# Supplementary material for: Inhibition of Aurora‐A/N‐Myc Protein–Protein Interaction Using Peptidomimetics: Understanding the Role of Peptide Cyclization
Source: Chembiochem. 2023 Nov 27;25(2):e202300649. doi: 10.1002/cbic.202300649 (PMC10962542; doi:10.1002/cbic.202300649)
Supplement: Supplementary file 2 — Supporting Information [file CBIC-25-0-s002.pdb]

REMARK YASARA *************************************************************
REMARK YASARA *                                                           *
REMARK YASARA *                     Y  A  S  A  R  A                      *
REMARK YASARA *                                                           *
REMARK YASARA *   Yet Another Scientific Artificial Reality Application   *
REMARK YASARA *                                                           *
REMARK YASARA *            MOLECULE STRUCTURE FILE, PDB FORMAT            *
REMARK YASARA *                                                           *
REMARK YASARA * Just use YASARA every day to make your questions go away! *
REMARK YASARA *                                                           *
REMARK YASARA *                      www.YASARA.org                       *
REMARK YASARA *                                                           *
REMARK YASARA *************************************************************
REMARK YASARA
REMARK YASARA Written on:        Mon Oct 23 10:15:39 2023
REMARK YASARA Number of models: 1
REMARK YASARA Number of atoms:   4679
REMARK YASARA Please address questions or suggestions to: Eliza@yasara.org
REMARK YASARA
REMARK   2 RESOLUTION. 1.72 ANGSTROMS.
REMARK 290 CRYSTALLOGRAPHIC SYMMETRY TRANSFORMATIONS
REMARK 290 THE FOLLOWING TRANSFORMATIONS OPERATE ON THE ATOM/HETATM
REMARK 290 RECORDS IN THIS ENTRY TO PRODUCE CRYSTALLOGRAPHICALLY
REMARK 290 RELATED MOLECULES.
REMARK 290   SMTRY1   1  1.000000  0.000000  0.000000        0.00000
REMARK 290   SMTRY2   1  0.000000  1.000000  0.000000        0.00000
REMARK 290   SMTRY3   1  0.000000  0.000000  1.000000        0.00000
REMARK 290   SMTRY1   2 -0.500000 -0.866025  0.000000        0.00000
REMARK 290   SMTRY2   2  0.866025 -0.500000  0.000000        0.00000
REMARK 290   SMTRY3   2  0.000000  0.000000  1.000000       61.47333
REMARK 290   SMTRY1   3 -0.500000  0.866025  0.000000        0.00000
REMARK 290   SMTRY2   3 -0.866025 -0.500000  0.000000        0.00000
REMARK 290   SMTRY3   3  0.000000  0.000000  1.000000       30.73667
REMARK 290   SMTRY1   4 -0.500000  0.866025  0.000000        0.00000
REMARK 290   SMTRY2   4  0.866025  0.500000  0.000000        0.00000
REMARK 290   SMTRY3   4  0.000000  0.000000 -1.000000        0.00000
REMARK 290   SMTRY1   5  1.000000  0.000000  0.000000        0.00000
REMARK 290   SMTRY2   5  0.000000 -1.000000  0.000000        0.00000
REMARK 290   SMTRY3   5  0.000000  0.000000 -1.000000       30.73667
REMARK 290   SMTRY1   6 -0.500000 -0.866025  0.000000        0.00000
REMARK 290   SMTRY2   6 -0.866025  0.500000  0.000000        0.00000
REMARK 290   SMTRY3   6  0.000000  0.000000 -1.000000       61.47333
REMARK 350 COORDINATES FOR A COMPLETE MULTIMER REPRESENTING THE KNOWN
REMARK 350 BIOLOGICALLY SIGNIFICANT OLIGOMERIZATION STATE OF THE
REMARK 350 MOLECULE CAN BE GENERATED BY APPLYING BIOMT TRANSFORMATIONS
REMARK 350 GIVEN BELOW. BOTH NON-CRYSTALLOGRAPHIC AND
REMARK 350 CRYSTALLOGRAPHIC OPERATIONS ARE GIVEN.
REMARK 350
REMARK 350 BIOMOLECULE: 1
REMARK 350 APPLY THE FOLLOWING TO CHAINS: A, B
REMARK 350   BIOMT1   1  1.000000  0.000000  0.000000        0.00000
REMARK 350   BIOMT2   1  0.000000  1.000000  0.000000        0.00000
REMARK 350   BIOMT3   1  0.000000  0.000000  1.000000        0.00000
COMPND    MOL_ID: 1;
COMPND   2 MOLECULE: AURORA KINASE A;
COMPND   3 CHAIN: A;
COMPND   4 MOL_ID: 2;
COMPND   5 MOLECULE: N-MYC PROTO-ONCOGENE PROTEIN;
COMPND   6 CHAIN: B;
SEQRES   1 A  263  GLN TRP ALA LEU GLU ASP PHE GLU ILE GLY ARG PRO LEU 
SEQRES   2 A  263  GLY LYS GLY LYS PHE GLY ASN VAL TYR LEU ALA ARG GLU 
SEQRES   3 A  263  LYS GLN SER LYS PHE ILE LEU ALA LEU LYS VAL LEU PHE 
SEQRES   4 A  263  LYS ALA GLN LEU GLU LYS ALA GLY VAL GLU HIS GLN LEU 
SEQRES   5 A  263  ARG ARG GLU VAL GLU ILE GLN SER HIS LEU ARG HIS PRO 
SEQRES   6 A  263  ASN ILE LEU ARG LEU TYR GLY TYR PHE HIS ASP ALA THR 
SEQRES   7 A  263  ARG VAL TYR LEU ILE LEU GLU TYR ALA PRO LEU GLY THR 
SEQRES   8 A  263  VAL TYR ARG GLU LEU GLN LYS LEU SER LYS PHE ASP GLU 
SEQRES   9 A  263  GLN ARG THR ALA THR TYR ILE THR GLU LEU ALA ASN ALA 
SEQRES  10 A  263  LEU SER TYR CYS HIS SER LYS ARG VAL ILE HIS ARG ASP 
SEQRES  11 A  263  ILE LYS PRO GLU ASN LEU LEU LEU GLY SER ALA GLY GLU 
SEQRES  12 A  263  LEU LYS ILE ALA ASP PHE GLY TRP SER VAL HIS ALA PRO 
SEQRES  13 A  263  SER SER ARG ARG THR TPO LEU ALA GLY THR LEU ASP TYR 
SEQRES  14 A  263  LEU PRO PRO GLU MET ILE GLU GLY ARG MET HIS ASP GLU 
SEQRES  15 A  263  LYS VAL ASP LEU TRP SER LEU GLY VAL LEU CYS TYR GLU 
SEQRES  16 A  263  PHE LEU VAL GLY LYS PRO PRO PHE GLU ALA ASN THR TYR 
SEQRES  17 A  263  GLN GLU THR TYR LYS ARG ILE SER ARG VAL GLU PHE THR 
SEQRES  18 A  263  PHE PRO ASP PHE VAL THR GLU GLY ALA ARG ASP LEU ILE 
SEQRES  19 A  263  SER ARG LEU LEU LYS HIS ASN PRO SER GLN ARG PRO MET 
SEQRES  20 A  263  LEU ARG GLU VAL LEU GLU HIS PRO TRP ILE THR ALA ASN 
SEQRES  21 A  263  SER SER LYS 
SEQRES   1 B   22  GLU PRO PRO SER TRP VAL THR GLU MET LEU LEU GLU CYS 
SEQRES   2 B   22  GLU LEU TRP CYS SER PRO ALA GLU GLU 
LINK         C   THR A 287                 N   TPO A 288                  1.34
LINK         C   TPO A 288                 N   LEU A 289                  1.33
LINK         C   ACE B  72                 N   GLU B  73                  1.33
LINK         CB  CYS B  85                 S   CYS B  89                  1.84
LINK         C   TRP B  88                 N   CYS B  89                  1.38
LINK         C   CYS B  89                 N   SER B  90                  1.39
CRYST1   86.520   86.520   92.210  90.00  90.00 120.00 P 32 2 1      6
ORIGX1      1.000000  0.000000  0.000000        0.00000
ORIGX2      0.000000  1.000000  0.000000        0.00000
ORIGX3      0.000000  0.000000  1.000000        0.00000
SCALE1      0.011558  0.006673  0.000000        0.00000
SCALE2      0.000000  0.013346  0.000000        0.00000
SCALE3      0.000000  0.000000  0.010845        0.00000
ATOM      1  N   GLN A 127      21.558  15.536 -15.200  1.00 46.32           N
ATOM      2 1H   GLN A 127      22.058  16.396 -15.376  1.00 46.32           H
ATOM      3 2H   GLN A 127      22.204  14.759 -15.181  1.00 46.32           H
ATOM      4 3H   GLN A 127      21.153  15.656 -14.273  1.00 46.32           H
ATOM      5  CA  GLN A 127      20.472  15.328 -16.189  1.00 48.72           C
ATOM      6  HA  GLN A 127      19.740  16.126 -16.062  1.00 48.72           H
ATOM      7  C   GLN A 127      19.768  14.004 -15.893  1.00 41.33           C
ATOM      8  O   GLN A 127      20.171  12.979 -16.431  1.00 42.01           O
ATOM      9  CB  GLN A 127      21.017  15.393 -17.634  1.00  0.00           C
ATOM     10 1HB  GLN A 127      21.452  16.381 -17.791  1.00  0.00           H
ATOM     11 2HB  GLN A 127      21.826  14.668 -17.740  1.00  0.00           H
ATOM     12  CG  GLN A 127      19.957  15.152 -18.735  1.00  0.00           C
ATOM     13 1HG  GLN A 127      18.985  14.943 -18.289  1.00  0.00           H
ATOM     14 2HG  GLN A 127      19.855  16.062 -19.326  1.00  0.00           H
ATOM     15  CD  GLN A 127      20.304  14.001 -19.682  1.00  0.00           C
ATOM     16  OE1 GLN A 127      20.495  14.184 -20.868  1.00  0.00           O
ATOM     17  NE2 GLN A 127      20.416  12.780 -19.213  1.00  0.00           N
ATOM     18 1HE2 GLN A 127      20.660  12.075 -19.879  1.00  0.00           H
ATOM     19 2HE2 GLN A 127      20.299  12.587 -18.225  1.00  0.00           H
ATOM     20  N   TRP A 128      18.791  14.011 -14.982  1.00 39.89           N
ATOM     21  H   TRP A 128      18.600  14.906 -14.541  1.00 39.89           H
ATOM     22  CA  TRP A 128      18.470  12.852 -14.133  1.00 36.01           C
ATOM     23  HA  TRP A 128      17.926  13.215 -13.265  1.00 36.01           H
ATOM     24  C   TRP A 128      19.745  12.262 -13.520  1.00 33.87           C
ATOM     25  O   TRP A 128      20.149  11.139 -13.797  1.00 36.31           O
ATOM     26  CB  TRP A 128      17.539  11.843 -14.815  1.00 32.47           C
ATOM     27 1HB  TRP A 128      17.986  11.533 -15.761  1.00 32.47           H
ATOM     28 2HB  TRP A 128      17.488  10.956 -14.182  1.00 32.47           H
ATOM     29  CG  TRP A 128      16.117  12.273 -15.070  1.00 35.01           C
ATOM     30  CD1 TRP A 128      15.253  11.538 -15.806  1.00 34.89           C
ATOM     31  HD1 TRP A 128      15.511  10.611 -16.306  1.00 34.89           H
ATOM     32  CD2 TRP A 128      15.334  13.420 -14.569  1.00 35.06           C
ATOM     33  NE1 TRP A 128      14.006  12.129 -15.802  1.00 35.74           N
ATOM     34  HE1 TRP A 128      13.199  11.752 -16.281  1.00 35.74           H
ATOM     35  CE2 TRP A 128      13.991  13.275 -15.040  1.00 36.15           C
ATOM     36  CE3 TRP A 128      15.585  14.568 -13.773  1.00 41.00           C
ATOM     37  HE3 TRP A 128      16.577  14.771 -13.403  1.00 41.00           H
ATOM     38  CZ2 TRP A 128      12.964  14.174 -14.721  1.00 46.96           C
ATOM     39  HZ2 TRP A 128      11.966  14.012 -15.099  1.00 46.96           H
ATOM     40  CZ3 TRP A 128      14.561  15.479 -13.444  1.00 42.88           C
ATOM     41  HZ3 TRP A 128      14.790  16.347 -12.839  1.00 42.88           H
ATOM     42  CH2 TRP A 128      13.251  15.284 -13.910  1.00 45.58           C
ATOM     43  HH2 TRP A 128      12.476  15.996 -13.662  1.00 45.58           H
ATOM     44  N   ALA A 129      20.403  13.088 -12.710  1.00 29.35           N
ATOM     45  H   ALA A 129      20.028  14.022 -12.565  1.00 29.35           H
ATOM     46  CA  ALA A 129      21.588  12.739 -11.940  1.00 31.65           C
ATOM     47  HA  ALA A 129      21.546  11.681 -11.683  1.00 31.65           H
ATOM     48  C   ALA A 129      21.619  13.542 -10.624  1.00 28.39           C
ATOM     49  O   ALA A 129      20.869  14.506 -10.462  1.00 29.28           O
ATOM     50  CB  ALA A 129      22.810  12.963 -12.828  1.00 33.46           C
ATOM     51 1HB  ALA A 129      22.724  12.376 -13.743  1.00 33.46           H
ATOM     52 2HB  ALA A 129      23.711  12.644 -12.304  1.00 33.46           H
ATOM     53 3HB  ALA A 129      22.890  14.019 -13.078  1.00 33.46           H
ATOM     54  N   LEU A 130      22.431  13.127  -9.649  1.00 29.82           N
ATOM     55  H   LEU A 130      23.145  12.453  -9.881  1.00 29.82           H
ATOM     56  CA  LEU A 130      22.361  13.640  -8.271  1.00 30.04           C
ATOM     57  HA  LEU A 130      21.336  13.518  -7.920  1.00 30.04           H
ATOM     58  C   LEU A 130      22.695  15.140  -8.175  1.00 32.69           C
ATOM     59  O   LEU A 130      22.095  15.876  -7.391  1.00 32.30           O
ATOM     60  CB  LEU A 130      23.291  12.778  -7.398  1.00 30.76           C
ATOM     61 1HB  LEU A 130      22.986  11.735  -7.485  1.00 30.76           H
ATOM     62 2HB  LEU A 130      24.306  12.866  -7.790  1.00 30.76           H
ATOM     63  CG  LEU A 130      23.314  13.160  -5.907  1.00 35.85           C
ATOM     64  HG  LEU A 130      23.667  14.184  -5.791  1.00 35.85           H
ATOM     65  CD1 LEU A 130      21.934  13.029  -5.258  1.00 31.63           C
ATOM     66 1HD1 LEU A 130      22.015  13.198  -4.185  1.00 31.63           H
ATOM     67 2HD1 LEU A 130      21.529  12.035  -5.441  1.00 31.63           H
ATOM     68 3HD1 LEU A 130      21.259  13.777  -5.672  1.00 31.63           H
ATOM     69  CD2 LEU A 130      24.276  12.236  -5.161  1.00 39.57           C
ATOM     70 1HD2 LEU A 130      24.333  12.529  -4.114  1.00 39.57           H
ATOM     71 2HD2 LEU A 130      25.271  12.315  -5.600  1.00 39.57           H
ATOM     72 3HD2 LEU A 130      23.936  11.202  -5.231  1.00 39.57           H
ATOM     73  N   GLU A 131      23.613  15.598  -9.019  1.00 33.30           N
ATOM     74  H   GLU A 131      24.068  14.918  -9.630  1.00 33.30           H
ATOM     75  CA  GLU A 131      24.014  16.990  -9.189  1.00 32.28           C
ATOM     76  HA  GLU A 131      24.349  17.354  -8.219  1.00 32.28           H
ATOM     77  C   GLU A 131      22.868  17.921  -9.629  1.00 35.01           C
ATOM     78  O   GLU A 131      22.952  19.121  -9.368  1.00 37.17           O
ATOM     79  CB  GLU A 131      25.223  17.071 -10.143  1.00  0.00           C
ATOM     80 1HB  GLU A 131      25.528  18.117 -10.179  1.00  0.00           H
ATOM     81 2HB  GLU A 131      26.060  16.517  -9.715  1.00  0.00           H
ATOM     82  CG  GLU A 131      24.988  16.606 -11.594  1.00  0.00           C
ATOM     83 1HG  GLU A 131      23.991  16.907 -11.919  1.00  0.00           H
ATOM     84 2HG  GLU A 131      25.703  17.143 -12.222  1.00  0.00           H
ATOM     85  CD  GLU A 131      25.176  15.098 -11.848  1.00  0.00           C
ATOM     86  OE1 GLU A 131      25.325  14.743 -13.038  1.00  0.00           O
ATOM     87  OE2 GLU A 131      25.094  14.295 -10.886  1.00  0.00           O
ATOM     88  N   ASP A 132      21.759  17.407 -10.173  1.00 30.31           N
ATOM     89  H   ASP A 132      21.729  16.411 -10.360  1.00 30.31           H
ATOM     90  CA  ASP A 132      20.564  18.204 -10.499  1.00 27.11           C
ATOM     91  HA  ASP A 132      20.875  19.072 -11.083  1.00 27.11           H
ATOM     92  C   ASP A 132      19.816  18.715  -9.250  1.00 27.13           C
ATOM     93  O   ASP A 132      19.060  19.684  -9.337  1.00 28.51           O
ATOM     94  CB  ASP A 132      19.579  17.387 -11.355  1.00 30.82           C
ATOM     95 1HB  ASP A 132      19.187  16.573 -10.747  1.00 30.82           H
ATOM     96 2HB  ASP A 132      18.737  18.028 -11.619  1.00 30.82           H
ATOM     97  CG  ASP A 132      20.146  16.795 -12.648  1.00 37.47           C
ATOM     98  OD1 ASP A 132      21.165  17.265 -13.194  1.00 40.63           O
ATOM     99  OD2 ASP A 132      19.552  15.835 -13.188  1.00 33.95           O
ATOM    100  N   PHE A 133      20.019  18.088  -8.081  1.00 29.25           N
ATOM    101  H   PHE A 133      20.669  17.310  -8.069  1.00 29.25           H
ATOM    102  CA  PHE A 133      19.120  18.239  -6.930  1.00 27.77           C
ATOM    103  HA  PHE A 133      18.231  18.755  -7.284  1.00 27.77           H
ATOM    104  C   PHE A 133      19.683  19.078  -5.777  1.00 26.01           C
ATOM    105  O   PHE A 133      20.826  18.911  -5.346  1.00 29.98           O
ATOM    106  CB  PHE A 133      18.645  16.861  -6.448  1.00 25.00           C
ATOM    107 1HB  PHE A 133      19.509  16.251  -6.178  1.00 25.00           H
ATOM    108 2HB  PHE A 133      18.034  16.989  -5.553  1.00 25.00           H
ATOM    109  CG  PHE A 133      17.816  16.143  -7.495  1.00 25.07           C
ATOM    110  CD1 PHE A 133      16.462  16.486  -7.667  1.00 25.76           C
ATOM    111  HD1 PHE A 133      16.001  17.210  -7.011  1.00 25.76           H
ATOM    112  CD2 PHE A 133      18.417  15.217  -8.368  1.00 28.44           C
ATOM    113  HD2 PHE A 133      19.465  14.975  -8.262  1.00 28.44           H
ATOM    114  CE1 PHE A 133      15.723  15.937  -8.729  1.00 31.72           C
ATOM    115  HE1 PHE A 133      14.695  16.229  -8.885  1.00 31.72           H
ATOM    116  CE2 PHE A 133      17.680  14.668  -9.431  1.00 25.77           C
ATOM    117  HE2 PHE A 133      18.164  14.002 -10.131  1.00 25.77           H
ATOM    118  CZ  PHE A 133      16.340  15.046  -9.623  1.00 29.18           C
ATOM    119  HZ  PHE A 133      15.788  14.670 -10.470  1.00 29.18           H
ATOM    120  N   GLU A 134      18.860  19.983  -5.246  1.00 26.91           N
ATOM    121  H   GLU A 134      17.947  20.059  -5.684  1.00 26.91           H
ATOM    122  CA  GLU A 134      18.942  20.420  -3.841  1.00 24.94           C
ATOM    123  HA  GLU A 134      19.982  20.422  -3.513  1.00 24.94           H
ATOM    124  C   GLU A 134      18.177  19.401  -2.971  1.00 24.83           C
ATOM    125  O   GLU A 134      17.213  18.804  -3.448  1.00 27.00           O
ATOM    126  CB  GLU A 134      18.382  21.849  -3.689  1.00 26.83           C
ATOM    127 1HB  GLU A 134      17.433  21.898  -4.217  1.00 26.83           H
ATOM    128 2HB  GLU A 134      18.205  22.058  -2.633  1.00 26.83           H
ATOM    129  CG  GLU A 134      19.322  22.928  -4.258  1.00 31.13           C
ATOM    130 1HG  GLU A 134      20.187  23.025  -3.599  1.00 31.13           H
ATOM    131 2HG  GLU A 134      19.688  22.594  -5.229  1.00 31.13           H
ATOM    132  CD  GLU A 134      18.646  24.303  -4.431  1.00 37.38           C
ATOM    133  OE1 GLU A 134      17.926  24.766  -3.515  1.00 33.26           O
ATOM    134  OE2 GLU A 134      18.809  24.910  -5.516  1.00 37.11           O
ATOM    135  N   ILE A 135      18.606  19.148  -1.726  1.00 25.19           N
ATOM    136  H   ILE A 135      19.347  19.713  -1.339  1.00 25.19           H
ATOM    137  CA  ILE A 135      18.128  18.022  -0.889  1.00 24.47           C
ATOM    138  HA  ILE A 135      17.162  17.690  -1.263  1.00 24.47           H
ATOM    139  C   ILE A 135      17.889  18.482   0.562  1.00 26.29           C
ATOM    140  O   ILE A 135      18.553  19.401   1.039  1.00 25.44           O
ATOM    141  CB  ILE A 135      19.098  16.809  -1.004  1.00 27.80           C
ATOM    142  HB  ILE A 135      20.104  17.157  -0.762  1.00 27.80           H
ATOM    143  CG1 ILE A 135      19.108  16.261  -2.455  1.00 32.29           C
ATOM    144 1HG1 ILE A 135      18.102  15.935  -2.727  1.00 32.29           H
ATOM    145 2HG1 ILE A 135      19.396  17.060  -3.136  1.00 32.29           H
ATOM    146  CG2 ILE A 135      18.749  15.675  -0.016  1.00 30.09           C
ATOM    147 1HG2 ILE A 135      19.453  14.850  -0.113  1.00 30.09           H
ATOM    148 2HG2 ILE A 135      17.740  15.307  -0.204  1.00 30.09           H
ATOM    149 3HG2 ILE A 135      18.826  16.022   1.014  1.00 30.09           H
ATOM    150  CD1 ILE A 135      20.086  15.112  -2.725  1.00 45.12           C
ATOM    151 1HD1 ILE A 135      20.114  14.919  -3.797  1.00 45.12           H
ATOM    152 2HD1 ILE A 135      19.762  14.202  -2.220  1.00 45.12           H
ATOM    153 3HD1 ILE A 135      21.086  15.387  -2.388  1.00 45.12           H
ATOM    154  N   GLY A 136      16.933  17.856   1.261  1.00 23.90           N
ATOM    155  H   GLY A 136      16.440  17.103   0.793  1.00 23.90           H
ATOM    156  CA  GLY A 136      16.535  18.181   2.636  1.00 22.52           C
ATOM    157 1HA  GLY A 136      17.370  18.654   3.154  1.00 22.52           H
ATOM    158 2HA  GLY A 136      15.720  18.902   2.592  1.00 22.52           H
ATOM    159  C   GLY A 136      16.094  16.971   3.480  1.00 25.49           C
ATOM    160  O   GLY A 136      16.690  15.898   3.422  1.00 24.70           O
ATOM    161  N   ARG A 137      15.064  17.167   4.321  1.00 22.36           N
ATOM    162  H   ARG A 137      14.621  18.072   4.294  1.00 22.36           H
ATOM    163  CA  ARG A 137      14.624  16.217   5.368  1.00 22.99           C
ATOM    164  HA  ARG A 137      15.448  16.141   6.075  1.00 22.99           H
ATOM    165  C   ARG A 137      14.319  14.793   4.851  1.00 23.62           C
ATOM    166  O   ARG A 137      13.732  14.668   3.777  1.00 21.10           O
ATOM    167  CB  ARG A 137      13.407  16.789   6.131  1.00 25.22           C
ATOM    168 1HB  ARG A 137      13.286  16.218   7.053  1.00 25.22           H
ATOM    169 2HB  ARG A 137      13.616  17.824   6.409  1.00 25.22           H
ATOM    170  CG  ARG A 137      12.073  16.732   5.355  1.00 25.13           C
ATOM    171 1HG  ARG A 137      12.179  17.246   4.401  1.00 25.13           H
ATOM    172 2HG  ARG A 137      11.811  15.692   5.167  1.00 25.13           H
ATOM    173  CD  ARG A 137      10.924  17.373   6.142  1.00 23.50           C
ATOM    174 1HD  ARG A 137      10.919  16.973   7.158  1.00 23.50           H
ATOM    175 2HD  ARG A 137      11.104  18.447   6.210  1.00 23.50           H
ATOM    176  NE  ARG A 137       9.610  17.143   5.505  1.00 24.16           N
ATOM    177  HE  ARG A 137       9.297  17.803   4.807  1.00 24.16           H
ATOM    178  CZ  ARG A 137       8.723  16.216   5.830  1.00 27.75           C
ATOM    179  NH1 ARG A 137       8.996  15.206   6.608  1.00 29.67           N
ATOM    180 1HH1 ARG A 137       9.950  15.008   6.841  1.00 29.67           H
ATOM    181 2HH1 ARG A 137       8.269  14.545   6.798  1.00 29.67           H
ATOM    182  NH2 ARG A 137       7.512  16.278   5.374  1.00 28.82           N
ATOM    183 1HH2 ARG A 137       7.188  17.049   4.815  1.00 28.82           H
ATOM    184 2HH2 ARG A 137       6.815  15.628   5.700  1.00 28.82           H
ATOM    185  N   PRO A 138      14.591  13.725   5.625  1.00 23.16           N
ATOM    186  CA  PRO A 138      14.041  12.392   5.362  1.00 22.62           C
ATOM    187  HA  PRO A 138      14.384  12.065   4.381  1.00 22.62           H
ATOM    188  C   PRO A 138      12.501  12.356   5.399  1.00 25.39           C
ATOM    189  O   PRO A 138      11.870  13.143   6.112  1.00 25.82           O
ATOM    190  CB  PRO A 138      14.646  11.469   6.427  1.00 25.73           C
ATOM    191 1HB  PRO A 138      13.972  11.386   7.281  1.00 25.73           H
ATOM    192 2HB  PRO A 138      14.869  10.481   6.021  1.00 25.73           H
ATOM    193  CG  PRO A 138      15.915  12.202   6.860  1.00 29.84           C
ATOM    194 1HG  PRO A 138      16.211  11.937   7.875  1.00 29.84           H
ATOM    195 2HG  PRO A 138      16.721  11.990   6.155  1.00 29.84           H
ATOM    196  CD  PRO A 138      15.510  13.670   6.751  1.00 25.56           C
ATOM    197 1HD  PRO A 138      14.995  13.984   7.660  1.00 25.56           H
ATOM    198 2HD  PRO A 138      16.396  14.282   6.580  1.00 25.56           H
ATOM    199  N   LEU A 139      11.914  11.417   4.648  1.00 20.28           N
ATOM    200  H   LEU A 139      12.531  10.856   4.072  1.00 20.28           H
ATOM    201  CA  LEU A 139      10.466  11.231   4.456  1.00 21.01           C
ATOM    202  HA  LEU A 139       9.924  11.854   5.168  1.00 21.01           H
ATOM    203  C   LEU A 139       9.982   9.787   4.690  1.00 23.80           C
ATOM    204  O   LEU A 139       8.871   9.602   5.177  1.00 26.76           O
ATOM    205  CB  LEU A 139      10.067  11.658   3.024  1.00 23.93           C
ATOM    206 1HB  LEU A 139      10.504  10.945   2.324  1.00 23.93           H
ATOM    207 2HB  LEU A 139       8.982  11.578   2.937  1.00 23.93           H
ATOM    208  CG  LEU A 139      10.487  13.069   2.575  1.00 23.58           C
ATOM    209  HG  LEU A 139      11.572  13.144   2.607  1.00 23.58           H
ATOM    210  CD1 LEU A 139      10.020  13.330   1.144  1.00 22.26           C
ATOM    211 1HD1 LEU A 139      10.327  14.326   0.829  1.00 22.26           H
ATOM    212 2HD1 LEU A 139       8.933  13.252   1.078  1.00 22.26           H
ATOM    213 3HD1 LEU A 139      10.469  12.604   0.470  1.00 22.26           H
ATOM    214  CD2 LEU A 139       9.892  14.165   3.450  1.00 25.71           C
ATOM    215 1HD2 LEU A 139      10.317  15.122   3.154  1.00 25.71           H
ATOM    216 2HD2 LEU A 139      10.153  13.986   4.487  1.00 25.71           H
ATOM    217 3HD2 LEU A 139       8.806  14.183   3.348  1.00 25.71           H
ATOM    218  N   GLY A 140      10.783   8.771   4.344  1.00 21.00           N
ATOM    219  H   GLY A 140      11.698   8.979   3.969  1.00 21.00           H
ATOM    220  CA  GLY A 140      10.376   7.357   4.379  1.00 20.60           C
ATOM    221 1HA  GLY A 140       9.916   7.140   5.345  1.00 20.60           H
ATOM    222 2HA  GLY A 140       9.629   7.179   3.604  1.00 20.60           H
ATOM    223  C   GLY A 140      11.541   6.382   4.166  1.00 21.98           C
ATOM    224  O   GLY A 140      12.661   6.812   3.877  1.00 23.91           O
ATOM    225  N   LYS A 141      11.299   5.071   4.340  1.00 21.85           N
ATOM    226  H   LYS A 141      10.355   4.791   4.576  1.00 21.85           H
ATOM    227  CA  LYS A 141      12.364   4.045   4.403  1.00 20.88           C
ATOM    228  HA  LYS A 141      13.144   4.353   3.707  1.00 20.88           H
ATOM    229  C   LYS A 141      11.943   2.642   3.913  1.00 23.41           C
ATOM    230  O   LYS A 141      12.260   1.643   4.558  1.00 27.19           O
ATOM    231  CB  LYS A 141      12.983   4.062   5.828  1.00  0.00           C
ATOM    232 1HB  LYS A 141      13.008   5.097   6.174  1.00  0.00           H
ATOM    233 2HB  LYS A 141      12.346   3.515   6.525  1.00  0.00           H
ATOM    234  CG  LYS A 141      14.440   3.555   5.895  1.00  0.00           C
ATOM    235 1HG  LYS A 141      14.881   3.614   4.905  1.00  0.00           H
ATOM    236 2HG  LYS A 141      15.008   4.245   6.522  1.00  0.00           H
ATOM    237  CD  LYS A 141      14.627   2.142   6.483  1.00  0.00           C
ATOM    238 1HD  LYS A 141      15.059   2.241   7.480  1.00  0.00           H
ATOM    239 2HD  LYS A 141      13.667   1.641   6.608  1.00  0.00           H
ATOM    240  CE  LYS A 141      15.555   1.252   5.641  1.00  0.00           C
ATOM    241 1HE  LYS A 141      16.522   1.748   5.518  1.00  0.00           H
ATOM    242 2HE  LYS A 141      15.713   0.317   6.185  1.00  0.00           H
ATOM    243  NZ  LYS A 141      14.966   0.954   4.316  1.00  0.00           N
ATOM    244 1HZ  LYS A 141      15.377   0.134   3.880  1.00  0.00           H
ATOM    245 2HZ  LYS A 141      15.069   1.740   3.680  1.00  0.00           H
ATOM    246 3HZ  LYS A 141      13.965   0.810   4.392  1.00  0.00           H
ATOM    247  N   GLY A 142      11.257   2.542   2.768  1.00 23.56           N
ATOM    248  H   GLY A 142      11.011   3.387   2.277  1.00 23.56           H
ATOM    249  CA  GLY A 142      10.921   1.253   2.125  1.00 23.00           C
ATOM    250 1HA  GLY A 142      10.160   0.750   2.725  1.00 23.00           H
ATOM    251 2HA  GLY A 142      10.501   1.434   1.134  1.00 23.00           H
ATOM    252  C   GLY A 142      12.139   0.319   1.983  1.00 22.33           C
ATOM    253  O   GLY A 142      13.268   0.797   1.876  1.00 25.09           O
ATOM    254  N   LYS A 143      11.944  -1.009   2.058  1.00 19.60           N
ATOM    255  H   LYS A 143      10.981  -1.319   2.057  1.00 19.60           H
ATOM    256  CA  LYS A 143      12.956  -1.994   2.526  1.00 20.23           C
ATOM    257  HA  LYS A 143      12.966  -1.937   3.615  1.00 20.23           H
ATOM    258  C   LYS A 143      14.406  -1.710   2.092  1.00 25.95           C
ATOM    259  O   LYS A 143      15.247  -1.476   2.957  1.00 23.57           O
ATOM    260  CB  LYS A 143      12.498  -3.425   2.162  1.00 22.75           C
ATOM    261 1HB  LYS A 143      11.440  -3.518   2.417  1.00 22.75           H
ATOM    262 2HB  LYS A 143      12.599  -3.587   1.087  1.00 22.75           H
ATOM    263  CG  LYS A 143      13.270  -4.525   2.920  1.00 29.43           C
ATOM    264 1HG  LYS A 143      14.305  -4.549   2.578  1.00 29.43           H
ATOM    265 2HG  LYS A 143      13.257  -4.293   3.986  1.00 29.43           H
ATOM    266  CD  LYS A 143      12.625  -5.909   2.711  1.00 40.09           C
ATOM    267 1HD  LYS A 143      11.560  -5.833   2.936  1.00 40.09           H
ATOM    268 2HD  LYS A 143      12.722  -6.206   1.664  1.00 40.09           H
ATOM    269  CE  LYS A 143      13.205  -7.011   3.617  1.00 51.57           C
ATOM    270 1HE  LYS A 143      13.203  -6.673   4.657  1.00 51.57           H
ATOM    271 2HE  LYS A 143      12.540  -7.878   3.549  1.00 51.57           H
ATOM    272  NZ  LYS A 143      14.564  -7.433   3.200  1.00 55.52           N
ATOM    273 1HZ  LYS A 143      14.869  -8.262   3.693  1.00 55.52           H
ATOM    274 2HZ  LYS A 143      15.246  -6.697   3.270  1.00 55.52           H
ATOM    275 3HZ  LYS A 143      14.526  -7.731   2.219  1.00 55.52           H
ATOM    276  N   PHE A 144      14.668  -1.631   0.788  1.00 20.53           N
ATOM    277  H   PHE A 144      13.903  -1.827   0.162  1.00 20.53           H
ATOM    278  CA  PHE A 144      16.007  -1.504   0.185  1.00 20.80           C
ATOM    279  HA  PHE A 144      16.702  -2.079   0.799  1.00 20.80           H
ATOM    280  C   PHE A 144      16.592  -0.071   0.100  1.00 22.08           C
ATOM    281  O   PHE A 144      17.623   0.140  -0.546  1.00 22.64           O
ATOM    282  CB  PHE A 144      15.963  -2.166  -1.204  1.00 22.25           C
ATOM    283 1HB  PHE A 144      15.511  -1.469  -1.908  1.00 22.25           H
ATOM    284 2HB  PHE A 144      16.984  -2.354  -1.539  1.00 22.25           H
ATOM    285  CG  PHE A 144      15.183  -3.469  -1.250  1.00 20.39           C
ATOM    286  CD1 PHE A 144      15.764  -4.651  -0.758  1.00 22.63           C
ATOM    287  HD1 PHE A 144      16.778  -4.649  -0.390  1.00 22.63           H
ATOM    288  CD2 PHE A 144      13.861  -3.493  -1.740  1.00 24.10           C
ATOM    289  HD2 PHE A 144      13.410  -2.597  -2.141  1.00 24.10           H
ATOM    290  CE1 PHE A 144      15.030  -5.847  -0.754  1.00 25.72           C
ATOM    291  HE1 PHE A 144      15.490  -6.762  -0.407  1.00 25.72           H
ATOM    292  CE2 PHE A 144      13.120  -4.689  -1.718  1.00 27.85           C
ATOM    293  HE2 PHE A 144      12.110  -4.718  -2.108  1.00 27.85           H
ATOM    294  CZ  PHE A 144      13.705  -5.865  -1.219  1.00 25.45           C
ATOM    295  HZ  PHE A 144      13.146  -6.793  -1.211  1.00 25.45           H
ATOM    296  N   GLY A 145      15.934   0.944   0.681  1.00 23.62           N
ATOM    297  H   GLY A 145      15.058   0.757   1.154  1.00 23.62           H
ATOM    298  CA  GLY A 145      16.356   2.344   0.533  1.00 23.96           C
ATOM    299 1HA  GLY A 145      17.439   2.408   0.642  1.00 23.96           H
ATOM    300 2HA  GLY A 145      16.105   2.664  -0.477  1.00 23.96           H
ATOM    301  C   GLY A 145      15.734   3.357   1.499  1.00 24.01           C
ATOM    302  O   GLY A 145      15.017   3.005   2.435  1.00 24.24           O
ATOM    303  N   ASN A 146      16.015   4.635   1.248  1.00 22.79           N
ATOM    304  H   ASN A 146      16.567   4.823   0.418  1.00 22.79           H
ATOM    305  CA  ASN A 146      15.530   5.801   1.992  1.00 22.83           C
ATOM    306  HA  ASN A 146      14.798   5.491   2.739  1.00 22.83           H
ATOM    307  C   ASN A 146      14.846   6.794   1.032  1.00 20.29           C
ATOM    308  O   ASN A 146      15.099   6.772  -0.171  1.00 20.92           O
ATOM    309  CB  ASN A 146      16.711   6.489   2.708  1.00 23.75           C
ATOM    310 1HB  ASN A 146      17.448   6.775   1.959  1.00 23.75           H
ATOM    311 2HB  ASN A 146      16.348   7.402   3.180  1.00 23.75           H
ATOM    312  CG  ASN A 146      17.427   5.683   3.782  1.00 30.25           C
ATOM    313  OD1 ASN A 146      17.140   4.540   4.090  1.00 32.33           O
ATOM    314  ND2 ASN A 146      18.408   6.283   4.413  1.00 37.91           N
ATOM    315 1HD2 ASN A 146      18.864   5.760   5.135  1.00 37.91           H
ATOM    316 2HD2 ASN A 146      18.661   7.230   4.172  1.00 37.91           H
ATOM    317  N   VAL A 147      14.028   7.709   1.557  1.00 18.89           N
ATOM    318  H   VAL A 147      13.814   7.646   2.546  1.00 18.89           H
ATOM    319  CA  VAL A 147      13.380   8.790   0.792  1.00 16.57           C
ATOM    320  HA  VAL A 147      13.836   8.848  -0.195  1.00 16.57           H
ATOM    321  C   VAL A 147      13.617  10.134   1.477  1.00 21.39           C
ATOM    322  O   VAL A 147      13.503  10.221   2.701  1.00 22.49           O
ATOM    323  CB  VAL A 147      11.868   8.538   0.600  1.00 18.51           C
ATOM    324  HB  VAL A 147      11.364   8.677   1.557  1.00 18.51           H
ATOM    325  CG1 VAL A 147      11.266   9.524  -0.410  1.00 22.14           C
ATOM    326 1HG1 VAL A 147      10.205   9.313  -0.548  1.00 22.14           H
ATOM    327 2HG1 VAL A 147      11.772   9.436  -1.371  1.00 22.14           H
ATOM    328 3HG1 VAL A 147      11.362  10.546  -0.051  1.00 22.14           H
ATOM    329  CG2 VAL A 147      11.556   7.118   0.114  1.00 21.24           C
ATOM    330 1HG2 VAL A 147      10.487   7.012  -0.077  1.00 21.24           H
ATOM    331 2HG2 VAL A 147      11.837   6.387   0.871  1.00 21.24           H
ATOM    332 3HG2 VAL A 147      12.103   6.917  -0.802  1.00 21.24           H
ATOM    333  N   TYR A 148      13.907  11.179   0.699  1.00 19.48           N
ATOM    334  H   TYR A 148      14.013  11.016  -0.297  1.00 19.48           H
ATOM    335  CA  TYR A 148      14.223  12.530   1.174  1.00 21.71           C
ATOM    336  HA  TYR A 148      13.956  12.614   2.226  1.00 21.71           H
ATOM    337  C   TYR A 148      13.443  13.606   0.404  1.00 20.25           C
ATOM    338  O   TYR A 148      13.080  13.410  -0.753  1.00 20.58           O
ATOM    339  CB  TYR A 148      15.732  12.795   1.039  1.00 19.77           C
ATOM    340 1HB  TYR A 148      15.966  12.933  -0.018  1.00 19.77           H
ATOM    341 2HB  TYR A 148      15.968  13.735   1.541  1.00 19.77           H
ATOM    342  CG  TYR A 148      16.641  11.707   1.586  1.00 21.70           C
ATOM    343  CD1 TYR A 148      17.088  10.678   0.734  1.00 24.23           C
ATOM    344  HD1 TYR A 148      16.771  10.662  -0.301  1.00 24.23           H
ATOM    345  CD2 TYR A 148      17.054  11.735   2.932  1.00 24.62           C
ATOM    346  HD2 TYR A 148      16.728  12.541   3.575  1.00 24.62           H
ATOM    347  CE1 TYR A 148      17.960   9.685   1.217  1.00 25.02           C
ATOM    348  HE1 TYR A 148      18.305   8.905   0.555  1.00 25.02           H
ATOM    349  CE2 TYR A 148      17.919  10.736   3.424  1.00 25.98           C
ATOM    350  HE2 TYR A 148      18.258  10.758   4.448  1.00 25.98           H
ATOM    351  CZ  TYR A 148      18.381   9.718   2.563  1.00 24.92           C
ATOM    352  OH  TYR A 148      19.251   8.778   3.020  1.00 32.95           O
ATOM    353  HH  TYR A 148      19.837   8.496   2.315  1.00 32.95           H
ATOM    354  N   LEU A 149      13.229  14.764   1.027  1.00 19.32           N
ATOM    355  H   LEU A 149      13.531  14.827   1.991  1.00 19.32           H
ATOM    356  CA  LEU A 149      12.848  16.016   0.368  1.00 21.17           C
ATOM    357  HA  LEU A 149      11.926  15.867  -0.198  1.00 21.17           H
ATOM    358  C   LEU A 149      13.953  16.436  -0.614  1.00 21.14           C
ATOM    359  O   LEU A 149      15.138  16.325  -0.299  1.00 21.95           O
ATOM    360  CB  LEU A 149      12.597  17.063   1.475  1.00 20.97           C
ATOM    361 1HB  LEU A 149      11.645  16.833   1.953  1.00 20.97           H
ATOM    362 2HB  LEU A 149      13.380  16.937   2.220  1.00 20.97           H
ATOM    363  CG  LEU A 149      12.609  18.550   1.072  1.00 19.75           C
ATOM    364  HG  LEU A 149      13.559  18.794   0.598  1.00 19.75           H
ATOM    365  CD1 LEU A 149      11.468  18.935   0.138  1.00 22.00           C
ATOM    366 1HD1 LEU A 149      11.541  19.995  -0.100  1.00 22.00           H
ATOM    367 2HD1 LEU A 149      10.509  18.742   0.609  1.00 22.00           H
ATOM    368 3HD1 LEU A 149      11.519  18.374  -0.792  1.00 22.00           H
ATOM    369  CD2 LEU A 149      12.473  19.413   2.330  1.00 24.53           C
ATOM    370 1HD2 LEU A 149      12.514  20.467   2.053  1.00 24.53           H
ATOM    371 2HD2 LEU A 149      13.290  19.205   3.016  1.00 24.53           H
ATOM    372 3HD2 LEU A 149      11.519  19.212   2.819  1.00 24.53           H
ATOM    373  N   ALA A 150      13.562  16.953  -1.775  1.00 20.48           N
ATOM    374  H   ALA A 150      12.568  17.037  -1.961  1.00 20.48           H
ATOM    375  CA  ALA A 150      14.451  17.409  -2.833  1.00 22.15           C
ATOM    376  HA  ALA A 150      15.390  17.714  -2.382  1.00 22.15           H
ATOM    377  C   ALA A 150      13.884  18.634  -3.578  1.00 22.67           C
ATOM    378  O   ALA A 150      12.799  19.133  -3.275  1.00 24.21           O
ATOM    379  CB  ALA A 150      14.728  16.223  -3.770  1.00 26.33           C
ATOM    380 1HB  ALA A 150      15.106  15.382  -3.189  1.00 26.33           H
ATOM    381 2HB  ALA A 150      15.481  16.496  -4.509  1.00 26.33           H
ATOM    382 3HB  ALA A 150      13.811  15.926  -4.281  1.00 26.33           H
ATOM    383  N   ARG A 151      14.632  19.136  -4.559  1.00 24.70           N
ATOM    384  H   ARG A 151      15.573  18.765  -4.651  1.00 24.70           H
ATOM    385  CA  ARG A 151      14.263  20.254  -5.436  1.00 24.91           C
ATOM    386  HA  ARG A 151      13.206  20.179  -5.690  1.00 24.91           H
ATOM    387  C   ARG A 151      15.053  20.184  -6.739  1.00 24.04           C
ATOM    388  O   ARG A 151      16.228  19.831  -6.715  1.00 25.83           O
ATOM    389  CB  ARG A 151      14.502  21.574  -4.673  1.00 31.27           C
ATOM    390 1HB  ARG A 151      13.593  21.835  -4.132  1.00 31.27           H
ATOM    391 2HB  ARG A 151      15.282  21.407  -3.929  1.00 31.27           H
ATOM    392  CG  ARG A 151      14.931  22.760  -5.552  1.00 32.87           C
ATOM    393 1HG  ARG A 151      15.807  22.484  -6.137  1.00 32.87           H
ATOM    394 2HG  ARG A 151      14.128  23.049  -6.227  1.00 32.87           H
ATOM    395  CD  ARG A 151      15.378  23.943  -4.711  1.00 32.65           C
ATOM    396 1HD  ARG A 151      15.904  23.564  -3.836  1.00 32.65           H
ATOM    397 2HD  ARG A 151      16.070  24.535  -5.312  1.00 32.65           H
ATOM    398  NE  ARG A 151      14.282  24.808  -4.278  1.00 42.05           N
ATOM    399  HE  ARG A 151      13.379  24.685  -4.717  1.00 42.05           H
ATOM    400  CZ  ARG A 151      14.429  25.837  -3.471  1.00 40.74           C
ATOM    401  NH1 ARG A 151      15.574  26.136  -2.919  1.00 45.23           N
ATOM    402 1HH1 ARG A 151      16.398  25.566  -3.144  1.00 45.23           H
ATOM    403 2HH1 ARG A 151      15.680  26.905  -2.305  1.00 45.23           H
ATOM    404  NH2 ARG A 151      13.399  26.599  -3.237  1.00 44.63           N
ATOM    405 1HH2 ARG A 151      12.548  26.399  -3.734  1.00 44.63           H
ATOM    406 2HH2 ARG A 151      13.485  27.393  -2.640  1.00 44.63           H
ATOM    407  N   GLU A 152      14.435  20.598  -7.839  1.00 27.84           N
ATOM    408  H   GLU A 152      13.494  20.957  -7.737  1.00 27.84           H
ATOM    409  CA  GLU A 152      15.105  20.820  -9.128  1.00 30.43           C
ATOM    410  HA  GLU A 152      15.872  20.054  -9.263  1.00 30.43           H
ATOM    411  C   GLU A 152      15.814  22.199  -9.145  1.00 33.68           C
ATOM    412  O   GLU A 152      15.249  23.204  -8.700  1.00 33.04           O
ATOM    413  CB  GLU A 152      14.049  20.621 -10.233  1.00 30.67           C
ATOM    414 1HB  GLU A 152      13.551  19.669 -10.048  1.00 30.67           H
ATOM    415 2HB  GLU A 152      13.291  21.402 -10.160  1.00 30.67           H
ATOM    416  CG  GLU A 152      14.605  20.556 -11.660  1.00 35.11           C
ATOM    417 1HG  GLU A 152      15.418  19.827 -11.692  1.00 35.11           H
ATOM    418 2HG  GLU A 152      13.813  20.205 -12.325  1.00 35.11           H
ATOM    419  CD  GLU A 152      15.086  21.922 -12.139  1.00 44.45           C
ATOM    420  OE1 GLU A 152      14.286  22.883 -12.080  1.00 43.18           O
ATOM    421  OE2 GLU A 152      16.288  22.051 -12.439  1.00 43.05           O
ATOM    422  N   LYS A 153      17.080  22.260  -9.583  1.00 32.54           N
ATOM    423  H   LYS A 153      17.491  21.423  -9.984  1.00 32.54           H
ATOM    424  CA  LYS A 153      17.951  23.437  -9.400  1.00 37.67           C
ATOM    425  HA  LYS A 153      17.791  23.801  -8.384  1.00 37.67           H
ATOM    426  C   LYS A 153      17.674  24.653 -10.289  1.00 41.28           C
ATOM    427  O   LYS A 153      18.023  25.747  -9.843  1.00 41.18           O
ATOM    428  CB  LYS A 153      19.425  23.017  -9.534  1.00 37.32           C
ATOM    429 1HB  LYS A 153      19.519  22.212 -10.266  1.00 37.32           H
ATOM    430 2HB  LYS A 153      20.029  23.859  -9.876  1.00 37.32           H
ATOM    431  CG  LYS A 153      19.957  22.572  -8.168  1.00 36.94           C
ATOM    432 1HG  LYS A 153      19.986  23.435  -7.502  1.00 36.94           H
ATOM    433 2HG  LYS A 153      19.279  21.828  -7.746  1.00 36.94           H
ATOM    434  CD  LYS A 153      21.360  21.970  -8.270  1.00 35.41           C
ATOM    435 1HD  LYS A 153      21.328  21.144  -8.982  1.00 35.41           H
ATOM    436 2HD  LYS A 153      22.077  22.715  -8.618  1.00 35.41           H
ATOM    437  CE  LYS A 153      21.751  21.460  -6.880  1.00 37.45           C
ATOM    438 1HE  LYS A 153      22.194  22.269  -6.294  1.00 37.45           H
ATOM    439 2HE  LYS A 153      20.831  21.156  -6.378  1.00 37.45           H
ATOM    440  NZ  LYS A 153      22.648  20.288  -6.952  1.00 43.68           N
ATOM    441 1HZ  LYS A 153      22.424  19.634  -6.205  1.00 43.68           H
ATOM    442 2HZ  LYS A 153      23.622  20.544  -6.945  1.00 43.68           H
ATOM    443 3HZ  LYS A 153      22.486  19.789  -7.825  1.00 43.68           H
ATOM    444  N   GLN A 154      17.098  24.524 -11.482  1.00 41.01           N
ATOM    445  H   GLN A 154      16.847  23.589 -11.806  1.00 41.01           H
ATOM    446  CA  GLN A 154      16.787  25.664 -12.353  1.00 41.27           C
ATOM    447  HA  GLN A 154      17.595  26.393 -12.272  1.00 41.27           H
ATOM    448  C   GLN A 154      15.497  26.374 -11.918  1.00 46.75           C
ATOM    449  O   GLN A 154      15.513  27.567 -11.623  1.00 47.51           O
ATOM    450  CB  GLN A 154      16.730  25.202 -13.822  1.00  0.00           C
ATOM    451 1HB  GLN A 154      17.691  24.755 -14.083  1.00  0.00           H
ATOM    452 2HB  GLN A 154      15.954  24.445 -13.944  1.00  0.00           H
ATOM    453  CG  GLN A 154      16.447  26.376 -14.779  1.00  0.00           C
ATOM    454 1HG  GLN A 154      15.443  26.760 -14.599  1.00  0.00           H
ATOM    455 2HG  GLN A 154      17.159  27.176 -14.573  1.00  0.00           H
ATOM    456  CD  GLN A 154      16.556  26.016 -16.260  1.00  0.00           C
ATOM    457  OE1 GLN A 154      16.725  24.883 -16.668  1.00  0.00           O
ATOM    458  NE2 GLN A 154      16.451  26.985 -17.142  1.00  0.00           N
ATOM    459 1HE2 GLN A 154      16.538  26.703 -18.102  1.00  0.00           H
ATOM    460 2HE2 GLN A 154      16.320  27.936 -16.855  1.00  0.00           H
ATOM    461  N   SER A 155      14.387  25.640 -11.846  1.00 40.20           N
ATOM    462  H   SER A 155      14.466  24.650 -12.079  1.00 40.20           H
ATOM    463  CA  SER A 155      13.059  26.146 -11.464  1.00 38.96           C
ATOM    464  HA  SER A 155      12.859  27.072 -12.005  1.00 38.96           H
ATOM    465  C   SER A 155      12.914  26.435  -9.968  1.00 38.54           C
ATOM    466  O   SER A 155      11.996  27.149  -9.567  1.00 40.91           O
ATOM    467  CB  SER A 155      11.994  25.112 -11.846  1.00 40.98           C
ATOM    468 1HB  SER A 155      11.005  25.526 -11.646  1.00 40.98           H
ATOM    469 2HB  SER A 155      12.070  24.878 -12.909  1.00 40.98           H
ATOM    470  OG  SER A 155      12.164  23.929 -11.086  1.00 39.32           O
ATOM    471  HG  SER A 155      12.942  23.454 -11.469  1.00 39.32           H
ATOM    472  N   LYS A 156      13.773  25.834  -9.130  1.00 35.22           N
ATOM    473  H   LYS A 156      14.445  25.207  -9.557  1.00 35.22           H
ATOM    474  CA  LYS A 156      13.649  25.786  -7.662  1.00 34.38           C
ATOM    475  HA  LYS A 156      14.442  25.129  -7.313  1.00 34.38           H
ATOM    476  C   LYS A 156      12.364  25.100  -7.163  1.00 33.18           C
ATOM    477  O   LYS A 156      12.059  25.196  -5.968  1.00 31.41           O
ATOM    478  CB  LYS A 156      13.891  27.181  -7.039  1.00 37.77           C
ATOM    479 1HB  LYS A 156      13.074  27.847  -7.319  1.00 37.77           H
ATOM    480 2HB  LYS A 156      13.871  27.091  -5.955  1.00 37.77           H
ATOM    481  CG  LYS A 156      15.219  27.852  -7.429  1.00 39.70           C
ATOM    482 1HG  LYS A 156      15.208  28.088  -8.494  1.00 39.70           H
ATOM    483 2HG  LYS A 156      15.302  28.789  -6.876  1.00 39.70           H
ATOM    484  CD  LYS A 156      16.442  26.979  -7.119  1.00 41.53           C
ATOM    485 1HD  LYS A 156      16.430  26.680  -6.071  1.00 41.53           H
ATOM    486 2HD  LYS A 156      16.408  26.087  -7.745  1.00 41.53           H
ATOM    487  CE  LYS A 156      17.734  27.745  -7.406  1.00 47.53           C
ATOM    488 1HE  LYS A 156      17.640  28.240  -8.378  1.00 47.53           H
ATOM    489 2HE  LYS A 156      17.875  28.506  -6.635  1.00 47.53           H
ATOM    490  NZ  LYS A 156      18.883  26.815  -7.439  1.00 51.08           N
ATOM    491 1HZ  LYS A 156      19.764  27.297  -7.472  1.00 51.08           H
ATOM    492 2HZ  LYS A 156      18.793  26.231  -8.267  1.00 51.08           H
ATOM    493 3HZ  LYS A 156      18.869  26.185  -6.630  1.00 51.08           H
ATOM    494  N   PHE A 157      11.646  24.376  -8.029  1.00 33.09           N
ATOM    495  H   PHE A 157      11.974  24.315  -8.985  1.00 33.09           H
ATOM    496  CA  PHE A 157      10.446  23.614  -7.675  1.00 31.18           C
ATOM    497  HA  PHE A 157       9.781  24.284  -7.130  1.00 31.18           H
ATOM    498  C   PHE A 157      10.769  22.424  -6.754  1.00 26.47           C
ATOM    499  O   PHE A 157      11.856  21.845  -6.823  1.00 27.85           O
ATOM    500  CB  PHE A 157       9.715  23.171  -8.950  1.00 33.45           C
ATOM    501 1HB  PHE A 157       9.628  24.025  -9.624  1.00 33.45           H
ATOM    502 2HB  PHE A 157      10.309  22.409  -9.459  1.00 33.45           H
ATOM    503  CG  PHE A 157       8.323  22.632  -8.682  1.00 35.82           C
ATOM    504  CD1 PHE A 157       7.236  23.522  -8.580  1.00 40.87           C
ATOM    505  HD1 PHE A 157       7.386  24.581  -8.737  1.00 40.87           H
ATOM    506  CD2 PHE A 157       8.117  21.255  -8.480  1.00 38.15           C
ATOM    507  HD2 PHE A 157       8.947  20.564  -8.540  1.00 38.15           H
ATOM    508  CE1 PHE A 157       5.952  23.037  -8.269  1.00 45.35           C
ATOM    509  HE1 PHE A 157       5.118  23.721  -8.195  1.00 45.35           H
ATOM    510  CE2 PHE A 157       6.836  20.773  -8.160  1.00 37.50           C
ATOM    511  HE2 PHE A 157       6.691  19.718  -7.973  1.00 37.50           H
ATOM    512  CZ  PHE A 157       5.754  21.663  -8.052  1.00 41.99           C
ATOM    513  HZ  PHE A 157       4.771  21.290  -7.798  1.00 41.99           H
ATOM    514  N   ILE A 158       9.835  22.078  -5.864  1.00 31.18           N
ATOM    515  H   ILE A 158       8.918  22.490  -5.954  1.00 31.18           H
ATOM    516  CA  ILE A 158      10.046  21.123  -4.766  1.00 26.88           C
ATOM    517  HA  ILE A 158      11.115  21.087  -4.553  1.00 26.88           H
ATOM    518  C   ILE A 158       9.621  19.700  -5.162  1.00 28.43           C
ATOM    519  O   ILE A 158       8.584  19.497  -5.787  1.00 29.28           O
ATOM    520  CB  ILE A 158       9.342  21.611  -3.479  1.00 30.14           C
ATOM    521  HB  ILE A 158       8.265  21.513  -3.624  1.00 30.14           H
ATOM    522  CG1 ILE A 158       9.624  23.096  -3.136  1.00 35.38           C
ATOM    523 1HG1 ILE A 158       9.194  23.730  -3.912  1.00 35.38           H
ATOM    524 2HG1 ILE A 158       9.104  23.344  -2.210  1.00 35.38           H
ATOM    525  CG2 ILE A 158       9.736  20.726  -2.287  1.00 27.57           C
ATOM    526 1HG2 ILE A 158       9.307  21.118  -1.365  1.00 27.57           H
ATOM    527 2HG2 ILE A 158      10.821  20.687  -2.192  1.00 27.57           H
ATOM    528 3HG2 ILE A 158       9.367  19.712  -2.429  1.00 27.57           H
ATOM    529  CD1 ILE A 158      11.104  23.475  -2.970  1.00 35.87           C
ATOM    530 1HD1 ILE A 158      11.176  24.535  -2.726  1.00 35.87           H
ATOM    531 2HD1 ILE A 158      11.646  23.295  -3.898  1.00 35.87           H
ATOM    532 3HD1 ILE A 158      11.559  22.900  -2.164  1.00 35.87           H
ATOM    533  N   LEU A 159      10.428  18.710  -4.780  1.00 24.62           N
ATOM    534  H   LEU A 159      11.202  18.950  -4.171  1.00 24.62           H
ATOM    535  CA  LEU A 159      10.333  17.300  -5.169  1.00 23.63           C
ATOM    536  HA  LEU A 159       9.312  17.058  -5.467  1.00 23.63           H
ATOM    537  C   LEU A 159      10.689  16.383  -3.982  1.00 24.40           C
ATOM    538  O   LEU A 159      10.985  16.841  -2.879  1.00 23.47           O
ATOM    539  CB  LEU A 159      11.287  17.061  -6.366  1.00 23.60           C
ATOM    540 1HB  LEU A 159      12.288  17.373  -6.066  1.00 23.60           H
ATOM    541 2HB  LEU A 159      11.334  15.994  -6.583  1.00 23.60           H
ATOM    542  CG  LEU A 159      10.920  17.784  -7.677  1.00 34.25           C
ATOM    543  HG  LEU A 159      10.868  18.859  -7.509  1.00 34.25           H
ATOM    544  CD1 LEU A 159      12.014  17.520  -8.711  1.00 31.94           C
ATOM    545 1HD1 LEU A 159      11.772  18.037  -9.640  1.00 31.94           H
ATOM    546 2HD1 LEU A 159      12.096  16.451  -8.907  1.00 31.94           H
ATOM    547 3HD1 LEU A 159      12.967  17.898  -8.341  1.00 31.94           H
ATOM    548  CD2 LEU A 159       9.593  17.298  -8.266  1.00 32.24           C
ATOM    549 1HD2 LEU A 159       9.412  17.790  -9.220  1.00 32.24           H
ATOM    550 2HD2 LEU A 159       8.775  17.548  -7.593  1.00 32.24           H
ATOM    551 3HD2 LEU A 159       9.621  16.218  -8.414  1.00 32.24           H
ATOM    552  N   ALA A 160      10.706  15.077  -4.211  1.00 24.13           N
ATOM    553  H   ALA A 160      10.410  14.750  -5.125  1.00 24.13           H
ATOM    554  CA  ALA A 160      11.341  14.096  -3.342  1.00 22.52           C
ATOM    555  HA  ALA A 160      11.930  14.620  -2.589  1.00 22.52           H
ATOM    556  C   ALA A 160      12.326  13.227  -4.143  1.00 22.94           C
ATOM    557  O   ALA A 160      12.195  13.060  -5.356  1.00 23.22           O
ATOM    558  CB  ALA A 160      10.258  13.297  -2.608  1.00 21.82           C
ATOM    559 1HB  ALA A 160       9.695  13.963  -1.954  1.00 21.82           H
ATOM    560 2HB  ALA A 160      10.718  12.512  -2.007  1.00 21.82           H
ATOM    561 3HB  ALA A 160       9.570  12.849  -3.322  1.00 21.82           H
ATOM    562  N   LEU A 161      13.330  12.678  -3.462  1.00 20.72           N
ATOM    563  H   LEU A 161      13.374  12.861  -2.465  1.00 20.72           H
ATOM    564  CA  LEU A 161      14.349  11.805  -4.036  1.00 18.58           C
ATOM    565  HA  LEU A 161      14.035  11.512  -5.040  1.00 18.58           H
ATOM    566  C   LEU A 161      14.458  10.533  -3.190  1.00 20.13           C
ATOM    567  O   LEU A 161      14.817  10.573  -2.011  1.00 20.88           O
ATOM    568  CB  LEU A 161      15.673  12.583  -4.163  1.00 22.06           C
ATOM    569 1HB  LEU A 161      15.486  13.506  -4.714  1.00 22.06           H
ATOM    570 2HB  LEU A 161      16.007  12.852  -3.159  1.00 22.06           H
ATOM    571  CG  LEU A 161      16.803  11.817  -4.874  1.00 33.41           C
ATOM    572  HG  LEU A 161      16.937  10.842  -4.407  1.00 33.41           H
ATOM    573  CD1 LEU A 161      16.522  11.623  -6.366  1.00 30.49           C
ATOM    574 1HD1 LEU A 161      17.374  11.144  -6.846  1.00 30.49           H
ATOM    575 2HD1 LEU A 161      16.347  12.588  -6.843  1.00 30.49           H
ATOM    576 3HD1 LEU A 161      15.649  10.988  -6.507  1.00 30.49           H
ATOM    577  CD2 LEU A 161      18.110  12.599  -4.743  1.00 31.13           C
ATOM    578 1HD2 LEU A 161      18.918  12.066  -5.241  1.00 31.13           H
ATOM    579 2HD2 LEU A 161      18.364  12.714  -3.690  1.00 31.13           H
ATOM    580 3HD2 LEU A 161      18.004  13.586  -5.197  1.00 31.13           H
ATOM    581  N   LYS A 162      14.110   9.403  -3.799  1.00 18.42           N
ATOM    582  H   LYS A 162      13.847   9.467  -4.779  1.00 18.42           H
ATOM    583  CA  LYS A 162      14.198   8.057  -3.231  1.00 19.72           C
ATOM    584  HA  LYS A 162      14.215   8.113  -2.145  1.00 19.72           H
ATOM    585  C   LYS A 162      15.504   7.408  -3.680  1.00 20.01           C
ATOM    586  O   LYS A 162      15.863   7.496  -4.850  1.00 20.04           O
ATOM    587  CB  LYS A 162      12.927   7.312  -3.656  1.00 18.10           C
ATOM    588 1HB  LYS A 162      12.089   7.785  -3.144  1.00 18.10           H
ATOM    589 2HB  LYS A 162      12.775   7.454  -4.725  1.00 18.10           H
ATOM    590  CG  LYS A 162      12.894   5.809  -3.359  1.00 17.80           C
ATOM    591 1HG  LYS A 162      13.606   5.300  -4.006  1.00 17.80           H
ATOM    592 2HG  LYS A 162      13.155   5.620  -2.318  1.00 17.80           H
ATOM    593  CD  LYS A 162      11.475   5.305  -3.646  1.00 18.55           C
ATOM    594 1HD  LYS A 162      10.766   5.835  -3.006  1.00 18.55           H
ATOM    595 2HD  LYS A 162      11.222   5.518  -4.687  1.00 18.55           H
ATOM    596  CE  LYS A 162      11.322   3.807  -3.400  1.00 19.94           C
ATOM    597 1HE  LYS A 162      11.998   3.261  -4.061  1.00 19.94           H
ATOM    598 2HE  LYS A 162      11.566   3.580  -2.359  1.00 19.94           H
ATOM    599  NZ  LYS A 162       9.933   3.405  -3.676  1.00 18.42           N
ATOM    600 1HZ  LYS A 162       9.257   3.883  -3.078  1.00 18.42           H
ATOM    601 2HZ  LYS A 162       9.764   2.423  -3.545  1.00 18.42           H
ATOM    602 3HZ  LYS A 162       9.661   3.595  -4.646  1.00 18.42           H
ATOM    603  N   VAL A 163      16.230   6.788  -2.752  1.00 19.63           N
ATOM    604  H   VAL A 163      15.849   6.739  -1.814  1.00 19.63           H
ATOM    605  CA  VAL A 163      17.596   6.282  -2.959  1.00 19.23           C
ATOM    606  HA  VAL A 163      17.788   6.212  -4.030  1.00 19.23           H
ATOM    607  C   VAL A 163      17.722   4.888  -2.359  1.00 21.13           C
ATOM    608  O   VAL A 163      17.535   4.710  -1.156  1.00 22.34           O
ATOM    609  CB  VAL A 163      18.659   7.224  -2.355  1.00 22.15           C
ATOM    610  HB  VAL A 163      18.619   7.165  -1.267  1.00 22.15           H
ATOM    611  CG1 VAL A 163      20.062   6.797  -2.806  1.00 27.30           C
ATOM    612 1HG1 VAL A 163      20.809   7.486  -2.412  1.00 27.30           H
ATOM    613 2HG1 VAL A 163      20.119   6.799  -3.896  1.00 27.30           H
ATOM    614 3HG1 VAL A 163      20.288   5.795  -2.443  1.00 27.30           H
ATOM    615  CG2 VAL A 163      18.433   8.691  -2.742  1.00 22.04           C
ATOM    616 1HG2 VAL A 163      19.284   9.300  -2.439  1.00 22.04           H
ATOM    617 2HG2 VAL A 163      17.541   9.076  -2.246  1.00 22.04           H
ATOM    618 3HG2 VAL A 163      18.296   8.765  -3.818  1.00 22.04           H
ATOM    619  N   LEU A 164      18.036   3.902  -3.195  1.00 19.40           N
ATOM    620  H   LEU A 164      18.237   4.147  -4.160  1.00 19.40           H
ATOM    621  CA  LEU A 164      18.096   2.484  -2.849  1.00 19.45           C
ATOM    622  HA  LEU A 164      17.868   2.358  -1.792  1.00 19.45           H
ATOM    623  C   LEU A 164      19.510   1.949  -3.083  1.00 21.85           C
ATOM    624  O   LEU A 164      20.155   2.308  -4.067  1.00 25.65           O
ATOM    625  CB  LEU A 164      17.060   1.688  -3.663  1.00 21.97           C
ATOM    626 1HB  LEU A 164      17.414   1.611  -4.691  1.00 21.97           H
ATOM    627 2HB  LEU A 164      17.041   0.677  -3.254  1.00 21.97           H
ATOM    628  CG  LEU A 164      15.627   2.264  -3.669  1.00 22.07           C
ATOM    629  HG  LEU A 164      15.465   2.878  -2.783  1.00 22.07           H
ATOM    630  CD1 LEU A 164      15.365   3.104  -4.925  1.00 21.19           C
ATOM    631 1HD1 LEU A 164      14.317   3.392  -4.975  1.00 21.19           H
ATOM    632 2HD1 LEU A 164      15.604   2.528  -5.818  1.00 21.19           H
ATOM    633 3HD1 LEU A 164      15.977   4.005  -4.916  1.00 21.19           H
ATOM    634  CD2 LEU A 164      14.592   1.141  -3.649  1.00 23.86           C
ATOM    635 1HD2 LEU A 164      13.585   1.557  -3.657  1.00 23.86           H
ATOM    636 2HD2 LEU A 164      14.713   0.548  -2.744  1.00 23.86           H
ATOM    637 3HD2 LEU A 164      14.721   0.503  -4.522  1.00 23.86           H
ATOM    638  N   PHE A 165      20.015   1.099  -2.194  1.00 22.56           N
ATOM    639  H   PHE A 165      19.405   0.735  -1.471  1.00 22.56           H
ATOM    640  CA  PHE A 165      21.346   0.511  -2.364  1.00 24.74           C
ATOM    641  HA  PHE A 165      22.013   1.248  -2.812  1.00 24.74           H
ATOM    642  C   PHE A 165      21.286  -0.691  -3.306  1.00 25.53           C
ATOM    643  O   PHE A 165      20.453  -1.579  -3.114  1.00 24.88           O
ATOM    644  CB  PHE A 165      21.933   0.130  -1.001  1.00 26.86           C
ATOM    645 1HB  PHE A 165      21.192  -0.443  -0.443  1.00 26.86           H
ATOM    646 2HB  PHE A 165      22.797  -0.519  -1.159  1.00 26.86           H
ATOM    647  CG  PHE A 165      22.370   1.327  -0.178  1.00 29.70           C
ATOM    648  CD1 PHE A 165      23.714   1.747  -0.209  1.00 33.41           C
ATOM    649  HD1 PHE A 165      24.435   1.204  -0.805  1.00 33.41           H
ATOM    650  CD2 PHE A 165      21.437   2.030   0.607  1.00 32.29           C
ATOM    651  HD2 PHE A 165      20.404   1.708   0.637  1.00 32.29           H
ATOM    652  CE1 PHE A 165      24.127   2.854   0.554  1.00 35.97           C
ATOM    653  HE1 PHE A 165      25.167   3.143   0.557  1.00 35.97           H
ATOM    654  CE2 PHE A 165      21.846   3.148   1.356  1.00 37.26           C
ATOM    655  HE2 PHE A 165      21.127   3.680   1.963  1.00 37.26           H
ATOM    656  CZ  PHE A 165      23.192   3.557   1.335  1.00 36.33           C
ATOM    657  HZ  PHE A 165      23.508   4.400   1.935  1.00 36.33           H
ATOM    658  N   LYS A 166      22.218  -0.767  -4.268  1.00 24.23           N
ATOM    659  H   LYS A 166      22.903  -0.023  -4.350  1.00 24.23           H
ATOM    660  CA  LYS A 166      22.404  -1.972  -5.092  1.00 25.48           C
ATOM    661  HA  LYS A 166      21.471  -2.205  -5.612  1.00 25.48           H
ATOM    662  C   LYS A 166      22.675  -3.163  -4.184  1.00 25.95           C
ATOM    663  O   LYS A 166      21.831  -4.040  -4.138  1.00 28.87           O
ATOM    664  CB  LYS A 166      23.501  -1.783  -6.145  1.00 25.84           C
ATOM    665 1HB  LYS A 166      24.397  -1.366  -5.684  1.00 25.84           H
ATOM    666 2HB  LYS A 166      23.757  -2.758  -6.561  1.00 25.84           H
ATOM    667  CG  LYS A 166      23.019  -0.898  -7.302  1.00 26.49           C
ATOM    668 1HG  LYS A 166      22.215  -1.411  -7.832  1.00 26.49           H
ATOM    669 2HG  LYS A 166      22.644   0.053  -6.919  1.00 26.49           H
ATOM    670  CD  LYS A 166      24.179  -0.630  -8.262  1.00 28.70           C
ATOM    671 1HD  LYS A 166      24.899   0.005  -7.752  1.00 28.70           H
ATOM    672 2HD  LYS A 166      24.666  -1.574  -8.522  1.00 28.70           H
ATOM    673  CE  LYS A 166      23.693   0.052  -9.542  1.00 30.94           C
ATOM    674 1HE  LYS A 166      23.190  -0.703 -10.154  1.00 30.94           H
ATOM    675 2HE  LYS A 166      22.965   0.829  -9.288  1.00 30.94           H
ATOM    676  NZ  LYS A 166      24.828   0.650 -10.282  1.00 29.27           N
ATOM    677 1HZ  LYS A 166      24.602   0.784 -11.258  1.00 29.27           H
ATOM    678 2HZ  LYS A 166      25.652   0.066 -10.188  1.00 29.27           H
ATOM    679 3HZ  LYS A 166      25.058   1.562  -9.890  1.00 29.27           H
ATOM    680  N   ALA A 167      23.645  -3.070  -3.272  1.00 30.41           N
ATOM    681  H   ALA A 167      24.325  -2.343  -3.414  1.00 30.41           H
ATOM    682  CA  ALA A 167      23.912  -4.047  -2.204  1.00 31.00           C
ATOM    683  HA  ALA A 167      24.065  -5.011  -2.695  1.00 31.00           H
ATOM    684  C   ALA A 167      22.773  -4.274  -1.159  1.00 30.03           C
ATOM    685  O   ALA A 167      23.025  -4.754  -0.057  1.00 30.38           O
ATOM    686  CB  ALA A 167      25.241  -3.655  -1.543  1.00 35.74           C
ATOM    687 1HB  ALA A 167      26.021  -3.576  -2.303  1.00 35.74           H
ATOM    688 2HB  ALA A 167      25.536  -4.424  -0.827  1.00 35.74           H
ATOM    689 3HB  ALA A 167      25.136  -2.703  -1.023  1.00 35.74           H
ATOM    690  N   GLN A 168      21.521  -3.924  -1.479  1.00 28.05           N
ATOM    691  H   GLN A 168      21.399  -3.521  -2.397  1.00 28.05           H
ATOM    692  CA  GLN A 168      20.296  -4.400  -0.825  1.00 26.77           C
ATOM    693  HA  GLN A 168      20.551  -5.212  -0.142  1.00 26.77           H
ATOM    694  C   GLN A 168      19.301  -4.993  -1.849  1.00 26.13           C
ATOM    695  O   GLN A 168      18.695  -6.021  -1.562  1.00 27.08           O
ATOM    696  CB  GLN A 168      19.661  -3.266   0.001  1.00 30.27           C
ATOM    697 1HB  GLN A 168      19.456  -2.413  -0.648  1.00 30.27           H
ATOM    698 2HB  GLN A 168      18.716  -3.619   0.415  1.00 30.27           H
ATOM    699  CG  GLN A 168      20.565  -2.821   1.165  1.00 37.41           C
ATOM    700 1HG  GLN A 168      20.723  -3.663   1.839  1.00 37.41           H
ATOM    701 2HG  GLN A 168      21.536  -2.523   0.773  1.00 37.41           H
ATOM    702  CD  GLN A 168      20.010  -1.651   1.973  1.00 43.92           C
ATOM    703  OE1 GLN A 168      18.826  -1.363   2.022  1.00 40.09           O
ATOM    704  NE2 GLN A 168      20.858  -0.922   2.664  1.00 47.72           N
ATOM    705 1HE2 GLN A 168      20.464  -0.174   3.201  1.00 47.72           H
ATOM    706 2HE2 GLN A 168      21.836  -1.149   2.664  1.00 47.72           H
ATOM    707  N   LEU A 169      19.166  -4.402  -3.046  1.00 25.88           N
ATOM    708  H   LEU A 169      19.699  -3.559  -3.220  1.00 25.88           H
ATOM    709  CA  LEU A 169      18.352  -4.916  -4.166  1.00 26.33           C
ATOM    710  HA  LEU A 169      17.365  -5.181  -3.792  1.00 26.33           H
ATOM    711  C   LEU A 169      18.963  -6.169  -4.842  1.00 25.98           C
ATOM    712  O   LEU A 169      18.301  -7.179  -5.080  1.00 26.29           O
ATOM    713  CB  LEU A 169      18.225  -3.805  -5.232  1.00 27.46           C
ATOM    714 1HB  LEU A 169      19.229  -3.573  -5.593  1.00 27.46           H
ATOM    715 2HB  LEU A 169      17.672  -4.205  -6.083  1.00 27.46           H
ATOM    716  CG  LEU A 169      17.562  -2.484  -4.798  1.00 32.83           C
ATOM    717  HG  LEU A 169      17.940  -2.176  -3.824  1.00 32.83           H
ATOM    718  CD1 LEU A 169      17.887  -1.376  -5.800  1.00 35.73           C
ATOM    719 1HD1 LEU A 169      17.355  -0.466  -5.542  1.00 35.73           H
ATOM    720 2HD1 LEU A 169      17.588  -1.691  -6.801  1.00 35.73           H
ATOM    721 3HD1 LEU A 169      18.959  -1.186  -5.798  1.00 35.73           H
ATOM    722  CD2 LEU A 169      16.042  -2.604  -4.711  1.00 30.95           C
ATOM    723 1HD2 LEU A 169      15.613  -1.658  -4.391  1.00 30.95           H
ATOM    724 2HD2 LEU A 169      15.782  -3.371  -3.985  1.00 30.95           H
ATOM    725 3HD2 LEU A 169      15.638  -2.875  -5.687  1.00 30.95           H
ATOM    726  N   GLU A 170      20.265  -6.098  -5.103  1.00 28.97           N
ATOM    727  H   GLU A 170      20.703  -5.223  -4.841  1.00 28.97           H
ATOM    728  CA  GLU A 170      21.158  -7.027  -5.819  1.00 29.48           C
ATOM    729  HA  GLU A 170      20.789  -7.185  -6.834  1.00 29.48           H
ATOM    730  C   GLU A 170      21.281  -8.393  -5.120  1.00 28.68           C
ATOM    731  O   GLU A 170      21.590  -9.398  -5.752  1.00 30.87           O
ATOM    732  CB  GLU A 170      22.492  -6.262  -5.880  1.00 35.16           C
ATOM    733 1HB  GLU A 170      22.228  -5.256  -6.214  1.00 35.16           H
ATOM    734 2HB  GLU A 170      22.881  -6.205  -4.862  1.00 35.16           H
ATOM    735  CG  GLU A 170      23.657  -6.643  -6.791  1.00 44.41           C
ATOM    736 1HG  GLU A 170      24.168  -7.523  -6.393  1.00 44.41           H
ATOM    737 2HG  GLU A 170      23.274  -6.869  -7.789  1.00 44.41           H
ATOM    738  CD  GLU A 170      24.614  -5.425  -6.840  1.00 52.93           C
ATOM    739  OE1 GLU A 170      24.969  -4.905  -5.752  1.00 59.80           O
ATOM    740  OE2 GLU A 170      24.907  -4.935  -7.955  1.00 62.08           O
ATOM    741  N   LYS A 171      20.917  -8.449  -3.829  1.00 27.82           N
ATOM    742  H   LYS A 171      20.660  -7.569  -3.406  1.00 27.82           H
ATOM    743  CA  LYS A 171      20.682  -9.679  -3.048  1.00 28.75           C
ATOM    744  HA  LYS A 171      21.588 -10.287  -3.067  1.00 28.75           H
ATOM    745  C   LYS A 171      19.560 -10.554  -3.631  1.00 27.89           C
ATOM    746  O   LYS A 171      19.508 -11.744  -3.333  1.00 29.52           O
ATOM    747  CB  LYS A 171      20.384  -9.246  -1.594  1.00  0.00           C
ATOM    748 1HB  LYS A 171      21.259  -8.704  -1.231  1.00  0.00           H
ATOM    749 2HB  LYS A 171      19.548  -8.545  -1.591  1.00  0.00           H
ATOM    750  CG  LYS A 171      20.089 -10.376  -0.584  1.00  0.00           C
ATOM    751 1HG  LYS A 171      20.608 -11.286  -0.889  1.00  0.00           H
ATOM    752 2HG  LYS A 171      20.486 -10.076   0.386  1.00  0.00           H
ATOM    753  CD  LYS A 171      18.584 -10.655  -0.408  1.00  0.00           C
ATOM    754 1HD  LYS A 171      18.096  -9.762  -0.015  1.00  0.00           H
ATOM    755 2HD  LYS A 171      18.140 -10.897  -1.369  1.00  0.00           H
ATOM    756  CE  LYS A 171      18.343 -11.830   0.544  1.00  0.00           C
ATOM    757 1HE  LYS A 171      18.860 -12.711   0.150  1.00  0.00           H
ATOM    758 2HE  LYS A 171      18.766 -11.585   1.522  1.00  0.00           H
ATOM    759  NZ  LYS A 171      16.895 -12.118   0.673  1.00  0.00           N
ATOM    760 1HZ  LYS A 171      16.717 -12.851   1.340  1.00  0.00           H
ATOM    761 2HZ  LYS A 171      16.512 -12.414  -0.223  1.00  0.00           H
ATOM    762 3HZ  LYS A 171      16.391 -11.284   0.987  1.00  0.00           H
ATOM    763  N   ALA A 172      18.644  -9.969  -4.407  1.00 25.36           N
ATOM    764  H   ALA A 172      18.744  -8.977  -4.573  1.00 25.36           H
ATOM    765  CA  ALA A 172      17.404 -10.611  -4.843  1.00 26.53           C
ATOM    766  HA  ALA A 172      17.527 -11.692  -4.792  1.00 26.53           H
ATOM    767  C   ALA A 172      16.969 -10.298  -6.288  1.00 25.72           C
ATOM    768  O   ALA A 172      16.021 -10.916  -6.773  1.00 30.34           O
ATOM    769  CB  ALA A 172      16.312 -10.193  -3.853  1.00 24.66           C
ATOM    770 1HB  ALA A 172      16.551 -10.570  -2.862  1.00 24.66           H
ATOM    771 2HB  ALA A 172      15.352 -10.605  -4.162  1.00 24.66           H
ATOM    772 3HB  ALA A 172      16.241  -9.105  -3.811  1.00 24.66           H
ATOM    773  N   GLY A 173      17.602  -9.337  -6.971  1.00 25.16           N
ATOM    774  H   GLY A 173      18.336  -8.815  -6.511  1.00 25.16           H
ATOM    775  CA  GLY A 173      17.162  -8.883  -8.297  1.00 25.90           C
ATOM    776 1HA  GLY A 173      17.867  -8.137  -8.665  1.00 25.90           H
ATOM    777 2HA  GLY A 173      17.148  -9.725  -8.988  1.00 25.90           H
ATOM    778  C   GLY A 173      15.768  -8.244  -8.268  1.00 27.56           C
ATOM    779  O   GLY A 173      14.986  -8.390  -9.214  1.00 31.23           O
ATOM    780  N   VAL A 174      15.408  -7.591  -7.155  1.00 21.29           N
ATOM    781  H   VAL A 174      16.122  -7.473  -6.447  1.00 21.29           H
ATOM    782  CA  VAL A 174      14.099  -6.939  -6.932  1.00 22.29           C
ATOM    783  HA  VAL A 174      13.331  -7.651  -7.218  1.00 22.29           H
ATOM    784  C   VAL A 174      13.846  -5.731  -7.842  1.00 23.36           C
ATOM    785  O   VAL A 174      12.773  -5.142  -7.805  1.00 22.75           O
ATOM    786  CB  VAL A 174      13.836  -6.613  -5.449  1.00 29.93           C
ATOM    787  HB  VAL A 174      13.016  -5.899  -5.373  1.00 29.93           H
ATOM    788  CG1 VAL A 174      13.414  -7.877  -4.698  1.00 33.67           C
ATOM    789 1HG1 VAL A 174      13.270  -7.652  -3.641  1.00 33.67           H
ATOM    790 2HG1 VAL A 174      14.168  -8.653  -4.807  1.00 33.67           H
ATOM    791 3HG1 VAL A 174      12.473  -8.244  -5.103  1.00 33.67           H
ATOM    792  CG2 VAL A 174      15.061  -6.010  -4.768  1.00 29.59           C
ATOM    793 1HG2 VAL A 174      14.768  -5.570  -3.817  1.00 29.59           H
ATOM    794 2HG2 VAL A 174      15.490  -5.243  -5.409  1.00 29.59           H
ATOM    795 3HG2 VAL A 174      15.805  -6.782  -4.576  1.00 29.59           H
ATOM    796  N   GLU A 175      14.737  -5.447  -8.788  1.00 23.41           N
ATOM    797  H   GLU A 175      15.666  -5.855  -8.701  1.00 23.41           H
ATOM    798  CA  GLU A 175      14.456  -4.723 -10.030  1.00 24.30           C
ATOM    799  HA  GLU A 175      14.295  -3.671  -9.805  1.00 24.30           H
ATOM    800  C   GLU A 175      13.194  -5.250 -10.745  1.00 19.81           C
ATOM    801  O   GLU A 175      12.465  -4.465 -11.352  1.00 22.21           O
ATOM    802  CB  GLU A 175      15.667  -4.840 -10.975  1.00 24.60           C
ATOM    803 1HB  GLU A 175      15.949  -5.890 -11.079  1.00 24.60           H
ATOM    804 2HB  GLU A 175      15.360  -4.488 -11.960  1.00 24.60           H
ATOM    805  CG  GLU A 175      16.898  -4.011 -10.564  1.00 27.27           C
ATOM    806 1HG  GLU A 175      17.648  -4.107 -11.353  1.00 27.27           H
ATOM    807 2HG  GLU A 175      16.597  -2.961 -10.529  1.00 27.27           H
ATOM    808  CD  GLU A 175      17.543  -4.405  -9.223  1.00 29.23           C
ATOM    809  OE1 GLU A 175      17.471  -5.600  -8.848  1.00 27.25           O
ATOM    810  OE2 GLU A 175      18.071  -3.485  -8.563  1.00 33.73           O
ATOM    811  N   HIS A 176      12.864  -6.547 -10.630  1.00 18.53           N
ATOM    812  H   HIS A 176      13.504  -7.163 -10.139  1.00 18.53           H
ATOM    813  CA  HIS A 176      11.606  -7.094 -11.164  1.00 18.79           C
ATOM    814  HA  HIS A 176      11.571  -6.833 -12.221  1.00 18.79           H
ATOM    815  C   HIS A 176      10.340  -6.487 -10.517  1.00 20.10           C
ATOM    816  O   HIS A 176       9.285  -6.465 -11.165  1.00 21.02           O
ATOM    817  CB  HIS A 176      11.599  -8.631 -11.081  1.00 21.70           C
ATOM    818 1HB  HIS A 176      10.781  -9.003 -11.699  1.00 21.70           H
ATOM    819 2HB  HIS A 176      12.526  -9.013 -11.512  1.00 21.70           H
ATOM    820  CG  HIS A 176      11.437  -9.212  -9.696  1.00 23.05           C
ATOM    821  ND1 HIS A 176      12.442  -9.482  -8.797  1.00 24.36           N
ATOM    822  HD1 HIS A 176      13.439  -9.351  -8.951  1.00 24.36           H
ATOM    823  CD2 HIS A 176      10.260  -9.566  -9.091  1.00 23.92           C
ATOM    824  HD2 HIS A 176       9.274  -9.489  -9.523  1.00 23.92           H
ATOM    825  CE1 HIS A 176      11.888  -9.982  -7.680  1.00 25.99           C
ATOM    826  HE1 HIS A 176      12.437 -10.295  -6.798  1.00 25.99           H
ATOM    827  NE2 HIS A 176      10.552 -10.032  -7.807  1.00 24.57           N
ATOM    828  N   GLN A 177      10.453  -5.975  -9.283  1.00 21.58           N
ATOM    829  H   GLN A 177      11.361  -6.050  -8.840  1.00 21.58           H
ATOM    830  CA  GLN A 177       9.468  -5.150  -8.568  1.00 20.24           C
ATOM    831  HA  GLN A 177       8.461  -5.380  -8.916  1.00 20.24           H
ATOM    832  C   GLN A 177       9.715  -3.651  -8.814  1.00 19.50           C
ATOM    833  O   GLN A 177       8.828  -2.946  -9.280  1.00 20.17           O
ATOM    834  CB  GLN A 177       9.530  -5.452  -7.055  1.00 19.91           C
ATOM    835 1HB  GLN A 177      10.553  -5.309  -6.711  1.00 19.91           H
ATOM    836 2HB  GLN A 177       8.911  -4.739  -6.512  1.00 19.91           H
ATOM    837  CG  GLN A 177       9.078  -6.874  -6.683  1.00 21.37           C
ATOM    838 1HG  GLN A 177       7.990  -6.915  -6.650  1.00 21.37           H
ATOM    839 2HG  GLN A 177       9.413  -7.569  -7.448  1.00 21.37           H
ATOM    840  CD  GLN A 177       9.639  -7.347  -5.341  1.00 28.33           C
ATOM    841  OE1 GLN A 177       9.971  -6.572  -4.460  1.00 29.72           O
ATOM    842  NE2 GLN A 177       9.799  -8.639  -5.152  1.00 31.38           N
ATOM    843 1HE2 GLN A 177      10.153  -8.930  -4.257  1.00 31.38           H
ATOM    844 2HE2 GLN A 177       9.657  -9.292  -5.908  1.00 31.38           H
ATOM    845  N   LEU A 178      10.930  -3.143  -8.580  1.00 18.81           N
ATOM    846  H   LEU A 178      11.635  -3.773  -8.211  1.00 18.81           H
ATOM    847  CA  LEU A 178      11.248  -1.706  -8.624  1.00 22.05           C
ATOM    848  HA  LEU A 178      10.588  -1.201  -7.916  1.00 22.05           H
ATOM    849  C   LEU A 178      11.008  -1.059 -10.006  1.00 21.60           C
ATOM    850  O   LEU A 178      10.602   0.098 -10.098  1.00 20.16           O
ATOM    851  CB  LEU A 178      12.705  -1.534  -8.156  1.00 20.75           C
ATOM    852 1HB  LEU A 178      12.873  -2.146  -7.267  1.00 20.75           H
ATOM    853 2HB  LEU A 178      13.358  -1.908  -8.943  1.00 20.75           H
ATOM    854  CG  LEU A 178      13.115  -0.085  -7.833  1.00 25.62           C
ATOM    855  HG  LEU A 178      12.874   0.566  -8.673  1.00 25.62           H
ATOM    856  CD1 LEU A 178      12.418   0.431  -6.572  1.00 30.04           C
ATOM    857 1HD1 LEU A 178      12.833   1.395  -6.283  1.00 30.04           H
ATOM    858 2HD1 LEU A 178      12.549  -0.274  -5.752  1.00 30.04           H
ATOM    859 3HD1 LEU A 178      11.352   0.568  -6.762  1.00 30.04           H
ATOM    860  CD2 LEU A 178      14.625  -0.025  -7.606  1.00 29.51           C
ATOM    861 1HD2 LEU A 178      14.928   1.004  -7.426  1.00 29.51           H
ATOM    862 2HD2 LEU A 178      15.149  -0.391  -8.490  1.00 29.51           H
ATOM    863 3HD2 LEU A 178      14.903  -0.644  -6.753  1.00 29.51           H
ATOM    864  N   ARG A 179      11.180  -1.817 -11.097  1.00 18.92           N
ATOM    865  H   ARG A 179      11.545  -2.756 -10.968  1.00 18.92           H
ATOM    866  CA  ARG A 179      10.823  -1.385 -12.461  1.00 19.03           C
ATOM    867  HA  ARG A 179      11.335  -0.449 -12.680  1.00 19.03           H
ATOM    868  C   ARG A 179       9.314  -1.123 -12.623  1.00 20.78           C
ATOM    869  O   ARG A 179       8.937  -0.262 -13.411  1.00 20.75           O
ATOM    870  CB  ARG A 179      11.319  -2.463 -13.433  1.00 19.24           C
ATOM    871 1HB  ARG A 179      12.377  -2.651 -13.244  1.00 19.24           H
ATOM    872 2HB  ARG A 179      10.780  -3.376 -13.194  1.00 19.24           H
ATOM    873  CG  ARG A 179      11.171  -2.133 -14.931  1.00 23.16           C
ATOM    874 1HG  ARG A 179      10.392  -1.391 -15.104  1.00 23.16           H
ATOM    875 2HG  ARG A 179      12.112  -1.712 -15.289  1.00 23.16           H
ATOM    876  CD  ARG A 179      10.835  -3.385 -15.752  1.00 22.47           C
ATOM    877 1HD  ARG A 179      10.967  -3.141 -16.808  1.00 22.47           H
ATOM    878 2HD  ARG A 179      11.523  -4.193 -15.502  1.00 22.47           H
ATOM    879  NE  ARG A 179       9.430  -3.783 -15.549  1.00 21.95           N
ATOM    880  HE  ARG A 179       8.738  -3.171 -15.992  1.00 21.95           H
ATOM    881  CZ  ARG A 179       8.928  -4.733 -14.785  1.00 20.89           C
ATOM    882  NH1 ARG A 179       9.673  -5.538 -14.076  1.00 22.52           N
ATOM    883 1HH1 ARG A 179      10.661  -5.393 -14.104  1.00 22.52           H
ATOM    884 2HH1 ARG A 179       9.256  -6.105 -13.360  1.00 22.52           H
ATOM    885  NH2 ARG A 179       7.644  -4.874 -14.692  1.00 24.92           N
ATOM    886 1HH2 ARG A 179       7.070  -4.106 -15.064  1.00 24.92           H
ATOM    887 2HH2 ARG A 179       7.231  -5.581 -14.136  1.00 24.92           H
ATOM    888  N   ARG A 180       8.454  -1.805 -11.856  1.00 20.99           N
ATOM    889  H   ARG A 180       8.838  -2.415 -11.146  1.00 20.99           H
ATOM    890  CA  ARG A 180       6.992  -1.591 -11.854  1.00 19.59           C
ATOM    891  HA  ARG A 180       6.621  -1.639 -12.878  1.00 19.59           H
ATOM    892  C   ARG A 180       6.639  -0.207 -11.318  1.00 19.09           C
ATOM    893  O   ARG A 180       5.798   0.475 -11.887  1.00 20.09           O
ATOM    894  CB  ARG A 180       6.264  -2.665 -11.031  1.00 20.85           C
ATOM    895 1HB  ARG A 180       6.443  -2.498  -9.968  1.00 20.85           H
ATOM    896 2HB  ARG A 180       5.191  -2.559 -11.201  1.00 20.85           H
ATOM    897  CG  ARG A 180       6.687  -4.096 -11.396  1.00 21.95           C
ATOM    898 1HG  ARG A 180       6.484  -4.269 -12.450  1.00 21.95           H
ATOM    899 2HG  ARG A 180       7.746  -4.244 -11.199  1.00 21.95           H
ATOM    900  CD  ARG A 180       5.877  -5.086 -10.570  1.00 23.14           C
ATOM    901 1HD  ARG A 180       5.824  -4.740  -9.536  1.00 23.14           H
ATOM    902 2HD  ARG A 180       4.872  -5.091 -10.989  1.00 23.14           H
ATOM    903  NE  ARG A 180       6.423  -6.455 -10.592  1.00 25.75           N
ATOM    904  HE  ARG A 180       7.394  -6.583 -10.831  1.00 25.75           H
ATOM    905  CZ  ARG A 180       5.743  -7.513 -10.183  1.00 29.40           C
ATOM    906  NH1 ARG A 180       4.554  -7.421  -9.690  1.00 26.52           N
ATOM    907 1HH1 ARG A 180       4.092  -6.532  -9.587  1.00 26.52           H
ATOM    908 2HH1 ARG A 180       4.092  -8.303  -9.481  1.00 26.52           H
ATOM    909  NH2 ARG A 180       6.197  -8.726 -10.264  1.00 24.83           N
ATOM    910 1HH2 ARG A 180       7.072  -8.950 -10.667  1.00 24.83           H
ATOM    911 2HH2 ARG A 180       5.537  -9.454  -9.965  1.00 24.83           H
ATOM    912  N   GLU A 181       7.342   0.246 -10.282  1.00 20.33           N
ATOM    913  H   GLU A 181       8.014  -0.373  -9.854  1.00 20.33           H
ATOM    914  CA  GLU A 181       7.276   1.635  -9.821  1.00 19.43           C
ATOM    915  HA  GLU A 181       6.235   1.896  -9.643  1.00 19.43           H
ATOM    916  C   GLU A 181       7.770   2.609 -10.902  1.00 20.11           C
ATOM    917  O   GLU A 181       7.051   3.548 -11.242  1.00 18.43           O
ATOM    918  CB  GLU A 181       8.021   1.752  -8.479  1.00 18.65           C
ATOM    919 1HB  GLU A 181       7.367   1.335  -7.712  1.00 18.65           H
ATOM    920 2HB  GLU A 181       8.928   1.150  -8.509  1.00 18.65           H
ATOM    921  CG  GLU A 181       8.417   3.182  -8.087  1.00 21.04           C
ATOM    922 1HG  GLU A 181       9.196   3.523  -8.771  1.00 21.04           H
ATOM    923 2HG  GLU A 181       7.555   3.838  -8.207  1.00 21.04           H
ATOM    924  CD  GLU A 181       8.944   3.278  -6.648  1.00 21.86           C
ATOM    925  OE1 GLU A 181       8.988   2.260  -5.921  1.00 24.99           O
ATOM    926  OE2 GLU A 181       9.374   4.375  -6.224  1.00 24.12           O
ATOM    927  N   VAL A 182       8.928   2.349 -11.522  1.00 18.54           N
ATOM    928  H   VAL A 182       9.480   1.567 -11.191  1.00 18.54           H
ATOM    929  CA  VAL A 182       9.455   3.188 -12.618  1.00 20.20           C
ATOM    930  HA  VAL A 182       9.639   4.186 -12.222  1.00 20.20           H
ATOM    931  C   VAL A 182       8.444   3.360 -13.759  1.00 23.61           C
ATOM    932  O   VAL A 182       8.198   4.487 -14.193  1.00 24.54           O
ATOM    933  CB  VAL A 182      10.795   2.634 -13.146  1.00 21.63           C
ATOM    934  HB  VAL A 182      10.696   1.570 -13.343  1.00 21.63           H
ATOM    935  CG1 VAL A 182      11.256   3.305 -14.445  1.00 24.08           C
ATOM    936 1HG1 VAL A 182      12.277   3.009 -14.685  1.00 24.08           H
ATOM    937 2HG1 VAL A 182      11.210   4.387 -14.333  1.00 24.08           H
ATOM    938 3HG1 VAL A 182      10.613   3.004 -15.273  1.00 24.08           H
ATOM    939  CG2 VAL A 182      11.904   2.832 -12.109  1.00 24.41           C
ATOM    940 1HG2 VAL A 182      12.822   2.355 -12.451  1.00 24.41           H
ATOM    941 2HG2 VAL A 182      11.618   2.389 -11.155  1.00 24.41           H
ATOM    942 3HG2 VAL A 182      12.084   3.897 -11.974  1.00 24.41           H
ATOM    943  N   GLU A 183       7.843   2.272 -14.247  1.00 21.46           N
ATOM    944  H   GLU A 183       8.097   1.368 -13.862  1.00 21.46           H
ATOM    945  CA  GLU A 183       6.933   2.309 -15.398  1.00 24.07           C
ATOM    946  HA  GLU A 183       7.304   3.069 -16.087  1.00 24.07           H
ATOM    947  C   GLU A 183       5.502   2.751 -15.023  1.00 26.45           C
ATOM    948  O   GLU A 183       4.944   3.621 -15.691  1.00 25.78           O
ATOM    949  CB  GLU A 183       7.010   0.969 -16.166  1.00 28.67           C
ATOM    950 1HB  GLU A 183       6.588   1.110 -17.162  1.00 28.67           H
ATOM    951 2HB  GLU A 183       8.067   0.729 -16.287  1.00 28.67           H
ATOM    952  CG  GLU A 183       6.282  -0.209 -15.493  1.00 28.99           C
ATOM    953 1HG  GLU A 183       6.332  -0.066 -14.416  1.00 28.99           H
ATOM    954 2HG  GLU A 183       5.231  -0.170 -15.787  1.00 28.99           H
ATOM    955  CD  GLU A 183       6.841  -1.612 -15.797  1.00 32.80           C
ATOM    956  OE1 GLU A 183       7.819  -1.775 -16.559  1.00 38.21           O
ATOM    957  OE2 GLU A 183       6.312  -2.592 -15.224  1.00 31.79           O
ATOM    958  N   ILE A 184       4.901   2.227 -13.946  1.00 22.02           N
ATOM    959  H   ILE A 184       5.413   1.554 -13.383  1.00 22.02           H
ATOM    960  CA  ILE A 184       3.496   2.501 -13.586  1.00 19.37           C
ATOM    961  HA  ILE A 184       2.933   2.602 -14.511  1.00 19.37           H
ATOM    962  C   ILE A 184       3.350   3.833 -12.835  1.00 24.66           C
ATOM    963  O   ILE A 184       2.484   4.640 -13.182  1.00 23.31           O
ATOM    964  CB  ILE A 184       2.858   1.315 -12.816  1.00 20.51           C
ATOM    965  HB  ILE A 184       3.393   1.170 -11.877  1.00 20.51           H
ATOM    966  CG1 ILE A 184       2.940   0.012 -13.652  1.00 21.57           C
ATOM    967 1HG1 ILE A 184       2.447   0.167 -14.612  1.00 21.57           H
ATOM    968 2HG1 ILE A 184       3.986  -0.212 -13.844  1.00 21.57           H
ATOM    969  CG2 ILE A 184       1.394   1.629 -12.467  1.00 25.32           C
ATOM    970 1HG2 ILE A 184       0.978   0.816 -11.876  1.00 25.32           H
ATOM    971 2HG2 ILE A 184       0.806   1.764 -13.374  1.00 25.32           H
ATOM    972 3HG2 ILE A 184       1.330   2.527 -11.853  1.00 25.32           H
ATOM    973  CD1 ILE A 184       2.349  -1.244 -12.997  1.00 23.75           C
ATOM    974 1HD1 ILE A 184       2.575  -2.112 -13.618  1.00 23.75           H
ATOM    975 2HD1 ILE A 184       1.267  -1.162 -12.901  1.00 23.75           H
ATOM    976 3HD1 ILE A 184       2.799  -1.390 -12.016  1.00 23.75           H
ATOM    977  N   GLN A 185       4.205   4.111 -11.846  1.00 21.40           N
ATOM    978  H   GLN A 185       4.958   3.461 -11.650  1.00 21.40           H
ATOM    979  CA  GLN A 185       4.114   5.326 -11.020  1.00 21.54           C
ATOM    980  HA  GLN A 185       3.068   5.450 -10.738  1.00 21.54           H
ATOM    981  C   GLN A 185       4.530   6.601 -11.791  1.00 24.75           C
ATOM    982  O   GLN A 185       4.224   7.721 -11.370  1.00 27.05           O
ATOM    983  CB  GLN A 185       4.923   5.105  -9.725  1.00 24.25           C
ATOM    984 1HB  GLN A 185       4.845   4.055  -9.447  1.00 24.25           H
ATOM    985 2HB  GLN A 185       5.971   5.338  -9.905  1.00 24.25           H
ATOM    986  CG  GLN A 185       4.441   5.943  -8.534  1.00 23.97           C
ATOM    987 1HG  GLN A 185       4.609   6.991  -8.769  1.00 23.97           H
ATOM    988 2HG  GLN A 185       3.373   5.791  -8.382  1.00 23.97           H
ATOM    989  CD  GLN A 185       5.167   5.588  -7.232  1.00 27.76           C
ATOM    990  OE1 GLN A 185       5.429   4.442  -6.901  1.00 28.77           O
ATOM    991  NE2 GLN A 185       5.513   6.561  -6.424  1.00 24.75           N
ATOM    992 1HE2 GLN A 185       6.081   6.315  -5.637  1.00 24.75           H
ATOM    993 2HE2 GLN A 185       5.218   7.505  -6.641  1.00 24.75           H
ATOM    994  N   SER A 186       5.189   6.447 -12.952  1.00 26.75           N
ATOM    995  H   SER A 186       5.480   5.512 -13.206  1.00 26.75           H
ATOM    996  CA  SER A 186       5.381   7.527 -13.934  1.00 28.64           C
ATOM    997  HA  SER A 186       5.340   8.477 -13.406  1.00 28.64           H
ATOM    998  C   SER A 186       4.286   7.577 -15.010  1.00 31.72           C
ATOM    999  O   SER A 186       3.907   8.678 -15.420  1.00 36.30           O
ATOM   1000  CB  SER A 186       6.763   7.449 -14.585  1.00 32.04           C
ATOM   1001 1HB  SER A 186       6.941   8.372 -15.138  1.00 32.04           H
ATOM   1002 2HB  SER A 186       7.526   7.355 -13.816  1.00 32.04           H
ATOM   1003  OG  SER A 186       6.851   6.365 -15.482  1.00 34.89           O
ATOM   1004  HG  SER A 186       7.332   5.636 -15.039  1.00 34.89           H
ATOM   1005  N   HIS A 187       3.739   6.437 -15.456  1.00 25.36           N
ATOM   1006  H   HIS A 187       4.163   5.561 -15.170  1.00 25.36           H
ATOM   1007  CA  HIS A 187       2.596   6.359 -16.379  1.00 33.70           C
ATOM   1008  HA  HIS A 187       2.863   6.838 -17.320  1.00 33.70           H
ATOM   1009  C   HIS A 187       1.369   7.092 -15.825  1.00 37.48           C
ATOM   1010  O   HIS A 187       0.835   7.973 -16.499  1.00 38.75           O
ATOM   1011  CB  HIS A 187       2.279   4.876 -16.670  1.00 41.40           C
ATOM   1012 1HB  HIS A 187       2.991   4.507 -17.409  1.00 41.40           H
ATOM   1013 2HB  HIS A 187       2.446   4.314 -15.755  1.00 41.40           H
ATOM   1014  CG  HIS A 187       0.878   4.510 -17.123  1.00 48.68           C
ATOM   1015  ND1 HIS A 187       0.284   3.288 -16.905  1.00 57.21           N
ATOM   1016  HD1 HIS A 187       0.707   2.503 -16.433  1.00 57.21           H
ATOM   1017  CD2 HIS A 187      -0.012   5.250 -17.861  1.00 51.23           C
ATOM   1018  HD2 HIS A 187       0.148   6.249 -18.241  1.00 51.23           H
ATOM   1019  CE1 HIS A 187      -0.938   3.301 -17.461  1.00 59.54           C
ATOM   1020  HE1 HIS A 187      -1.633   2.470 -17.455  1.00 59.54           H
ATOM   1021  NE2 HIS A 187      -1.173   4.488 -18.040  1.00 62.09           N
ATOM   1022  N   LEU A 188       0.916   6.734 -14.622  1.00 27.76           N
ATOM   1023  H   LEU A 188       1.440   6.035 -14.104  1.00 27.76           H
ATOM   1024  CA  LEU A 188      -0.351   7.210 -14.065  1.00 26.79           C
ATOM   1025  HA  LEU A 188      -1.116   7.071 -14.828  1.00 26.79           H
ATOM   1026  C   LEU A 188      -0.316   8.718 -13.746  1.00 34.67           C
ATOM   1027  O   LEU A 188       0.695   9.251 -13.293  1.00 36.75           O
ATOM   1028  CB  LEU A 188      -0.717   6.342 -12.843  1.00 27.00           C
ATOM   1029 1HB  LEU A 188       0.089   6.431 -12.111  1.00 27.00           H
ATOM   1030 2HB  LEU A 188      -1.621   6.733 -12.377  1.00 27.00           H
ATOM   1031  CG  LEU A 188      -0.925   4.841 -13.157  1.00 27.53           C
ATOM   1032  HG  LEU A 188      -0.020   4.427 -13.596  1.00 27.53           H
ATOM   1033  CD1 LEU A 188      -1.225   4.082 -11.870  1.00 26.12           C
ATOM   1034 1HD1 LEU A 188      -1.282   3.014 -12.075  1.00 26.12           H
ATOM   1035 2HD1 LEU A 188      -2.174   4.407 -11.447  1.00 26.12           H
ATOM   1036 3HD1 LEU A 188      -0.428   4.255 -11.147  1.00 26.12           H
ATOM   1037  CD2 LEU A 188      -2.084   4.565 -14.119  1.00 28.51           C
ATOM   1038 1HD2 LEU A 188      -2.156   3.490 -14.289  1.00 28.51           H
ATOM   1039 2HD2 LEU A 188      -1.901   5.045 -15.078  1.00 28.51           H
ATOM   1040 3HD2 LEU A 188      -3.021   4.910 -13.686  1.00 28.51           H
ATOM   1041  N   ARG A 189      -1.430   9.425 -13.997  1.00 29.97           N
ATOM   1042  H   ARG A 189      -2.215   8.932 -14.404  1.00 29.97           H
ATOM   1043  CA  ARG A 189      -1.575  10.887 -13.833  1.00 31.55           C
ATOM   1044  HA  ARG A 189      -0.757  11.261 -13.218  1.00 31.55           H
ATOM   1045  C   ARG A 189      -2.872  11.211 -13.081  1.00 31.82           C
ATOM   1046  O   ARG A 189      -3.903  11.457 -13.701  1.00 32.86           O
ATOM   1047  CB  ARG A 189      -1.521  11.600 -15.209  1.00 37.80           C
ATOM   1048 1HB  ARG A 189      -2.433  11.367 -15.761  1.00 37.80           H
ATOM   1049 2HB  ARG A 189      -1.507  12.678 -15.043  1.00 37.80           H
ATOM   1050  CG  ARG A 189      -0.347  11.224 -16.128  1.00 43.36           C
ATOM   1051 1HG  ARG A 189      -0.389  10.154 -16.320  1.00 43.36           H
ATOM   1052 2HG  ARG A 189      -0.485  11.726 -17.086  1.00 43.36           H
ATOM   1053  CD  ARG A 189       1.035  11.600 -15.574  1.00 44.35           C
ATOM   1054 1HD  ARG A 189       1.215  12.666 -15.721  1.00 44.35           H
ATOM   1055 2HD  ARG A 189       1.056  11.403 -14.504  1.00 44.35           H
ATOM   1056  NE  ARG A 189       2.107  10.802 -16.194  1.00 48.52           N
ATOM   1057  HE  ARG A 189       2.456  10.018 -15.653  1.00 48.52           H
ATOM   1058  CZ  ARG A 189       2.585  10.874 -17.422  1.00 53.63           C
ATOM   1059  NH1 ARG A 189       2.174  11.760 -18.287  1.00 57.99           N
ATOM   1060 1HH1 ARG A 189       1.445  12.384 -18.012  1.00 57.99           H
ATOM   1061 2HH1 ARG A 189       2.550  11.768 -19.212  1.00 57.99           H
ATOM   1062  NH2 ARG A 189       3.510  10.044 -17.797  1.00 57.04           N
ATOM   1063 1HH2 ARG A 189       3.823   9.373 -17.103  1.00 57.04           H
ATOM   1064 2HH2 ARG A 189       3.886  10.045 -18.718  1.00 57.04           H
ATOM   1065  N   HIS A 190      -2.820  11.166 -11.751  1.00 27.59           N
ATOM   1066  H   HIS A 190      -1.941  10.949 -11.304  1.00 27.59           H
ATOM   1067  CA  HIS A 190      -3.964  11.370 -10.857  1.00 27.00           C
ATOM   1068  HA  HIS A 190      -4.690  12.012 -11.352  1.00 27.00           H
ATOM   1069  C   HIS A 190      -3.485  12.035  -9.552  1.00 27.62           C
ATOM   1070  O   HIS A 190      -2.378  11.702  -9.127  1.00 27.04           O
ATOM   1071  CB  HIS A 190      -4.613  10.003 -10.590  1.00 27.48           C
ATOM   1072 1HB  HIS A 190      -4.748   9.490 -11.540  1.00 27.48           H
ATOM   1073 2HB  HIS A 190      -3.946   9.398  -9.974  1.00 27.48           H
ATOM   1074  CG  HIS A 190      -5.959  10.085  -9.926  1.00 25.92           C
ATOM   1075  ND1 HIS A 190      -6.250   9.861  -8.598  1.00 25.39           N
ATOM   1076  HD1 HIS A 190      -5.620   9.531  -7.884  1.00 25.39           H
ATOM   1077  CD2 HIS A 190      -7.128  10.437 -10.541  1.00 27.38           C
ATOM   1078  HD2 HIS A 190      -7.248  10.694 -11.583  1.00 27.38           H
ATOM   1079  CE1 HIS A 190      -7.564  10.085  -8.418  1.00 28.86           C
ATOM   1080  HE1 HIS A 190      -8.092  10.001  -7.474  1.00 28.86           H
ATOM   1081  NE2 HIS A 190      -8.137  10.434  -9.581  1.00 27.07           N
ATOM   1082  N   PRO A 191      -4.253  12.935  -8.899  1.00 26.15           N
ATOM   1083  CA  PRO A 191      -3.786  13.642  -7.697  1.00 25.18           C
ATOM   1084  HA  PRO A 191      -2.922  14.252  -7.961  1.00 25.18           H
ATOM   1085  C   PRO A 191      -3.395  12.700  -6.553  1.00 25.93           C
ATOM   1086  O   PRO A 191      -2.420  12.947  -5.845  1.00 29.22           O
ATOM   1087  CB  PRO A 191      -4.945  14.558  -7.280  1.00 29.94           C
ATOM   1088 1HB  PRO A 191      -5.602  14.047  -6.573  1.00 29.94           H
ATOM   1089 2HB  PRO A 191      -4.584  15.493  -6.850  1.00 29.94           H
ATOM   1090  CG  PRO A 191      -5.702  14.791  -8.585  1.00 33.31           C
ATOM   1091 1HG  PRO A 191      -6.748  15.043  -8.407  1.00 33.31           H
ATOM   1092 2HG  PRO A 191      -5.208  15.573  -9.164  1.00 33.31           H
ATOM   1093  CD  PRO A 191      -5.557  13.449  -9.300  1.00 30.04           C
ATOM   1094 1HD  PRO A 191      -6.340  12.771  -8.957  1.00 30.04           H
ATOM   1095 2HD  PRO A 191      -5.633  13.600 -10.376  1.00 30.04           H
ATOM   1096  N   ASN A 192      -4.138  11.599  -6.416  1.00 23.80           N
ATOM   1097  H   ASN A 192      -4.979  11.558  -6.973  1.00 23.80           H
ATOM   1098  CA  ASN A 192      -4.001  10.602  -5.354  1.00 23.63           C
ATOM   1099  HA  ASN A 192      -3.649  11.137  -4.471  1.00 23.63           H
ATOM   1100  C   ASN A 192      -2.948   9.502  -5.617  1.00 23.09           C
ATOM   1101  O   ASN A 192      -3.043   8.401  -5.073  1.00 21.73           O
ATOM   1102  CB  ASN A 192      -5.399  10.042  -5.039  1.00 24.50           C
ATOM   1103 1HB  ASN A 192      -5.771   9.473  -5.885  1.00 24.50           H
ATOM   1104 2HB  ASN A 192      -5.348   9.374  -4.179  1.00 24.50           H
ATOM   1105  CG  ASN A 192      -6.391  11.144  -4.735  1.00 27.49           C
ATOM   1106  OD1 ASN A 192      -7.119  11.575  -5.614  1.00 30.21           O
ATOM   1107  ND2 ASN A 192      -6.360  11.658  -3.532  1.00 27.44           N
ATOM   1108 1HD2 ASN A 192      -7.023  12.360  -3.239  1.00 27.44           H
ATOM   1109 2HD2 ASN A 192      -5.694  11.299  -2.864  1.00 27.44           H
ATOM   1110  N   ILE A 193      -1.946   9.766  -6.459  1.00 24.02           N
ATOM   1111  H   ILE A 193      -1.892  10.692  -6.866  1.00 24.02           H
ATOM   1112  CA  ILE A 193      -0.849   8.835  -6.774  1.00 20.92           C
ATOM   1113  HA  ILE A 193      -0.786   8.061  -6.007  1.00 20.92           H
ATOM   1114  C   ILE A 193       0.462   9.623  -6.746  1.00 21.04           C
ATOM   1115  O   ILE A 193       0.600  10.581  -7.503  1.00 24.84           O
ATOM   1116  CB  ILE A 193      -1.099   8.142  -8.139  1.00 20.01           C
ATOM   1117  HB  ILE A 193      -1.276   8.914  -8.890  1.00 20.01           H
ATOM   1118  CG1 ILE A 193      -2.360   7.244  -8.061  1.00 22.56           C
ATOM   1119 1HG1 ILE A 193      -2.222   6.494  -7.280  1.00 22.56           H
ATOM   1120 2HG1 ILE A 193      -3.217   7.858  -7.788  1.00 22.56           H
ATOM   1121  CG2 ILE A 193       0.141   7.338  -8.579  1.00 21.69           C
ATOM   1122 1HG2 ILE A 193      -0.035   6.836  -9.528  1.00 21.69           H
ATOM   1123 2HG2 ILE A 193       0.387   6.597  -7.820  1.00 21.69           H
ATOM   1124 3HG2 ILE A 193       0.998   7.998  -8.717  1.00 21.69           H
ATOM   1125  CD1 ILE A 193      -2.735   6.530  -9.364  1.00 24.97           C
ATOM   1126 1HD1 ILE A 193      -3.715   6.066  -9.250  1.00 24.97           H
ATOM   1127 2HD1 ILE A 193      -2.008   5.751  -9.581  1.00 24.97           H
ATOM   1128 3HD1 ILE A 193      -2.771   7.245 -10.186  1.00 24.97           H
ATOM   1129  N   LEU A 194       1.412   9.232  -5.886  1.00 19.51           N
ATOM   1130  H   LEU A 194       1.257   8.386  -5.348  1.00 19.51           H
ATOM   1131  CA  LEU A 194       2.671   9.955  -5.674  1.00 20.78           C
ATOM   1132  HA  LEU A 194       2.430  10.996  -5.460  1.00 20.78           H
ATOM   1133  C   LEU A 194       3.535   9.913  -6.937  1.00 23.37           C
ATOM   1134  O   LEU A 194       4.209   8.923  -7.220  1.00 22.75           O
ATOM   1135  CB  LEU A 194       3.425   9.374  -4.464  1.00 19.84           C
ATOM   1136 1HB  LEU A 194       2.760   9.328  -3.600  1.00 19.84           H
ATOM   1137 2HB  LEU A 194       3.724   8.352  -4.705  1.00 19.84           H
ATOM   1138  CG  LEU A 194       4.676  10.214  -4.123  1.00 19.07           C
ATOM   1139  HG  LEU A 194       5.115  10.631  -5.028  1.00 19.07           H
ATOM   1140  CD1 LEU A 194       4.299  11.370  -3.197  1.00 22.55           C
ATOM   1141 1HD1 LEU A 194       5.195  11.926  -2.925  1.00 22.55           H
ATOM   1142 2HD1 LEU A 194       3.824  10.985  -2.297  1.00 22.55           H
ATOM   1143 3HD1 LEU A 194       3.617  12.044  -3.715  1.00 22.55           H
ATOM   1144  CD2 LEU A 194       5.759   9.366  -3.462  1.00 20.11           C
ATOM   1145 1HD2 LEU A 194       6.612   9.995  -3.207  1.00 20.11           H
ATOM   1146 2HD2 LEU A 194       6.087   8.592  -4.156  1.00 20.11           H
ATOM   1147 3HD2 LEU A 194       5.377   8.894  -2.562  1.00 20.11           H
ATOM   1148  N   ARG A 195       3.512  10.990  -7.713  1.00 22.10           N
ATOM   1149  H   ARG A 195       2.957  11.780  -7.379  1.00 22.10           H
ATOM   1150  CA  ARG A 195       4.018  11.007  -9.086  1.00 24.49           C
ATOM   1151  HA  ARG A 195       3.549  10.178  -9.616  1.00 24.49           H
ATOM   1152  C   ARG A 195       5.530  10.786  -9.186  1.00 23.91           C
ATOM   1153  O   ARG A 195       6.311  11.603  -8.706  1.00 24.76           O
ATOM   1154  CB  ARG A 195       3.587  12.339  -9.712  1.00 25.99           C
ATOM   1155 1HB  ARG A 195       3.512  13.108  -8.942  1.00 25.99           H
ATOM   1156 2HB  ARG A 195       4.351  12.678 -10.405  1.00 25.99           H
ATOM   1157  CG  ARG A 195       2.232  12.240 -10.429  1.00 31.24           C
ATOM   1158 1HG  ARG A 195       1.474  11.902  -9.721  1.00 31.24           H
ATOM   1159 2HG  ARG A 195       1.945  13.240 -10.751  1.00 31.24           H
ATOM   1160  CD  ARG A 195       2.228  11.294 -11.650  1.00 35.26           C
ATOM   1161 1HD  ARG A 195       2.116  10.269 -11.287  1.00 35.26           H
ATOM   1162 2HD  ARG A 195       1.352  11.515 -12.259  1.00 35.26           H
ATOM   1163  NE  ARG A 195       3.454  11.358 -12.482  1.00 37.88           N
ATOM   1164  HE  ARG A 195       3.974  10.496 -12.564  1.00 37.88           H
ATOM   1165  CZ  ARG A 195       4.030  12.438 -12.981  1.00 46.36           C
ATOM   1166  NH1 ARG A 195       3.436  13.599 -12.985  1.00 48.83           N
ATOM   1167 1HH1 ARG A 195       2.548  13.660 -12.532  1.00 48.83           H
ATOM   1168 2HH1 ARG A 195       3.973  14.432 -13.134  1.00 48.83           H
ATOM   1169  NH2 ARG A 195       5.244  12.389 -13.436  1.00 45.91           N
ATOM   1170 1HH2 ARG A 195       5.772  11.537 -13.286  1.00 45.91           H
ATOM   1171 2HH2 ARG A 195       5.739  13.235 -13.617  1.00 45.91           H
ATOM   1172  N   LEU A 196       5.944   9.735  -9.902  1.00 22.96           N
ATOM   1173  H   LEU A 196       5.250   9.075 -10.230  1.00 22.96           H
ATOM   1174  CA  LEU A 196       7.336   9.523 -10.319  1.00 21.13           C
ATOM   1175  HA  LEU A 196       7.982   9.940  -9.548  1.00 21.13           H
ATOM   1176  C   LEU A 196       7.630  10.287 -11.622  1.00 24.65           C
ATOM   1177  O   LEU A 196       6.810  10.295 -12.546  1.00 26.98           O
ATOM   1178  CB  LEU A 196       7.617   8.006 -10.391  1.00 24.25           C
ATOM   1179 1HB  LEU A 196       7.224   7.570  -9.471  1.00 24.25           H
ATOM   1180 2HB  LEU A 196       7.065   7.567 -11.219  1.00 24.25           H
ATOM   1181  CG  LEU A 196       9.105   7.605 -10.506  1.00 29.56           C
ATOM   1182  HG  LEU A 196       9.722   8.339  -9.992  1.00 29.56           H
ATOM   1183  CD1 LEU A 196       9.331   6.245  -9.849  1.00 31.93           C
ATOM   1184 1HD1 LEU A 196      10.371   5.943  -9.956  1.00 31.93           H
ATOM   1185 2HD1 LEU A 196       8.691   5.494 -10.311  1.00 31.93           H
ATOM   1186 3HD1 LEU A 196       9.097   6.295  -8.785  1.00 31.93           H
ATOM   1187  CD2 LEU A 196       9.583   7.473 -11.954  1.00 32.58           C
ATOM   1188 1HD2 LEU A 196      10.657   7.282 -11.960  1.00 32.58           H
ATOM   1189 2HD2 LEU A 196       9.386   8.381 -12.515  1.00 32.58           H
ATOM   1190 3HD2 LEU A 196       9.080   6.633 -12.433  1.00 32.58           H
ATOM   1191  N   TYR A 197       8.786  10.949 -11.695  1.00 23.82           N
ATOM   1192  H   TYR A 197       9.382  10.919 -10.875  1.00 23.82           H
ATOM   1193  CA  TYR A 197       9.211  11.807 -12.815  1.00 26.62           C
ATOM   1194  HA  TYR A 197       8.435  11.823 -13.580  1.00 26.62           H
ATOM   1195  C   TYR A 197      10.490  11.337 -13.522  1.00 29.06           C
ATOM   1196  O   TYR A 197      10.696  11.686 -14.683  1.00 29.06           O
ATOM   1197  CB  TYR A 197       9.399  13.244 -12.305  1.00 23.91           C
ATOM   1198 1HB  TYR A 197      10.020  13.231 -11.408  1.00 23.91           H
ATOM   1199 2HB  TYR A 197       9.943  13.817 -13.058  1.00 23.91           H
ATOM   1200  CG  TYR A 197       8.103  13.973 -12.009  1.00 29.37           C
ATOM   1201  CD1 TYR A 197       7.496  14.749 -13.017  1.00 36.69           C
ATOM   1202  HD1 TYR A 197       7.976  14.845 -13.983  1.00 36.69           H
ATOM   1203  CD2 TYR A 197       7.513  13.889 -10.734  1.00 28.61           C
ATOM   1204  HD2 TYR A 197       7.982  13.300  -9.954  1.00 28.61           H
ATOM   1205  CE1 TYR A 197       6.292  15.429 -12.753  1.00 37.23           C
ATOM   1206  HE1 TYR A 197       5.840  16.059 -13.506  1.00 37.23           H
ATOM   1207  CE2 TYR A 197       6.315  14.574 -10.463  1.00 31.11           C
ATOM   1208  HE2 TYR A 197       5.864  14.494  -9.485  1.00 31.11           H
ATOM   1209  CZ  TYR A 197       5.701  15.341 -11.475  1.00 35.55           C
ATOM   1210  OH  TYR A 197       4.503  15.942 -11.259  1.00 40.44           O
ATOM   1211  HH  TYR A 197       4.361  16.132 -10.327  1.00 40.44           H
ATOM   1212  N   GLY A 198      11.340  10.548 -12.862  1.00 23.87           N
ATOM   1213  H   GLY A 198      11.123  10.264 -11.916  1.00 23.87           H
ATOM   1214  CA  GLY A 198      12.626  10.127 -13.417  1.00 25.10           C
ATOM   1215 1HA  GLY A 198      12.473   9.707 -14.412  1.00 25.10           H
ATOM   1216 2HA  GLY A 198      13.273  10.998 -13.509  1.00 25.10           H
ATOM   1217  C   GLY A 198      13.347   9.091 -12.561  1.00 25.70           C
ATOM   1218  O   GLY A 198      12.915   8.778 -11.452  1.00 22.49           O
ATOM   1219  N   TYR A 199      14.443   8.555 -13.091  1.00 22.82           N
ATOM   1220  H   TYR A 199      14.753   8.865 -14.002  1.00 22.82           H
ATOM   1221  CA  TYR A 199      15.205   7.455 -12.501  1.00 21.36           C
ATOM   1222  HA  TYR A 199      15.226   7.585 -11.421  1.00 21.36           H
ATOM   1223  C   TYR A 199      16.651   7.460 -13.017  1.00 25.68           C
ATOM   1224  O   TYR A 199      16.888   7.815 -14.171  1.00 25.82           O
ATOM   1225  CB  TYR A 199      14.506   6.122 -12.824  1.00 22.86           C
ATOM   1226 1HB  TYR A 199      15.119   5.301 -12.450  1.00 22.86           H
ATOM   1227 2HB  TYR A 199      13.561   6.090 -12.281  1.00 22.86           H
ATOM   1228  CG  TYR A 199      14.210   5.892 -14.298  1.00 23.00           C
ATOM   1229  CD1 TYR A 199      15.161   5.262 -15.123  1.00 28.60           C
ATOM   1230  HD1 TYR A 199      16.107   4.942 -14.709  1.00 28.60           H
ATOM   1231  CD2 TYR A 199      12.986   6.327 -14.844  1.00 27.90           C
ATOM   1232  HD2 TYR A 199      12.246   6.794 -14.209  1.00 27.90           H
ATOM   1233  CE1 TYR A 199      14.896   5.073 -16.494  1.00 30.83           C
ATOM   1234  HE1 TYR A 199      15.634   4.604 -17.125  1.00 30.83           H
ATOM   1235  CE2 TYR A 199      12.717   6.141 -16.213  1.00 27.62           C
ATOM   1236  HE2 TYR A 199      11.779   6.462 -16.641  1.00 27.62           H
ATOM   1237  CZ  TYR A 199      13.672   5.517 -17.041  1.00 28.52           C
ATOM   1238  OH  TYR A 199      13.412   5.349 -18.364  1.00 34.57           O
ATOM   1239  HH  TYR A 199      14.127   4.897 -18.812  1.00 34.57           H
ATOM   1240  N   PHE A 200      17.609   7.059 -12.176  1.00 22.14           N
ATOM   1241  H   PHE A 200      17.336   6.790 -11.236  1.00 22.14           H
ATOM   1242  CA  PHE A 200      19.035   6.929 -12.520  1.00 25.15           C
ATOM   1243  HA  PHE A 200      19.110   6.453 -13.498  1.00 25.15           H
ATOM   1244  C   PHE A 200      19.782   6.032 -11.515  1.00 24.95           C
ATOM   1245  O   PHE A 200      19.175   5.468 -10.604  1.00 23.90           O
ATOM   1246  CB  PHE A 200      19.676   8.327 -12.634  1.00 27.14           C
ATOM   1247 1HB  PHE A 200      20.688   8.217 -13.024  1.00 27.14           H
ATOM   1248 2HB  PHE A 200      19.127   8.883 -13.393  1.00 27.14           H
ATOM   1249  CG  PHE A 200      19.736   9.175 -11.372  1.00 25.75           C
ATOM   1250  CD1 PHE A 200      18.645   9.995 -11.017  1.00 25.18           C
ATOM   1251  HD1 PHE A 200      17.752   9.988 -11.624  1.00 25.18           H
ATOM   1252  CD2 PHE A 200      20.912   9.213 -10.597  1.00 27.68           C
ATOM   1253  HD2 PHE A 200      21.766   8.612 -10.875  1.00 27.68           H
ATOM   1254  CE1 PHE A 200      18.725  10.835  -9.891  1.00 25.60           C
ATOM   1255  HE1 PHE A 200      17.889  11.462  -9.618  1.00 25.60           H
ATOM   1256  CE2 PHE A 200      20.990  10.050  -9.470  1.00 25.58           C
ATOM   1257  HE2 PHE A 200      21.889  10.064  -8.870  1.00 25.58           H
ATOM   1258  CZ  PHE A 200      19.899  10.865  -9.119  1.00 24.65           C
ATOM   1259  HZ  PHE A 200      19.959  11.506  -8.251  1.00 24.65           H
ATOM   1260  N   HIS A 201      21.101   5.875 -11.661  1.00 27.21           N
ATOM   1261  H   HIS A 201      21.569   6.343 -12.423  1.00 27.21           H
ATOM   1262  CA  HIS A 201      21.941   5.165 -10.689  1.00 25.43           C
ATOM   1263  HA  HIS A 201      21.487   5.274  -9.708  1.00 25.43           H
ATOM   1264  C   HIS A 201      23.356   5.759 -10.588  1.00 27.43           C
ATOM   1265  O   HIS A 201      23.910   6.212 -11.589  1.00 29.02           O
ATOM   1266  CB  HIS A 201      21.980   3.655 -11.001  1.00 24.29           C
ATOM   1267 1HB  HIS A 201      22.592   3.155 -10.252  1.00 24.29           H
ATOM   1268 2HB  HIS A 201      20.967   3.263 -10.904  1.00 24.29           H
ATOM   1269  CG  HIS A 201      22.511   3.261 -12.359  1.00 26.63           C
ATOM   1270  ND1 HIS A 201      23.577   3.825 -13.024  1.00 30.11           N
ATOM   1271  HD1 HIS A 201      24.060   4.673 -12.743  1.00 30.11           H
ATOM   1272  CD2 HIS A 201      22.046   2.241 -13.144  1.00 25.44           C
ATOM   1273  HD2 HIS A 201      21.219   1.584 -12.914  1.00 25.44           H
ATOM   1274  CE1 HIS A 201      23.747   3.168 -14.182  1.00 28.99           C
ATOM   1275  HE1 HIS A 201      24.486   3.410 -14.936  1.00 28.99           H
ATOM   1276  NE2 HIS A 201      22.851   2.176 -14.285  1.00 28.85           N
ATOM   1277  N   ASP A 202      23.972   5.680  -9.405  1.00 25.95           N
ATOM   1278  H   ASP A 202      23.459   5.213  -8.665  1.00 25.95           H
ATOM   1279  CA  ASP A 202      25.435   5.735  -9.270  1.00 30.98           C
ATOM   1280  HA  ASP A 202      25.840   6.261 -10.136  1.00 30.98           H
ATOM   1281  C   ASP A 202      26.018   4.304  -9.330  1.00 33.04           C
ATOM   1282  O   ASP A 202      25.292   3.326  -9.551  1.00 31.45           O
ATOM   1283  CB  ASP A 202      25.855   6.581  -8.041  1.00 31.30           C
ATOM   1284 1HB  ASP A 202      26.913   6.822  -8.156  1.00 31.30           H
ATOM   1285 2HB  ASP A 202      25.314   7.529  -8.079  1.00 31.30           H
ATOM   1286  CG  ASP A 202      25.682   5.963  -6.645  1.00 32.36           C
ATOM   1287  OD1 ASP A 202      26.135   4.822  -6.416  1.00 32.84           O
ATOM   1288  OD2 ASP A 202      25.176   6.651  -5.732  1.00 33.13           O
ATOM   1289  N   ALA A 203      27.332   4.143  -9.154  1.00 32.21           N
ATOM   1290  H   ALA A 203      27.902   4.954  -8.968  1.00 32.21           H
ATOM   1291  CA  ALA A 203      27.982   2.827  -9.177  1.00 33.99           C
ATOM   1292  HA  ALA A 203      27.885   2.407 -10.179  1.00 33.99           H
ATOM   1293  C   ALA A 203      27.351   1.815  -8.189  1.00 31.77           C
ATOM   1294  O   ALA A 203      27.254   0.633  -8.504  1.00 33.29           O
ATOM   1295  CB  ALA A 203      29.473   3.031  -8.887  1.00 35.34           C
ATOM   1296 1HB  ALA A 203      29.914   3.685  -9.641  1.00 35.34           H
ATOM   1297 2HB  ALA A 203      29.986   2.068  -8.917  1.00 35.34           H
ATOM   1298 3HB  ALA A 203      29.610   3.475  -7.900  1.00 35.34           H
ATOM   1299  N   THR A 204      26.841   2.300  -7.053  1.00 32.35           N
ATOM   1300  H   THR A 204      26.857   3.311  -6.964  1.00 32.35           H
ATOM   1301  CA  THR A 204      26.413   1.555  -5.854  1.00 29.72           C
ATOM   1302  HA  THR A 204      26.564   0.488  -6.023  1.00 29.72           H
ATOM   1303  C   THR A 204      24.937   1.742  -5.452  1.00 27.54           C
ATOM   1304  O   THR A 204      24.457   1.026  -4.572  1.00 27.90           O
ATOM   1305  CB  THR A 204      27.292   1.969  -4.660  1.00 33.37           C
ATOM   1306  HB  THR A 204      26.983   1.391  -3.789  1.00 33.37           H
ATOM   1307  OG1 THR A 204      27.151   3.344  -4.350  1.00 33.12           O
ATOM   1308  HG1 THR A 204      26.833   3.827  -5.137  1.00 33.12           H
ATOM   1309  CG2 THR A 204      28.781   1.702  -4.884  1.00 41.47           C
ATOM   1310 1HG2 THR A 204      29.325   1.905  -3.962  1.00 41.47           H
ATOM   1311 2HG2 THR A 204      29.173   2.341  -5.674  1.00 41.47           H
ATOM   1312 3HG2 THR A 204      28.929   0.657  -5.156  1.00 41.47           H
ATOM   1313  N   ARG A 205      24.197   2.686  -6.054  1.00 25.65           N
ATOM   1314  H   ARG A 205      24.672   3.299  -6.708  1.00 25.65           H
ATOM   1315  CA  ARG A 205      22.812   3.043  -5.662  1.00 26.68           C
ATOM   1316  HA  ARG A 205      22.366   2.209  -5.123  1.00 26.68           H
ATOM   1317  C   ARG A 205      21.916   3.340  -6.861  1.00 24.86           C
ATOM   1318  O   ARG A 205      22.380   3.917  -7.838  1.00 25.09           O
ATOM   1319  CB  ARG A 205      22.798   4.282  -4.746  1.00 26.26           C
ATOM   1320 1HB  ARG A 205      23.142   5.135  -5.327  1.00 26.26           H
ATOM   1321 2HB  ARG A 205      21.772   4.486  -4.434  1.00 26.26           H
ATOM   1322  CG  ARG A 205      23.674   4.159  -3.496  1.00 28.20           C
ATOM   1323 1HG  ARG A 205      23.279   3.384  -2.838  1.00 28.20           H
ATOM   1324 2HG  ARG A 205      24.681   3.884  -3.795  1.00 28.20           H
ATOM   1325  CD  ARG A 205      23.754   5.491  -2.743  1.00 36.91           C
ATOM   1326 1HD  ARG A 205      23.838   6.311  -3.457  1.00 36.91           H
ATOM   1327 2HD  ARG A 205      22.835   5.634  -2.173  1.00 36.91           H
ATOM   1328  NE  ARG A 205      24.919   5.502  -1.840  1.00 54.88           N
ATOM   1329  HE  ARG A 205      24.765   5.172  -0.906  1.00 54.88           H
ATOM   1330  CZ  ARG A 205      26.167   5.778  -2.192  1.00 58.07           C
ATOM   1331  NH1 ARG A 205      26.506   6.203  -3.374  1.00 58.59           N
ATOM   1332 1HH1 ARG A 205      25.806   6.296  -4.111  1.00 58.59           H
ATOM   1333 2HH1 ARG A 205      27.457   6.274  -3.645  1.00 58.59           H
ATOM   1334  NH2 ARG A 205      27.136   5.622  -1.335  1.00 67.48           N
ATOM   1335 1HH2 ARG A 205      26.951   5.276  -0.419  1.00 67.48           H
ATOM   1336 2HH2 ARG A 205      28.074   5.792  -1.639  1.00 67.48           H
ATOM   1337  N   VAL A 206      20.634   3.003  -6.754  1.00 23.09           N
ATOM   1338  H   VAL A 206      20.348   2.605  -5.867  1.00 23.09           H
ATOM   1339  CA  VAL A 206      19.551   3.424  -7.660  1.00 22.15           C
ATOM   1340  HA  VAL A 206      19.974   3.725  -8.618  1.00 22.15           H
ATOM   1341  C   VAL A 206      18.829   4.637  -7.061  1.00 21.97           C
ATOM   1342  O   VAL A 206      18.644   4.711  -5.847  1.00 20.91           O
ATOM   1343  CB  VAL A 206      18.572   2.257  -7.921  1.00 21.13           C
ATOM   1344  HB  VAL A 206      18.164   1.918  -6.969  1.00 21.13           H
ATOM   1345  CG1 VAL A 206      17.400   2.659  -8.828  1.00 21.58           C
ATOM   1346 1HG1 VAL A 206      16.793   1.782  -9.057  1.00 21.58           H
ATOM   1347 2HG1 VAL A 206      17.772   3.085  -9.761  1.00 21.58           H
ATOM   1348 3HG1 VAL A 206      16.760   3.385  -8.327  1.00 21.58           H
ATOM   1349  CG2 VAL A 206      19.295   1.076  -8.585  1.00 21.54           C
ATOM   1350 1HG2 VAL A 206      18.589   0.262  -8.760  1.00 21.54           H
ATOM   1351 2HG2 VAL A 206      20.079   0.695  -7.932  1.00 21.54           H
ATOM   1352 3HG2 VAL A 206      19.727   1.384  -9.536  1.00 21.54           H
ATOM   1353  N   TYR A 207      18.406   5.578  -7.903  1.00 19.30           N
ATOM   1354  H   TYR A 207      18.561   5.438  -8.895  1.00 19.30           H
ATOM   1355  CA  TYR A 207      17.705   6.805  -7.524  1.00 20.72           C
ATOM   1356  HA  TYR A 207      17.481   6.784  -6.461  1.00 20.72           H
ATOM   1357  C   TYR A 207      16.397   6.932  -8.307  1.00 22.16           C
ATOM   1358  O   TYR A 207      16.389   6.736  -9.522  1.00 23.84           O
ATOM   1359  CB  TYR A 207      18.578   8.034  -7.807  1.00 22.56           C
ATOM   1360 1HB  TYR A 207      18.828   8.035  -8.868  1.00 22.56           H
ATOM   1361 2HB  TYR A 207      17.983   8.927  -7.617  1.00 22.56           H
ATOM   1362  CG  TYR A 207      19.868   8.133  -7.015  1.00 21.59           C
ATOM   1363  CD1 TYR A 207      20.975   7.353  -7.387  1.00 24.35           C
ATOM   1364  HD1 TYR A 207      20.894   6.683  -8.227  1.00 24.35           H
ATOM   1365  CD2 TYR A 207      19.983   9.049  -5.952  1.00 26.16           C
ATOM   1366  HD2 TYR A 207      19.145   9.678  -5.693  1.00 26.16           H
ATOM   1367  CE1 TYR A 207      22.184   7.456  -6.683  1.00 27.80           C
ATOM   1368  HE1 TYR A 207      23.027   6.858  -6.978  1.00 27.80           H
ATOM   1369  CE2 TYR A 207      21.193   9.151  -5.236  1.00 24.13           C
ATOM   1370  HE2 TYR A 207      21.290   9.840  -4.412  1.00 24.13           H
ATOM   1371  CZ  TYR A 207      22.294   8.349  -5.596  1.00 30.56           C
ATOM   1372  OH  TYR A 207      23.455   8.433  -4.897  1.00 34.84           O
ATOM   1373  HH  TYR A 207      24.129   7.824  -5.261  1.00 34.84           H
ATOM   1374  N   LEU A 208      15.315   7.310  -7.626  1.00 20.10           N
ATOM   1375  H   LEU A 208      15.424   7.476  -6.631  1.00 20.10           H
ATOM   1376  CA  LEU A 208      13.989   7.559  -8.196  1.00 18.76           C
ATOM   1377  HA  LEU A 208      14.057   7.547  -9.285  1.00 18.76           H
ATOM   1378  C   LEU A 208      13.498   8.954  -7.785  1.00 20.64           C
ATOM   1379  O   LEU A 208      13.566   9.333  -6.614  1.00 19.95           O
ATOM   1380  CB  LEU A 208      13.001   6.455  -7.769  1.00 19.66           C
ATOM   1381 1HB  LEU A 208      12.881   6.498  -6.690  1.00 19.66           H
ATOM   1382 2HB  LEU A 208      12.030   6.674  -8.215  1.00 19.66           H
ATOM   1383  CG  LEU A 208      13.404   5.015  -8.140  1.00 26.13           C
ATOM   1384  HG  LEU A 208      14.352   4.759  -7.667  1.00 26.13           H
ATOM   1385  CD1 LEU A 208      12.341   4.043  -7.642  1.00 22.74           C
ATOM   1386 1HD1 LEU A 208      12.601   3.026  -7.929  1.00 22.74           H
ATOM   1387 2HD1 LEU A 208      11.374   4.293  -8.079  1.00 22.74           H
ATOM   1388 3HD1 LEU A 208      12.255   4.098  -6.559  1.00 22.74           H
ATOM   1389  CD2 LEU A 208      13.526   4.814  -9.647  1.00 25.24           C
ATOM   1390 1HD2 LEU A 208      13.719   3.764  -9.867  1.00 25.24           H
ATOM   1391 2HD2 LEU A 208      14.355   5.398 -10.034  1.00 25.24           H
ATOM   1392 3HD2 LEU A 208      12.604   5.128 -10.132  1.00 25.24           H
ATOM   1393  N   ILE A 209      13.032   9.729  -8.761  1.00 19.72           N
ATOM   1394  H   ILE A 209      12.959   9.323  -9.688  1.00 19.72           H
ATOM   1395  CA  ILE A 209      12.672  11.145  -8.616  1.00 18.83           C
ATOM   1396  HA  ILE A 209      13.107  11.537  -7.695  1.00 18.83           H
ATOM   1397  C   ILE A 209      11.149  11.260  -8.515  1.00 21.45           C
ATOM   1398  O   ILE A 209      10.432  10.802  -9.407  1.00 23.31           O
ATOM   1399  CB  ILE A 209      13.244  11.960  -9.796  1.00 19.59           C
ATOM   1400  HB  ILE A 209      12.813  11.562 -10.714  1.00 19.59           H
ATOM   1401  CG1 ILE A 209      14.786  11.841  -9.885  1.00 22.54           C
ATOM   1402 1HG1 ILE A 209      15.246  12.554  -9.202  1.00 22.54           H
ATOM   1403 2HG1 ILE A 209      15.125  10.850  -9.587  1.00 22.54           H
ATOM   1404  CG2 ILE A 209      12.839  13.443  -9.682  1.00 22.18           C
ATOM   1405 1HG2 ILE A 209      13.244  14.012 -10.520  1.00 22.18           H
ATOM   1406 2HG2 ILE A 209      13.221  13.865  -8.751  1.00 22.18           H
ATOM   1407 3HG2 ILE A 209      11.755  13.552  -9.701  1.00 22.18           H
ATOM   1408  CD1 ILE A 209      15.305  12.072 -11.309  1.00 26.25           C
ATOM   1409 1HD1 ILE A 209      16.389  12.184 -11.296  1.00 26.25           H
ATOM   1410 2HD1 ILE A 209      14.861  12.970 -11.730  1.00 26.25           H
ATOM   1411 3HD1 ILE A 209      15.050  11.222 -11.940  1.00 26.25           H
ATOM   1412  N   LEU A 210      10.660  11.876  -7.441  1.00 18.86           N
ATOM   1413  H   LEU A 210      11.318  12.308  -6.801  1.00 18.86           H
ATOM   1414  CA  LEU A 210       9.271  11.813  -6.986  1.00 20.00           C
ATOM   1415  HA  LEU A 210       8.653  11.354  -7.756  1.00 20.00           H
ATOM   1416  C   LEU A 210       8.680  13.204  -6.698  1.00 19.95           C
ATOM   1417  O   LEU A 210       9.383  14.198  -6.532  1.00 23.56           O
ATOM   1418  CB  LEU A 210       9.206  10.936  -5.715  1.00 20.76           C
ATOM   1419 1HB  LEU A 210       9.848  11.398  -4.968  1.00 20.76           H
ATOM   1420 2HB  LEU A 210       8.186  10.951  -5.327  1.00 20.76           H
ATOM   1421  CG  LEU A 210       9.646   9.466  -5.858  1.00 18.89           C
ATOM   1422  HG  LEU A 210      10.658   9.417  -6.258  1.00 18.89           H
ATOM   1423  CD1 LEU A 210       9.649   8.804  -4.481  1.00 19.50           C
ATOM   1424 1HD1 LEU A 210       9.968   7.767  -4.578  1.00 19.50           H
ATOM   1425 2HD1 LEU A 210       8.648   8.823  -4.051  1.00 19.50           H
ATOM   1426 3HD1 LEU A 210      10.336   9.331  -3.820  1.00 19.50           H
ATOM   1427  CD2 LEU A 210       8.712   8.670  -6.765  1.00 22.23           C
ATOM   1428 1HD2 LEU A 210       8.980   7.612  -6.737  1.00 22.23           H
ATOM   1429 2HD2 LEU A 210       8.819   9.023  -7.785  1.00 22.23           H
ATOM   1430 3HD2 LEU A 210       7.677   8.783  -6.442  1.00 22.23           H
ATOM   1431  N   GLU A 211       7.359  13.256  -6.595  1.00 20.02           N
ATOM   1432  H   GLU A 211       6.847  12.425  -6.863  1.00 20.02           H
ATOM   1433  CA  GLU A 211       6.577  14.353  -6.024  1.00 23.06           C
ATOM   1434  HA  GLU A 211       6.816  15.280  -6.546  1.00 23.06           H
ATOM   1435  C   GLU A 211       6.846  14.547  -4.516  1.00 23.24           C
ATOM   1436  O   GLU A 211       6.998  13.574  -3.776  1.00 21.48           O
ATOM   1437  CB  GLU A 211       5.111  13.988  -6.290  1.00 22.91           C
ATOM   1438 1HB  GLU A 211       4.979  13.913  -7.368  1.00 22.91           H
ATOM   1439 2HB  GLU A 211       4.930  13.003  -5.856  1.00 22.91           H
ATOM   1440  CG  GLU A 211       4.055  14.956  -5.748  1.00 24.84           C
ATOM   1441 1HG  GLU A 211       4.133  15.008  -4.661  1.00 24.84           H
ATOM   1442 2HG  GLU A 211       4.247  15.949  -6.161  1.00 24.84           H
ATOM   1443  CD  GLU A 211       2.639  14.492  -6.128  1.00 28.74           C
ATOM   1444  OE1 GLU A 211       2.449  13.285  -6.392  1.00 27.28           O
ATOM   1445  OE2 GLU A 211       1.718  15.335  -6.131  1.00 30.06           O
ATOM   1446  N   TYR A 212       6.867  15.795  -4.027  1.00 21.65           N
ATOM   1447  H   TYR A 212       6.706  16.574  -4.647  1.00 21.65           H
ATOM   1448  CA  TYR A 212       6.913  16.061  -2.584  1.00 22.77           C
ATOM   1449  HA  TYR A 212       7.525  15.292  -2.117  1.00 22.77           H
ATOM   1450  C   TYR A 212       5.512  15.993  -1.962  1.00 23.87           C
ATOM   1451  O   TYR A 212       4.766  16.968  -2.006  1.00 27.05           O
ATOM   1452  CB  TYR A 212       7.575  17.421  -2.291  1.00 23.42           C
ATOM   1453 1HB  TYR A 212       8.548  17.442  -2.767  1.00 23.42           H
ATOM   1454 2HB  TYR A 212       6.980  18.206  -2.759  1.00 23.42           H
ATOM   1455  CG  TYR A 212       7.770  17.753  -0.811  1.00 25.37           C
ATOM   1456  CD1 TYR A 212       8.304  16.798   0.079  1.00 22.04           C
ATOM   1457  HD1 TYR A 212       8.580  15.816  -0.278  1.00 22.04           H
ATOM   1458  CD2 TYR A 212       7.429  19.031  -0.324  1.00 26.98           C
ATOM   1459  HD2 TYR A 212       7.011  19.764  -1.001  1.00 26.98           H
ATOM   1460  CE1 TYR A 212       8.469  17.110   1.443  1.00 24.39           C
ATOM   1461  HE1 TYR A 212       8.827  16.363   2.125  1.00 24.39           H
ATOM   1462  CE2 TYR A 212       7.628  19.360   1.034  1.00 27.59           C
ATOM   1463  HE2 TYR A 212       7.365  20.343   1.392  1.00 27.59           H
ATOM   1464  CZ  TYR A 212       8.143  18.393   1.925  1.00 29.98           C
ATOM   1465  OH  TYR A 212       8.266  18.675   3.253  1.00 29.09           O
ATOM   1466  HH  TYR A 212       7.616  19.341   3.500  1.00 29.09           H
ATOM   1467  N   ALA A 213       5.167  14.868  -1.330  1.00 20.93           N
ATOM   1468  H   ALA A 213       5.782  14.071  -1.399  1.00 20.93           H
ATOM   1469  CA  ALA A 213       4.084  14.830  -0.346  1.00 21.56           C
ATOM   1470  HA  ALA A 213       3.192  15.278  -0.776  1.00 21.56           H
ATOM   1471  C   ALA A 213       4.527  15.610   0.917  1.00 21.29           C
ATOM   1472  O   ALA A 213       5.425  15.135   1.621  1.00 25.56           O
ATOM   1473  CB  ALA A 213       3.745  13.370  -0.035  1.00 22.36           C
ATOM   1474 1HB  ALA A 213       3.373  12.880  -0.934  1.00 22.36           H
ATOM   1475 2HB  ALA A 213       2.967  13.339   0.727  1.00 22.36           H
ATOM   1476 3HB  ALA A 213       4.627  12.843   0.332  1.00 22.36           H
ATOM   1477  N   PRO A 214       3.989  16.814   1.213  1.00 22.19           N
ATOM   1478  CA  PRO A 214       4.674  17.746   2.109  1.00 24.41           C
ATOM   1479  HA  PRO A 214       5.704  17.794   1.775  1.00 24.41           H
ATOM   1480  C   PRO A 214       4.678  17.367   3.589  1.00 28.75           C
ATOM   1481  O   PRO A 214       5.511  17.890   4.334  1.00 29.65           O
ATOM   1482  CB  PRO A 214       4.024  19.117   1.892  1.00 25.03           C
ATOM   1483 1HB  PRO A 214       3.209  19.267   2.603  1.00 25.03           H
ATOM   1484 2HB  PRO A 214       4.750  19.926   1.965  1.00 25.03           H
ATOM   1485  CG  PRO A 214       3.450  18.999   0.486  1.00 34.14           C
ATOM   1486 1HG  PRO A 214       2.641  19.707   0.318  1.00 34.14           H
ATOM   1487 2HG  PRO A 214       4.239  19.122  -0.257  1.00 34.14           H
ATOM   1488  CD  PRO A 214       2.963  17.555   0.497  1.00 25.24           C
ATOM   1489 1HD  PRO A 214       2.041  17.494   1.072  1.00 25.24           H
ATOM   1490 2HD  PRO A 214       2.796  17.219  -0.523  1.00 25.24           H
ATOM   1491  N   LEU A 215       3.765  16.488   4.018  1.00 27.78           N
ATOM   1492  H   LEU A 215       3.129  16.103   3.330  1.00 27.78           H
ATOM   1493  CA  LEU A 215       3.566  16.106   5.418  1.00 25.45           C
ATOM   1494  HA  LEU A 215       4.007  16.872   6.057  1.00 25.45           H
ATOM   1495  C   LEU A 215       4.296  14.798   5.774  1.00 29.10           C
ATOM   1496  O   LEU A 215       5.375  14.825   6.370  1.00 27.99           O
ATOM   1497  CB  LEU A 215       2.052  16.061   5.728  1.00 28.12           C
ATOM   1498 1HB  LEU A 215       1.594  15.290   5.108  1.00 28.12           H
ATOM   1499 2HB  LEU A 215       1.919  15.776   6.773  1.00 28.12           H
ATOM   1500  CG  LEU A 215       1.288  17.378   5.474  1.00 32.54           C
ATOM   1501  HG  LEU A 215       1.396  17.668   4.429  1.00 32.54           H
ATOM   1502  CD1 LEU A 215      -0.198  17.173   5.761  1.00 35.06           C
ATOM   1503 1HD1 LEU A 215      -0.743  18.095   5.557  1.00 35.06           H
ATOM   1504 2HD1 LEU A 215      -0.353  16.883   6.800  1.00 35.06           H
ATOM   1505 3HD1 LEU A 215      -0.594  16.398   5.105  1.00 35.06           H
ATOM   1506  CD2 LEU A 215       1.791  18.520   6.359  1.00 41.38           C
ATOM   1507 1HD2 LEU A 215       1.180  19.406   6.187  1.00 41.38           H
ATOM   1508 2HD2 LEU A 215       2.821  18.766   6.106  1.00 41.38           H
ATOM   1509 3HD2 LEU A 215       1.725  18.239   7.410  1.00 41.38           H
ATOM   1510  N   GLY A 216       3.728  13.650   5.407  1.00 26.40           N
ATOM   1511  H   GLY A 216       2.870  13.686   4.872  1.00 26.40           H
ATOM   1512  CA  GLY A 216       4.203  12.325   5.808  1.00 25.13           C
ATOM   1513 1HA  GLY A 216       5.116  12.082   5.264  1.00 25.13           H
ATOM   1514 2HA  GLY A 216       4.421  12.326   6.876  1.00 25.13           H
ATOM   1515  C   GLY A 216       3.162  11.243   5.520  1.00 22.45           C
ATOM   1516  O   GLY A 216       2.243  11.467   4.734  1.00 25.75           O
ATOM   1517  N   THR A 217       3.314  10.069   6.137  1.00 24.16           N
ATOM   1518  H   THR A 217       4.069   9.942   6.792  1.00 24.16           H
ATOM   1519  CA  THR A 217       2.425   8.918   5.916  1.00 21.78           C
ATOM   1520  HA  THR A 217       2.181   8.889   4.859  1.00 21.78           H
ATOM   1521  C   THR A 217       1.098   9.006   6.672  1.00 24.50           C
ATOM   1522  O   THR A 217       1.035   9.515   7.794  1.00 24.55           O
ATOM   1523  CB  THR A 217       3.118   7.589   6.247  1.00 22.81           C
ATOM   1524  HB  THR A 217       2.392   6.789   6.138  1.00 22.81           H
ATOM   1525  OG1 THR A 217       3.629   7.549   7.563  1.00 24.80           O
ATOM   1526  HG1 THR A 217       4.231   6.799   7.565  1.00 24.80           H
ATOM   1527  CG2 THR A 217       4.295   7.303   5.320  1.00 22.70           C
ATOM   1528 1HG2 THR A 217       4.750   6.345   5.572  1.00 22.70           H
ATOM   1529 2HG2 THR A 217       5.048   8.088   5.389  1.00 22.70           H
ATOM   1530 3HG2 THR A 217       3.934   7.240   4.293  1.00 22.70           H
ATOM   1531  N   VAL A 218       0.042   8.418   6.098  1.00 20.70           N
ATOM   1532  H   VAL A 218       0.180   7.972   5.194  1.00 20.70           H
ATOM   1533  CA  VAL A 218      -1.277   8.264   6.746  1.00 20.22           C
ATOM   1534  HA  VAL A 218      -1.650   9.254   7.007  1.00 20.22           H
ATOM   1535  C   VAL A 218      -1.152   7.462   8.051  1.00 22.16           C
ATOM   1536  O   VAL A 218      -1.849   7.738   9.023  1.00 24.71           O
ATOM   1537  CB  VAL A 218      -2.292   7.617   5.778  1.00 20.90           C
ATOM   1538  HB  VAL A 218      -1.916   6.641   5.476  1.00 20.90           H
ATOM   1539  CG1 VAL A 218      -3.679   7.420   6.401  1.00 22.82           C
ATOM   1540 1HG1 VAL A 218      -4.357   6.983   5.667  1.00 22.82           H
ATOM   1541 2HG1 VAL A 218      -4.084   8.379   6.725  1.00 22.82           H
ATOM   1542 3HG1 VAL A 218      -3.629   6.741   7.252  1.00 22.82           H
ATOM   1543  CG2 VAL A 218      -2.488   8.481   4.524  1.00 24.42           C
ATOM   1544 1HG2 VAL A 218      -3.189   7.991   3.849  1.00 24.42           H
ATOM   1545 2HG2 VAL A 218      -1.548   8.621   3.994  1.00 24.42           H
ATOM   1546 3HG2 VAL A 218      -2.891   9.454   4.801  1.00 24.42           H
ATOM   1547  N   TYR A 219      -0.173   6.558   8.143  1.00 20.50           N
ATOM   1548  H   TYR A 219       0.302   6.301   7.284  1.00 20.50           H
ATOM   1549  CA  TYR A 219       0.148   5.822   9.370  1.00 21.52           C
ATOM   1550  HA  TYR A 219      -0.748   5.269   9.646  1.00 21.52           H
ATOM   1551  C   TYR A 219       0.519   6.744  10.549  1.00 24.03           C
ATOM   1552  O   TYR A 219       0.259   6.412  11.705  1.00 23.97           O
ATOM   1553  CB  TYR A 219       1.300   4.843   9.060  1.00 22.85           C
ATOM   1554 1HB  TYR A 219       1.137   4.400   8.085  1.00 22.85           H
ATOM   1555 2HB  TYR A 219       2.224   5.417   8.983  1.00 22.85           H
ATOM   1556  CG  TYR A 219       1.526   3.679  10.011  1.00 26.26           C
ATOM   1557  CD1 TYR A 219       2.791   3.052  10.028  1.00 33.31           C
ATOM   1558  HD1 TYR A 219       3.582   3.379   9.367  1.00 33.31           H
ATOM   1559  CD2 TYR A 219       0.487   3.159  10.817  1.00 31.69           C
ATOM   1560  HD2 TYR A 219      -0.513   3.565  10.781  1.00 31.69           H
ATOM   1561  CE1 TYR A 219       3.031   1.959  10.882  1.00 32.98           C
ATOM   1562  HE1 TYR A 219       3.992   1.462  10.884  1.00 32.98           H
ATOM   1563  CE2 TYR A 219       0.717   2.044  11.643  1.00 35.79           C
ATOM   1564  HE2 TYR A 219      -0.092   1.624  12.224  1.00 35.79           H
ATOM   1565  CZ  TYR A 219       1.993   1.448  11.687  1.00 36.26           C
ATOM   1566  OH  TYR A 219       2.222   0.387  12.501  1.00 46.65           O
ATOM   1567  HH  TYR A 219       1.525  -0.271  12.427  1.00 46.65           H
ATOM   1568  N   ARG A 220       1.118   7.915  10.278  1.00 23.77           N
ATOM   1569  H   ARG A 220       1.254   8.164   9.303  1.00 23.77           H
ATOM   1570  CA  ARG A 220       1.399   8.944  11.297  1.00 25.66           C
ATOM   1571  HA  ARG A 220       1.607   8.457  12.250  1.00 25.66           H
ATOM   1572  C   ARG A 220       0.184   9.831  11.583  1.00 27.10           C
ATOM   1573  O   ARG A 220      -0.014  10.204  12.735  1.00 27.80           O
ATOM   1574  CB  ARG A 220       2.624   9.787  10.890  1.00  0.00           C
ATOM   1575 1HB  ARG A 220       2.753   9.788   9.807  1.00  0.00           H
ATOM   1576 2HB  ARG A 220       2.442  10.821  11.191  1.00  0.00           H
ATOM   1577  CG  ARG A 220       3.932   9.352  11.574  1.00  0.00           C
ATOM   1578 1HG  ARG A 220       4.637  10.177  11.466  1.00  0.00           H
ATOM   1579 2HG  ARG A 220       3.756   9.225  12.643  1.00  0.00           H
ATOM   1580  CD  ARG A 220       4.625   8.102  11.000  1.00  0.00           C
ATOM   1581 1HD  ARG A 220       4.774   8.258   9.930  1.00  0.00           H
ATOM   1582 2HD  ARG A 220       5.613   8.016  11.456  1.00  0.00           H
ATOM   1583  NE  ARG A 220       3.900   6.831  11.200  1.00  0.00           N
ATOM   1584  HE  ARG A 220       3.547   6.385  10.372  1.00  0.00           H
ATOM   1585  CZ  ARG A 220       3.717   6.158  12.324  1.00  0.00           C
ATOM   1586  NH1 ARG A 220       3.201   4.972  12.316  1.00  0.00           N
ATOM   1587 1HH1 ARG A 220       2.909   4.501  11.481  1.00  0.00           H
ATOM   1588 2HH1 ARG A 220       3.070   4.510  13.201  1.00  0.00           H
ATOM   1589  NH2 ARG A 220       4.040   6.610  13.500  1.00  0.00           N
ATOM   1590 1HH2 ARG A 220       4.436   7.516  13.603  1.00  0.00           H
ATOM   1591 2HH2 ARG A 220       3.785   6.040  14.298  1.00  0.00           H
ATOM   1592  N   GLU A 221      -0.649  10.113  10.579  1.00 24.17           N
ATOM   1593  H   GLU A 221      -0.415   9.782   9.653  1.00 24.17           H
ATOM   1594  CA  GLU A 221      -1.957  10.762  10.781  1.00 29.96           C
ATOM   1595  HA  GLU A 221      -1.796  11.720  11.275  1.00 29.96           H
ATOM   1596  C   GLU A 221      -2.860   9.925  11.706  1.00 31.53           C
ATOM   1597  O   GLU A 221      -3.580  10.494  12.522  1.00 27.86           O
ATOM   1598  CB  GLU A 221      -2.615  11.033   9.411  1.00 31.38           C
ATOM   1599 1HB  GLU A 221      -1.941  11.660   8.828  1.00 31.38           H
ATOM   1600 2HB  GLU A 221      -2.716  10.089   8.882  1.00 31.38           H
ATOM   1601  CG  GLU A 221      -4.013  11.686   9.421  1.00 39.78           C
ATOM   1602 1HG  GLU A 221      -4.370  11.725   8.392  1.00 39.78           H
ATOM   1603 2HG  GLU A 221      -4.704  11.048   9.971  1.00 39.78           H
ATOM   1604  CD  GLU A 221      -4.066  13.104  10.005  1.00 44.68           C
ATOM   1605  OE1 GLU A 221      -3.003  13.691  10.307  1.00 44.80           O
ATOM   1606  OE2 GLU A 221      -5.189  13.626  10.240  1.00 49.78           O
ATOM   1607  N   LEU A 222      -2.776   8.588  11.624  1.00 26.98           N
ATOM   1608  H   LEU A 222      -2.256   8.203  10.845  1.00 26.98           H
ATOM   1609  CA  LEU A 222      -3.459   7.642  12.517  1.00 22.67           C
ATOM   1610  HA  LEU A 222      -4.480   7.982  12.675  1.00 22.67           H
ATOM   1611  C   LEU A 222      -2.827   7.592  13.910  1.00 28.27           C
ATOM   1612  O   LEU A 222      -3.508   7.828  14.905  1.00 29.07           O
ATOM   1613  CB  LEU A 222      -3.516   6.262  11.829  1.00 24.08           C
ATOM   1614 1HB  LEU A 222      -3.999   6.377  10.857  1.00 24.08           H
ATOM   1615 2HB  LEU A 222      -2.497   5.918  11.650  1.00 24.08           H
ATOM   1616  CG  LEU A 222      -4.266   5.165  12.614  1.00 32.80           C
ATOM   1617  HG  LEU A 222      -3.774   5.010  13.575  1.00 32.80           H
ATOM   1618  CD1 LEU A 222      -5.734   5.515  12.859  1.00 27.78           C
ATOM   1619 1HD1 LEU A 222      -6.234   4.670  13.333  1.00 27.78           H
ATOM   1620 2HD1 LEU A 222      -6.235   5.728  11.914  1.00 27.78           H
ATOM   1621 3HD1 LEU A 222      -5.815   6.376  13.520  1.00 27.78           H
ATOM   1622  CD2 LEU A 222      -4.214   3.854  11.829  1.00 32.15           C
ATOM   1623 1HD2 LEU A 222      -4.721   3.067  12.389  1.00 32.15           H
ATOM   1624 2HD2 LEU A 222      -3.183   3.548  11.664  1.00 32.15           H
ATOM   1625 3HD2 LEU A 222      -4.716   3.967  10.867  1.00 32.15           H
ATOM   1626  N   GLN A 223      -1.519   7.340  14.016  1.00 26.65           N
ATOM   1627  H   GLN A 223      -0.992   7.142  13.174  1.00 26.65           H
ATOM   1628  CA  GLN A 223      -0.866   7.168  15.323  1.00 31.23           C
ATOM   1629  HA  GLN A 223      -1.509   6.513  15.914  1.00 31.23           H
ATOM   1630  C   GLN A 223      -0.753   8.444  16.183  1.00 31.71           C
ATOM   1631  O   GLN A 223      -0.376   8.333  17.346  1.00 30.88           O
ATOM   1632  CB  GLN A 223       0.477   6.438  15.162  1.00 34.54           C
ATOM   1633 1HB  GLN A 223       1.066   6.902  14.369  1.00 34.54           H
ATOM   1634 2HB  GLN A 223       1.034   6.514  16.097  1.00 34.54           H
ATOM   1635  CG  GLN A 223       0.257   4.942  14.863  1.00 36.80           C
ATOM   1636 1HG  GLN A 223      -0.448   4.535  15.589  1.00 36.80           H
ATOM   1637 2HG  GLN A 223      -0.178   4.824  13.871  1.00 36.80           H
ATOM   1638  CD  GLN A 223       1.534   4.112  14.942  1.00 42.26           C
ATOM   1639  OE1 GLN A 223       2.651   4.616  14.988  1.00 42.26           O
ATOM   1640  NE2 GLN A 223       1.432   2.804  14.887  1.00 47.59           N
ATOM   1641 1HE2 GLN A 223       2.273   2.253  14.909  1.00 47.59           H
ATOM   1642 2HE2 GLN A 223       0.530   2.364  14.823  1.00 47.59           H
ATOM   1643  N   LYS A 224      -1.131   9.634  15.685  1.00 29.38           N
ATOM   1644  H   LYS A 224      -1.357   9.691  14.700  1.00 29.38           H
ATOM   1645  CA  LYS A 224      -1.362  10.819  16.543  1.00 32.25           C
ATOM   1646  HA  LYS A 224      -0.593  10.826  17.318  1.00 32.25           H
ATOM   1647  C   LYS A 224      -2.708  10.779  17.305  1.00 35.40           C
ATOM   1648  O   LYS A 224      -2.866  11.520  18.268  1.00 33.14           O
ATOM   1649  CB  LYS A 224      -1.198  12.117  15.718  1.00  0.00           C
ATOM   1650 1HB  LYS A 224      -0.896  12.927  16.385  1.00  0.00           H
ATOM   1651 2HB  LYS A 224      -0.418  11.982  14.966  1.00  0.00           H
ATOM   1652  CG  LYS A 224      -2.516  12.512  15.045  1.00  0.00           C
ATOM   1653 1HG  LYS A 224      -2.914  11.623  14.565  1.00  0.00           H
ATOM   1654 2HG  LYS A 224      -3.210  12.835  15.821  1.00  0.00           H
ATOM   1655  CD  LYS A 224      -2.455  13.631  14.008  1.00  0.00           C
ATOM   1656 1HD  LYS A 224      -2.099  14.553  14.472  1.00  0.00           H
ATOM   1657 2HD  LYS A 224      -1.796  13.339  13.189  1.00  0.00           H
ATOM   1658  CE  LYS A 224      -3.892  13.800  13.498  1.00  0.00           C
ATOM   1659 1HE  LYS A 224      -4.210  12.841  13.072  1.00  0.00           H
ATOM   1660 2HE  LYS A 224      -4.554  14.024  14.340  1.00  0.00           H
ATOM   1661  NZ  LYS A 224      -4.000  14.846  12.462  1.00  0.00           N
ATOM   1662 1HZ  LYS A 224      -4.872  14.742  11.951  1.00  0.00           H
ATOM   1663 2HZ  LYS A 224      -3.333  14.636  11.713  1.00  0.00           H
ATOM   1664 3HZ  LYS A 224      -3.866  15.781  12.803  1.00  0.00           H
ATOM   1665  N   LEU A 225      -3.680   9.982  16.837  1.00 28.46           N
ATOM   1666  H   LEU A 225      -3.471   9.436  16.012  1.00 28.46           H
ATOM   1667  CA  LEU A 225      -5.045   9.854  17.386  1.00 33.50           C
ATOM   1668  HA  LEU A 225      -5.177  10.539  18.225  1.00 33.50           H
ATOM   1669  C   LEU A 225      -5.369   8.440  17.907  1.00 31.36           C
ATOM   1670  O   LEU A 225      -6.397   8.240  18.547  1.00 30.77           O
ATOM   1671  CB  LEU A 225      -6.084  10.190  16.290  1.00 29.14           C
ATOM   1672 1HB  LEU A 225      -5.992   9.442  15.501  1.00 29.14           H
ATOM   1673 2HB  LEU A 225      -7.077  10.080  16.729  1.00 29.14           H
ATOM   1674  CG  LEU A 225      -6.025  11.575  15.631  1.00 32.06           C
ATOM   1675  HG  LEU A 225      -5.078  11.680  15.116  1.00 32.06           H
ATOM   1676  CD1 LEU A 225      -7.128  11.708  14.580  1.00 37.31           C
ATOM   1677 1HD1 LEU A 225      -7.082  12.683  14.099  1.00 37.31           H
ATOM   1678 2HD1 LEU A 225      -8.106  11.581  15.047  1.00 37.31           H
ATOM   1679 3HD1 LEU A 225      -7.003  10.934  13.823  1.00 37.31           H
ATOM   1680  CD2 LEU A 225      -6.174  12.714  16.640  1.00 38.59           C
ATOM   1681 1HD2 LEU A 225      -6.177  13.674  16.127  1.00 38.59           H
ATOM   1682 2HD2 LEU A 225      -5.346  12.694  17.349  1.00 38.59           H
ATOM   1683 3HD2 LEU A 225      -7.111  12.598  17.187  1.00 38.59           H
ATOM   1684  N   SER A 226      -4.550   7.446  17.552  1.00 29.18           N
ATOM   1685  H   SER A 226      -3.766   7.714  16.978  1.00 29.18           H
ATOM   1686  CA  SER A 226      -4.813   5.997  17.634  1.00 27.33           C
ATOM   1687  HA  SER A 226      -3.933   5.503  17.222  1.00 27.33           H
ATOM   1688  C   SER A 226      -5.985   5.482  16.783  1.00 26.58           C
ATOM   1689  O   SER A 226      -5.898   4.353  16.313  1.00 31.23           O
ATOM   1690  CB  SER A 226      -4.937   5.514  19.085  1.00 33.28           C
ATOM   1691 1HB  SER A 226      -5.775   6.013  19.572  1.00 33.28           H
ATOM   1692 2HB  SER A 226      -5.124   4.439  19.092  1.00 33.28           H
ATOM   1693  OG  SER A 226      -3.746   5.780  19.804  1.00 41.99           O
ATOM   1694  HG  SER A 226      -3.068   5.164  19.522  1.00 41.99           H
ATOM   1695  N   LYS A 227      -7.033   6.279  16.530  1.00 27.90           N
ATOM   1696  H   LYS A 227      -7.049   7.183  16.989  1.00 27.90           H
ATOM   1697  CA  LYS A 227      -8.168   5.957  15.642  1.00 28.17           C
ATOM   1698  HA  LYS A 227      -7.869   5.180  14.936  1.00 28.17           H
ATOM   1699  C   LYS A 227      -8.596   7.186  14.833  1.00 29.83           C
ATOM   1700  O   LYS A 227      -8.442   8.311  15.301  1.00 30.70           O
ATOM   1701  CB  LYS A 227      -9.378   5.444  16.444  1.00 33.48           C
ATOM   1702 1HB  LYS A 227      -9.796   6.280  17.008  1.00 33.48           H
ATOM   1703 2HB  LYS A 227     -10.126   5.112  15.726  1.00 33.48           H
ATOM   1704  CG  LYS A 227      -9.068   4.296  17.423  1.00 37.53           C
ATOM   1705 1HG  LYS A 227      -8.466   3.545  16.912  1.00 37.53           H
ATOM   1706 2HG  LYS A 227      -8.471   4.702  18.241  1.00 37.53           H
ATOM   1707  CD  LYS A 227     -10.292   3.589  18.042  1.00 32.25           C
ATOM   1708 1HD  LYS A 227     -10.590   2.765  17.394  1.00 32.25           H
ATOM   1709 2HD  LYS A 227      -9.967   3.140  18.982  1.00 32.25           H
ATOM   1710  CE  LYS A 227     -11.503   4.495  18.327  1.00 45.46           C
ATOM   1711 1HE  LYS A 227     -11.992   4.147  19.242  1.00 45.46           H
ATOM   1712 2HE  LYS A 227     -11.147   5.514  18.501  1.00 45.46           H
ATOM   1713  NZ  LYS A 227     -12.485   4.463  17.215  1.00 53.42           N
ATOM   1714 1HZ  LYS A 227     -13.129   5.240  17.235  1.00 53.42           H
ATOM   1715 2HZ  LYS A 227     -13.013   3.597  17.244  1.00 53.42           H
ATOM   1716 3HZ  LYS A 227     -12.012   4.437  16.312  1.00 53.42           H
ATOM   1717  N   PHE A 228      -9.171   6.980  13.654  1.00 24.67           N
ATOM   1718  H   PHE A 228      -9.241   6.028  13.310  1.00 24.67           H
ATOM   1719  CA  PHE A 228      -9.883   8.011  12.898  1.00 26.80           C
ATOM   1720  HA  PHE A 228      -9.436   8.982  13.107  1.00 26.80           H
ATOM   1721  C   PHE A 228     -11.357   8.130  13.304  1.00 28.64           C
ATOM   1722  O   PHE A 228     -11.982   7.198  13.813  1.00 28.29           O
ATOM   1723  CB  PHE A 228      -9.770   7.745  11.384  1.00 23.96           C
ATOM   1724 1HB  PHE A 228     -10.185   6.759  11.177  1.00 23.96           H
ATOM   1725 2HB  PHE A 228     -10.397   8.468  10.862  1.00 23.96           H
ATOM   1726  CG  PHE A 228      -8.389   7.834  10.756  1.00 27.24           C
ATOM   1727  CD1 PHE A 228      -7.319   8.479  11.403  1.00 26.46           C
ATOM   1728  HD1 PHE A 228      -7.432   8.900  12.390  1.00 26.46           H
ATOM   1729  CD2 PHE A 228      -8.196   7.335   9.454  1.00 26.07           C
ATOM   1730  HD2 PHE A 228      -9.024   6.900   8.921  1.00 26.07           H
ATOM   1731  CE1 PHE A 228      -6.096   8.640  10.738  1.00 25.02           C
ATOM   1732  HE1 PHE A 228      -5.324   9.213  11.210  1.00 25.02           H
ATOM   1733  CE2 PHE A 228      -6.937   7.407   8.833  1.00 25.62           C
ATOM   1734  HE2 PHE A 228      -6.789   6.962   7.858  1.00 25.62           H
ATOM   1735  CZ  PHE A 228      -5.884   8.079   9.470  1.00 24.62           C
ATOM   1736  HZ  PHE A 228      -4.922   8.171   8.988  1.00 24.62           H
ATOM   1737  N   ASP A 229     -11.891   9.314  13.030  1.00 26.77           N
ATOM   1738  H   ASP A 229     -11.268  10.038  12.688  1.00 26.77           H
ATOM   1739  CA  ASP A 229     -13.306   9.629  12.867  1.00 31.59           C
ATOM   1740  HA  ASP A 229     -13.877   9.188  13.685  1.00 31.59           H
ATOM   1741  C   ASP A 229     -13.864   9.087  11.531  1.00 32.04           C
ATOM   1742  O   ASP A 229     -13.117   8.772  10.597  1.00 27.16           O
ATOM   1743  CB  ASP A 229     -13.449  11.162  12.917  1.00 30.79           C
ATOM   1744 1HB  ASP A 229     -14.486  11.436  12.713  1.00 30.79           H
ATOM   1745 2HB  ASP A 229     -13.210  11.502  13.926  1.00 30.79           H
ATOM   1746  CG  ASP A 229     -12.513  11.873  11.928  1.00 37.96           C
ATOM   1747  OD1 ASP A 229     -13.018  12.393  10.915  1.00 33.60           O
ATOM   1748  OD2 ASP A 229     -11.273  11.871  12.139  1.00 46.11           O
ATOM   1749  N   GLU A 230     -15.191   8.994  11.417  1.00 28.89           N
ATOM   1750  H   GLU A 230     -15.774   9.249  12.201  1.00 28.89           H
ATOM   1751  CA  GLU A 230     -15.857   8.489  10.208  1.00 28.18           C
ATOM   1752  HA  GLU A 230     -15.383   7.551   9.924  1.00 28.18           H
ATOM   1753  C   GLU A 230     -15.698   9.418   8.989  1.00 30.73           C
ATOM   1754  O   GLU A 230     -15.491   8.917   7.885  1.00 31.63           O
ATOM   1755  CB  GLU A 230     -17.333   8.170  10.506  1.00 31.14           C
ATOM   1756 1HB  GLU A 230     -17.845   9.064  10.864  1.00 31.14           H
ATOM   1757 2HB  GLU A 230     -17.797   7.860   9.569  1.00 31.14           H
ATOM   1758  CG  GLU A 230     -17.472   7.034  11.544  1.00 31.34           C
ATOM   1759 1HG  GLU A 230     -16.619   6.364  11.447  1.00 31.34           H
ATOM   1760 2HG  GLU A 230     -17.442   7.462  12.549  1.00 31.34           H
ATOM   1761  CD  GLU A 230     -18.748   6.198  11.366  1.00 37.93           C
ATOM   1762  OE1 GLU A 230     -19.782   6.755  10.946  1.00 39.94           O
ATOM   1763  OE2 GLU A 230     -18.721   4.966  11.602  1.00 38.47           O
ATOM   1764  N   GLN A 231     -15.661  10.745   9.176  1.00 29.83           N
ATOM   1765  H   GLN A 231     -15.829  11.101  10.105  1.00 29.83           H
ATOM   1766  CA  GLN A 231     -15.410  11.721   8.103  1.00 31.80           C
ATOM   1767  HA  GLN A 231     -16.154  11.581   7.326  1.00 31.80           H
ATOM   1768  C   GLN A 231     -14.039  11.515   7.443  1.00 29.22           C
ATOM   1769  O   GLN A 231     -13.931  11.343   6.224  1.00 30.74           O
ATOM   1770  CB  GLN A 231     -15.597  13.150   8.648  1.00 33.92           C
ATOM   1771 1HB  GLN A 231     -16.670  13.320   8.757  1.00 33.92           H
ATOM   1772 2HB  GLN A 231     -15.147  13.236   9.638  1.00 33.92           H
ATOM   1773  CG  GLN A 231     -14.994  14.243   7.747  1.00 37.40           C
ATOM   1774 1HG  GLN A 231     -13.948  14.397   8.014  1.00 37.40           H
ATOM   1775 2HG  GLN A 231     -15.032  13.934   6.703  1.00 37.40           H
ATOM   1776  CD  GLN A 231     -15.740  15.563   7.861  1.00 55.28           C
ATOM   1777  OE1 GLN A 231     -15.354  16.460   8.592  1.00 60.22           O
ATOM   1778  NE2 GLN A 231     -16.823  15.731   7.134  1.00 55.23           N
ATOM   1779 1HE2 GLN A 231     -17.310  16.601   7.233  1.00 55.23           H
ATOM   1780 2HE2 GLN A 231     -17.128  15.003   6.507  1.00 55.23           H
ATOM   1781  N   ARG A 232     -12.975  11.479   8.249  1.00 27.66           N
ATOM   1782  H   ARG A 232     -13.129  11.704   9.233  1.00 27.66           H
ATOM   1783  CA  ARG A 232     -11.603  11.180   7.817  1.00 26.19           C
ATOM   1784  HA  ARG A 232     -11.299  11.898   7.055  1.00 26.19           H
ATOM   1785  C   ARG A 232     -11.485   9.788   7.203  1.00 26.56           C
ATOM   1786  O   ARG A 232     -10.799   9.630   6.195  1.00 27.36           O
ATOM   1787  CB  ARG A 232     -10.713  11.338   9.051  1.00 28.64           C
ATOM   1788 1HB  ARG A 232     -10.853  12.352   9.415  1.00 28.64           H
ATOM   1789 2HB  ARG A 232     -11.053  10.638   9.815  1.00 28.64           H
ATOM   1790  CG  ARG A 232      -9.220  11.108   8.818  1.00 34.07           C
ATOM   1791 1HG  ARG A 232      -9.078  10.083   8.476  1.00 34.07           H
ATOM   1792 2HG  ARG A 232      -8.852  11.789   8.049  1.00 34.07           H
ATOM   1793  CD  ARG A 232      -8.424  11.290  10.121  1.00 36.31           C
ATOM   1794 1HD  ARG A 232      -9.030  11.008  10.985  1.00 36.31           H
ATOM   1795 2HD  ARG A 232      -7.580  10.609  10.063  1.00 36.31           H
ATOM   1796  NE  ARG A 232      -7.856  12.637  10.287  1.00 47.45           N
ATOM   1797  HE  ARG A 232      -6.870  12.746  10.091  1.00 47.45           H
ATOM   1798  CZ  ARG A 232      -8.453  13.753  10.648  1.00 43.26           C
ATOM   1799  NH1 ARG A 232      -9.669  13.835  11.108  1.00 50.78           N
ATOM   1800 1HH1 ARG A 232     -10.206  12.984  11.304  1.00 50.78           H
ATOM   1801 2HH1 ARG A 232     -10.119  14.697  11.298  1.00 50.78           H
ATOM   1802  NH2 ARG A 232      -7.756  14.844  10.540  1.00 46.90           N
ATOM   1803 1HH2 ARG A 232      -6.810  14.731  10.194  1.00 46.90           H
ATOM   1804 2HH2 ARG A 232      -8.196  15.728  10.670  1.00 46.90           H
ATOM   1805  N   THR A 233     -12.180   8.801   7.769  1.00 25.53           N
ATOM   1806  H   THR A 233     -12.712   9.016   8.605  1.00 25.53           H
ATOM   1807  CA  THR A 233     -12.215   7.432   7.237  1.00 24.43           C
ATOM   1808  HA  THR A 233     -11.191   7.071   7.147  1.00 24.43           H
ATOM   1809  C   THR A 233     -12.828   7.402   5.841  1.00 26.12           C
ATOM   1810  O   THR A 233     -12.154   6.992   4.900  1.00 23.83           O
ATOM   1811  CB  THR A 233     -12.963   6.477   8.176  1.00 25.12           C
ATOM   1812  HB  THR A 233     -13.979   6.836   8.330  1.00 25.12           H
ATOM   1813  OG1 THR A 233     -12.282   6.458   9.407  1.00 25.55           O
ATOM   1814  HG1 THR A 233     -12.547   7.255   9.898  1.00 25.55           H
ATOM   1815  CG2 THR A 233     -13.025   5.037   7.661  1.00 24.08           C
ATOM   1816 1HG2 THR A 233     -13.693   4.459   8.296  1.00 24.08           H
ATOM   1817 2HG2 THR A 233     -12.039   4.581   7.685  1.00 24.08           H
ATOM   1818 3HG2 THR A 233     -13.415   4.995   6.645  1.00 24.08           H
ATOM   1819  N   ALA A 234     -14.063   7.883   5.673  1.00 26.10           N
ATOM   1820  H   ALA A 234     -14.568   8.242   6.477  1.00 26.10           H
ATOM   1821  CA  ALA A 234     -14.741   7.923   4.380  1.00 24.70           C
ATOM   1822  HA  ALA A 234     -14.830   6.909   3.990  1.00 24.70           H
ATOM   1823  C   ALA A 234     -13.977   8.768   3.356  1.00 22.66           C
ATOM   1824  O   ALA A 234     -13.857   8.351   2.209  1.00 28.06           O
ATOM   1825  CB  ALA A 234     -16.136   8.501   4.581  1.00 26.58           C
ATOM   1826 1HB  ALA A 234     -16.692   7.904   5.307  1.00 26.58           H
ATOM   1827 2HB  ALA A 234     -16.673   8.513   3.631  1.00 26.58           H
ATOM   1828 3HB  ALA A 234     -16.037   9.525   4.934  1.00 26.58           H
ATOM   1829  N   THR A 235     -13.402   9.900   3.778  1.00 24.55           N
ATOM   1830  H   THR A 235     -13.587  10.193   4.732  1.00 24.55           H
ATOM   1831  CA  THR A 235     -12.534  10.744   2.944  1.00 25.21           C
ATOM   1832  HA  THR A 235     -13.108  11.128   2.103  1.00 25.21           H
ATOM   1833  C   THR A 235     -11.377   9.936   2.362  1.00 25.79           C
ATOM   1834  O   THR A 235     -11.250   9.818   1.146  1.00 26.03           O
ATOM   1835  CB  THR A 235     -12.000  11.941   3.751  1.00 29.01           C
ATOM   1836  HB  THR A 235     -11.562  11.587   4.683  1.00 29.01           H
ATOM   1837  OG1 THR A 235     -13.052  12.833   4.052  1.00 34.21           O
ATOM   1838  HG1 THR A 235     -13.586  12.414   4.749  1.00 34.21           H
ATOM   1839  CG2 THR A 235     -10.945  12.754   3.005  1.00 30.30           C
ATOM   1840 1HG2 THR A 235     -10.675  13.626   3.600  1.00 30.30           H
ATOM   1841 2HG2 THR A 235     -11.357  13.068   2.049  1.00 30.30           H
ATOM   1842 3HG2 THR A 235     -10.046  12.160   2.839  1.00 30.30           H
ATOM   1843  N   TYR A 236     -10.548   9.331   3.215  1.00 25.50           N
ATOM   1844  H   TYR A 236     -10.705   9.421   4.213  1.00 25.50           H
ATOM   1845  CA  TYR A 236      -9.380   8.578   2.762  1.00 23.68           C
ATOM   1846  HA  TYR A 236      -8.830   9.185   2.045  1.00 23.68           H
ATOM   1847  C   TYR A 236      -9.756   7.296   2.004  1.00 22.30           C
ATOM   1848  O   TYR A 236      -9.102   6.971   1.016  1.00 23.46           O
ATOM   1849  CB  TYR A 236      -8.479   8.302   3.975  1.00 22.84           C
ATOM   1850 1HB  TYR A 236      -9.087   7.813   4.738  1.00 22.84           H
ATOM   1851 2HB  TYR A 236      -7.708   7.592   3.683  1.00 22.84           H
ATOM   1852  CG  TYR A 236      -7.790   9.509   4.608  1.00 24.30           C
ATOM   1853  CD1 TYR A 236      -7.457  10.665   3.867  1.00 27.49           C
ATOM   1854  HD1 TYR A 236      -7.695  10.742   2.816  1.00 27.49           H
ATOM   1855  CD2 TYR A 236      -7.433   9.442   5.968  1.00 24.59           C
ATOM   1856  HD2 TYR A 236      -7.699   8.562   6.533  1.00 24.59           H
ATOM   1857  CE1 TYR A 236      -6.802  11.746   4.488  1.00 28.45           C
ATOM   1858  HE1 TYR A 236      -6.556  12.632   3.922  1.00 28.45           H
ATOM   1859  CE2 TYR A 236      -6.759  10.510   6.591  1.00 27.52           C
ATOM   1860  HE2 TYR A 236      -6.493  10.438   7.634  1.00 27.52           H
ATOM   1861  CZ  TYR A 236      -6.459  11.674   5.852  1.00 30.04           C
ATOM   1862  OH  TYR A 236      -5.838  12.725   6.451  1.00 27.78           O
ATOM   1863  HH  TYR A 236      -5.610  12.532   7.359  1.00 27.78           H
ATOM   1864  N   ILE A 237     -10.830   6.601   2.394  1.00 23.15           N
ATOM   1865  H   ILE A 237     -11.327   6.909   3.224  1.00 23.15           H
ATOM   1866  CA  ILE A 237     -11.365   5.443   1.657  1.00 22.34           C
ATOM   1867  HA  ILE A 237     -10.543   4.765   1.444  1.00 22.34           H
ATOM   1868  C   ILE A 237     -11.918   5.843   0.280  1.00 25.35           C
ATOM   1869  O   ILE A 237     -11.789   5.066  -0.664  1.00 23.66           O
ATOM   1870  CB  ILE A 237     -12.400   4.691   2.532  1.00 24.66           C
ATOM   1871  HB  ILE A 237     -13.106   5.427   2.920  1.00 24.66           H
ATOM   1872  CG1 ILE A 237     -11.725   4.006   3.746  1.00 23.25           C
ATOM   1873 1HG1 ILE A 237     -11.207   4.758   4.336  1.00 23.25           H
ATOM   1874 2HG1 ILE A 237     -12.501   3.586   4.386  1.00 23.25           H
ATOM   1875  CG2 ILE A 237     -13.235   3.658   1.756  1.00 22.66           C
ATOM   1876 1HG2 ILE A 237     -13.856   3.091   2.449  1.00 22.66           H
ATOM   1877 2HG2 ILE A 237     -12.588   2.971   1.212  1.00 22.66           H
ATOM   1878 3HG2 ILE A 237     -13.892   4.166   1.049  1.00 22.66           H
ATOM   1879  CD1 ILE A 237     -10.711   2.898   3.428  1.00 24.89           C
ATOM   1880 1HD1 ILE A 237     -10.267   2.551   4.358  1.00 24.89           H
ATOM   1881 2HD1 ILE A 237      -9.904   3.273   2.802  1.00 24.89           H
ATOM   1882 3HD1 ILE A 237     -11.202   2.061   2.933  1.00 24.89           H
ATOM   1883  N   THR A 238     -12.459   7.053   0.121  1.00 22.85           N
ATOM   1884  H   THR A 238     -12.575   7.643   0.936  1.00 22.85           H
ATOM   1885  CA  THR A 238     -12.933   7.571  -1.174  1.00 25.56           C
ATOM   1886  HA  THR A 238     -13.439   6.764  -1.701  1.00 25.56           H
ATOM   1887  C   THR A 238     -11.781   8.037  -2.062  1.00 24.32           C
ATOM   1888  O   THR A 238     -11.749   7.703  -3.243  1.00 26.13           O
ATOM   1889  CB  THR A 238     -13.965   8.689  -0.986  1.00 28.06           C
ATOM   1890  HB  THR A 238     -13.512   9.543  -0.482  1.00 28.06           H
ATOM   1891  OG1 THR A 238     -15.012   8.180  -0.201  1.00 28.93           O
ATOM   1892  HG1 THR A 238     -14.703   8.243   0.716  1.00 28.93           H
ATOM   1893  CG2 THR A 238     -14.573   9.135  -2.308  1.00 30.98           C
ATOM   1894 1HG2 THR A 238     -15.462   9.737  -2.119  1.00 30.98           H
ATOM   1895 2HG2 THR A 238     -14.848   8.266  -2.896  1.00 30.98           H
ATOM   1896 3HG2 THR A 238     -13.856   9.740  -2.860  1.00 30.98           H
ATOM   1897  N   GLU A 239     -10.764   8.701  -1.502  1.00 24.14           N
ATOM   1898  H   GLU A 239     -10.858   9.009  -0.539  1.00 24.14           H
ATOM   1899  CA  GLU A 239      -9.515   8.998  -2.222  1.00 24.89           C
ATOM   1900  HA  GLU A 239      -9.748   9.584  -3.111  1.00 24.89           H
ATOM   1901  C   GLU A 239      -8.811   7.724  -2.701  1.00 23.60           C
ATOM   1902  O   GLU A 239      -8.339   7.671  -3.838  1.00 23.49           O
ATOM   1903  CB  GLU A 239      -8.565   9.811  -1.334  1.00 24.28           C
ATOM   1904 1HB  GLU A 239      -8.456   9.335  -0.359  1.00 24.28           H
ATOM   1905 2HB  GLU A 239      -7.586   9.844  -1.814  1.00 24.28           H
ATOM   1906  CG  GLU A 239      -9.075  11.241  -1.167  1.00 28.24           C
ATOM   1907 1HG  GLU A 239      -9.308  11.649  -2.154  1.00 28.24           H
ATOM   1908 2HG  GLU A 239      -9.991  11.235  -0.579  1.00 28.24           H
ATOM   1909  CD  GLU A 239      -8.040  12.136  -0.493  1.00 34.69           C
ATOM   1910  OE1 GLU A 239      -7.914  12.124   0.752  1.00 33.99           O
ATOM   1911  OE2 GLU A 239      -7.378  12.924  -1.199  1.00 45.35           O
ATOM   1912  N   LEU A 240      -8.802   6.674  -1.873  1.00 22.79           N
ATOM   1913  H   LEU A 240      -9.164   6.804  -0.934  1.00 22.79           H
ATOM   1914  CA  LEU A 240      -8.360   5.338  -2.265  1.00 23.02           C
ATOM   1915  HA  LEU A 240      -7.364   5.414  -2.701  1.00 23.02           H
ATOM   1916  C   LEU A 240      -9.265   4.727  -3.339  1.00 23.75           C
ATOM   1917  O   LEU A 240      -8.745   4.235  -4.333  1.00 24.04           O
ATOM   1918  CB  LEU A 240      -8.298   4.427  -1.031  1.00 23.45           C
ATOM   1919 1HB  LEU A 240      -9.219   4.549  -0.464  1.00 23.45           H
ATOM   1920 2HB  LEU A 240      -8.247   3.390  -1.361  1.00 23.45           H
ATOM   1921  CG  LEU A 240      -7.095   4.708  -0.118  1.00 28.06           C
ATOM   1922  HG  LEU A 240      -6.938   5.780  -0.018  1.00 28.06           H
ATOM   1923  CD1 LEU A 240      -7.349   4.128   1.269  1.00 25.42           C
ATOM   1924 1HD1 LEU A 240      -6.472   4.275   1.897  1.00 25.42           H
ATOM   1925 2HD1 LEU A 240      -7.579   3.067   1.188  1.00 25.42           H
ATOM   1926 3HD1 LEU A 240      -8.190   4.640   1.732  1.00 25.42           H
ATOM   1927  CD2 LEU A 240      -5.829   4.068  -0.691  1.00 31.52           C
ATOM   1928 1HD2 LEU A 240      -4.999   4.240  -0.012  1.00 31.52           H
ATOM   1929 2HD2 LEU A 240      -5.589   4.514  -1.654  1.00 31.52           H
ATOM   1930 3HD2 LEU A 240      -5.969   2.993  -0.810  1.00 31.52           H
ATOM   1931  N   ALA A 241     -10.593   4.780  -3.206  1.00 21.01           N
ATOM   1932  H   ALA A 241     -10.986   5.162  -2.354  1.00 21.01           H
ATOM   1933  CA  ALA A 241     -11.512   4.251  -4.216  1.00 23.06           C
ATOM   1934  HA  ALA A 241     -11.278   3.197  -4.360  1.00 23.06           H
ATOM   1935  C   ALA A 241     -11.341   4.947  -5.579  1.00 24.25           C
ATOM   1936  O   ALA A 241     -11.332   4.276  -6.611  1.00 25.74           O
ATOM   1937  CB  ALA A 241     -12.953   4.354  -3.701  1.00 25.07           C
ATOM   1938 1HB  ALA A 241     -13.044   3.829  -2.750  1.00 25.07           H
ATOM   1939 2HB  ALA A 241     -13.635   3.902  -4.422  1.00 25.07           H
ATOM   1940 3HB  ALA A 241     -13.229   5.400  -3.563  1.00 25.07           H
ATOM   1941  N   ASN A 242     -11.121   6.265  -5.591  1.00 23.76           N
ATOM   1942  H   ASN A 242     -11.200   6.761  -4.708  1.00 23.76           H
ATOM   1943  CA  ASN A 242     -10.813   7.047  -6.788  1.00 23.80           C
ATOM   1944  HA  ASN A 242     -11.526   6.775  -7.568  1.00 23.80           H
ATOM   1945  C   ASN A 242      -9.415   6.724  -7.356  1.00 23.77           C
ATOM   1946  O   ASN A 242      -9.281   6.505  -8.561  1.00 24.88           O
ATOM   1947  CB  ASN A 242     -11.009   8.545  -6.468  1.00 25.55           C
ATOM   1948 1HB  ASN A 242     -10.478   8.799  -5.550  1.00 25.55           H
ATOM   1949 2HB  ASN A 242     -10.599   9.146  -7.278  1.00 25.55           H
ATOM   1950  CG  ASN A 242     -12.479   8.929  -6.327  1.00 27.94           C
ATOM   1951  OD1 ASN A 242     -13.343   8.356  -6.973  1.00 32.79           O
ATOM   1952  ND2 ASN A 242     -12.802   9.919  -5.524  1.00 30.63           N
ATOM   1953 1HD2 ASN A 242     -13.770  10.170  -5.419  1.00 30.63           H
ATOM   1954 2HD2 ASN A 242     -12.136  10.408  -4.957  1.00 30.63           H
ATOM   1955  N   ALA A 243      -8.377   6.610  -6.517  1.00 24.06           N
ATOM   1956  H   ALA A 243      -8.523   6.812  -5.533  1.00 24.06           H
ATOM   1957  CA  ALA A 243      -7.030   6.212  -6.946  1.00 24.39           C
ATOM   1958  HA  ALA A 243      -6.699   6.894  -7.730  1.00 24.39           H
ATOM   1959  C   ALA A 243      -6.989   4.783  -7.521  1.00 23.33           C
ATOM   1960  O   ALA A 243      -6.407   4.551  -8.584  1.00 22.48           O
ATOM   1961  CB  ALA A 243      -6.078   6.337  -5.751  1.00 24.04           C
ATOM   1962 1HB  ALA A 243      -6.134   7.337  -5.328  1.00 24.04           H
ATOM   1963 2HB  ALA A 243      -5.054   6.142  -6.069  1.00 24.04           H
ATOM   1964 3HB  ALA A 243      -6.359   5.624  -4.975  1.00 24.04           H
ATOM   1965  N   LEU A 244      -7.647   3.832  -6.855  1.00 21.96           N
ATOM   1966  H   LEU A 244      -8.082   4.087  -5.972  1.00 21.96           H
ATOM   1967  CA  LEU A 244      -7.804   2.454  -7.313  1.00 22.03           C
ATOM   1968  HA  LEU A 244      -6.826   2.063  -7.593  1.00 22.03           H
ATOM   1969  C   LEU A 244      -8.679   2.394  -8.570  1.00 24.01           C
ATOM   1970  O   LEU A 244      -8.312   1.707  -9.512  1.00 24.02           O
ATOM   1971  CB  LEU A 244      -8.370   1.579  -6.179  1.00 22.76           C
ATOM   1972 1HB  LEU A 244      -9.308   2.019  -5.837  1.00 22.76           H
ATOM   1973 2HB  LEU A 244      -8.594   0.591  -6.584  1.00 22.76           H
ATOM   1974  CG  LEU A 244      -7.430   1.393  -4.969  1.00 21.62           C
ATOM   1975  HG  LEU A 244      -7.093   2.359  -4.599  1.00 21.62           H
ATOM   1976  CD1 LEU A 244      -8.188   0.688  -3.843  1.00 23.09           C
ATOM   1977 1HD1 LEU A 244      -7.533   0.557  -2.982  1.00 23.09           H
ATOM   1978 2HD1 LEU A 244      -8.536  -0.289  -4.179  1.00 23.09           H
ATOM   1979 3HD1 LEU A 244      -9.042   1.294  -3.541  1.00 23.09           H
ATOM   1980  CD2 LEU A 244      -6.191   0.574  -5.329  1.00 21.45           C
ATOM   1981 1HD2 LEU A 244      -5.620   0.346  -4.431  1.00 21.45           H
ATOM   1982 2HD2 LEU A 244      -5.552   1.133  -6.010  1.00 21.45           H
ATOM   1983 3HD2 LEU A 244      -6.487  -0.361  -5.806  1.00 21.45           H
ATOM   1984  N   SER A 245      -9.755   3.179  -8.679  1.00 25.51           N
ATOM   1985  H   SER A 245     -10.055   3.703  -7.864  1.00 25.51           H
ATOM   1986  CA  SER A 245     -10.548   3.291  -9.916  1.00 26.48           C
ATOM   1987  HA  SER A 245     -10.932   2.306 -10.180  1.00 26.48           H
ATOM   1988  C   SER A 245      -9.687   3.791 -11.084  1.00 27.00           C
ATOM   1989  O   SER A 245      -9.707   3.232 -12.189  1.00 26.28           O
ATOM   1990  CB  SER A 245     -11.743   4.218  -9.672  1.00 28.86           C
ATOM   1991 1HB  SER A 245     -12.388   3.782  -8.908  1.00 28.86           H
ATOM   1992 2HB  SER A 245     -11.387   5.187  -9.321  1.00 28.86           H
ATOM   1993  OG  SER A 245     -12.491   4.406 -10.856  1.00 44.02           O
ATOM   1994  HG  SER A 245     -13.182   5.049 -10.664  1.00 44.02           H
ATOM   1995  N   TYR A 246      -8.815   4.771 -10.830  1.00 26.21           N
ATOM   1996  H   TYR A 246      -8.849   5.225  -9.922  1.00 26.21           H
ATOM   1997  CA  TYR A 246      -7.828   5.233 -11.801  1.00 28.35           C
ATOM   1998  HA  TYR A 246      -8.370   5.503 -12.707  1.00 28.35           H
ATOM   1999  C   TYR A 246      -6.801   4.147 -12.190  1.00 27.78           C
ATOM   2000  O   TYR A 246      -6.299   4.179 -13.314  1.00 25.97           O
ATOM   2001  CB  TYR A 246      -7.156   6.511 -11.281  1.00 28.10           C
ATOM   2002 1HB  TYR A 246      -7.922   7.190 -10.903  1.00 28.10           H
ATOM   2003 2HB  TYR A 246      -6.494   6.269 -10.450  1.00 28.10           H
ATOM   2004  CG  TYR A 246      -6.363   7.230 -12.352  1.00 27.85           C
ATOM   2005  CD1 TYR A 246      -6.983   8.227 -13.130  1.00 34.02           C
ATOM   2006  HD1 TYR A 246      -8.011   8.504 -12.927  1.00 34.02           H
ATOM   2007  CD2 TYR A 246      -5.020   6.882 -12.587  1.00 26.02           C
ATOM   2008  HD2 TYR A 246      -4.552   6.110 -11.986  1.00 26.02           H
ATOM   2009  CE1 TYR A 246      -6.254   8.892 -14.135  1.00 31.52           C
ATOM   2010  HE1 TYR A 246      -6.714   9.685 -14.707  1.00 31.52           H
ATOM   2011  CE2 TYR A 246      -4.299   7.528 -13.605  1.00 28.59           C
ATOM   2012  HE2 TYR A 246      -3.279   7.256 -13.803  1.00 28.59           H
ATOM   2013  CZ  TYR A 246      -4.910   8.539 -14.369  1.00 34.16           C
ATOM   2014  OH  TYR A 246      -4.190   9.177 -15.322  1.00 32.63           O
ATOM   2015  HH  TYR A 246      -4.365  10.126 -15.267  1.00 32.63           H
ATOM   2016  N   CYS A 247      -6.524   3.165 -11.326  1.00 25.63           N
ATOM   2017  H   CYS A 247      -6.947   3.210 -10.407  1.00 25.63           H
ATOM   2018  CA  CYS A 247      -5.693   1.992 -11.629  1.00 26.48           C
ATOM   2019  HA  CYS A 247      -4.879   2.300 -12.287  1.00 26.48           H
ATOM   2020  C   CYS A 247      -6.467   0.884 -12.378  1.00 24.08           C
ATOM   2021  O   CYS A 247      -6.057   0.478 -13.468  1.00 24.23           O
ATOM   2022  CB  CYS A 247      -5.060   1.480 -10.325  1.00 25.60           C
ATOM   2023 1HB  CYS A 247      -5.828   1.209  -9.600  1.00 25.60           H
ATOM   2024 2HB  CYS A 247      -4.471   0.588 -10.531  1.00 25.60           H
ATOM   2025  SG  CYS A 247      -3.966   2.752  -9.625  1.00 27.62           S
ATOM   2026  HG  CYS A 247      -4.937   3.538  -9.127  1.00 27.62           H
ATOM   2027  N   HIS A 248      -7.619   0.445 -11.861  1.00 25.28           N
ATOM   2028  H   HIS A 248      -7.902   0.826 -10.966  1.00 25.28           H
ATOM   2029  CA  HIS A 248      -8.472  -0.606 -12.434  1.00 23.80           C
ATOM   2030  HA  HIS A 248      -7.904  -1.536 -12.496  1.00 23.80           H
ATOM   2031  C   HIS A 248      -8.963  -0.254 -13.846  1.00 27.04           C
ATOM   2032  O   HIS A 248      -8.949  -1.105 -14.734  1.00 26.95           O
ATOM   2033  CB  HIS A 248      -9.693  -0.844 -11.533  1.00 24.74           C
ATOM   2034 1HB  HIS A 248     -10.159   0.114 -11.299  1.00 24.74           H
ATOM   2035 2HB  HIS A 248     -10.421  -1.427 -12.102  1.00 24.74           H
ATOM   2036  CG  HIS A 248      -9.454  -1.587 -10.241  1.00 23.04           C
ATOM   2037  ND1 HIS A 248     -10.268  -2.589  -9.767  1.00 25.32           N
ATOM   2038  HD1 HIS A 248     -10.927  -3.120 -10.338  1.00 25.32           H
ATOM   2039  CD2 HIS A 248      -8.504  -1.357  -9.279  1.00 24.19           C
ATOM   2040  HD2 HIS A 248      -7.699  -0.641  -9.321  1.00 24.19           H
ATOM   2041  CE1 HIS A 248      -9.821  -2.952  -8.555  1.00 24.65           C
ATOM   2042  HE1 HIS A 248     -10.203  -3.778  -7.973  1.00 24.65           H
ATOM   2043  NE2 HIS A 248      -8.757  -2.218  -8.210  1.00 22.21           N
ATOM   2044  N   SER A 249      -9.283   1.022 -14.106  1.00 28.55           N
ATOM   2045  H   SER A 249      -9.310   1.666 -13.323  1.00 28.55           H
ATOM   2046  CA  SER A 249      -9.600   1.547 -15.452  1.00 26.60           C
ATOM   2047  HA  SER A 249     -10.458   0.995 -15.836  1.00 26.60           H
ATOM   2048  C   SER A 249      -8.471   1.374 -16.484  1.00 29.87           C
ATOM   2049  O   SER A 249      -8.676   1.636 -17.666  1.00 32.23           O
ATOM   2050  CB  SER A 249      -9.993   3.029 -15.373  1.00 26.82           C
ATOM   2051 1HB  SER A 249     -10.174   3.410 -16.379  1.00 26.82           H
ATOM   2052 2HB  SER A 249     -10.918   3.123 -14.800  1.00 26.82           H
ATOM   2053  OG  SER A 249      -8.983   3.806 -14.747  1.00 32.84           O
ATOM   2054  HG  SER A 249      -9.154   3.697 -13.792  1.00 32.84           H
ATOM   2055  N   LYS A 250      -7.283   0.924 -16.055  1.00 26.66           N
ATOM   2056  H   LYS A 250      -7.180   0.801 -15.054  1.00 26.66           H
ATOM   2057  CA  LYS A 250      -6.106   0.601 -16.883  1.00 27.50           C
ATOM   2058  HA  LYS A 250      -6.438   0.510 -17.918  1.00 27.50           H
ATOM   2059  C   LYS A 250      -5.523  -0.774 -16.506  1.00 27.59           C
ATOM   2060  O   LYS A 250      -4.365  -1.058 -16.796  1.00 28.04           O
ATOM   2061  CB  LYS A 250      -5.054   1.737 -16.828  1.00 30.54           C
ATOM   2062 1HB  LYS A 250      -4.357   1.543 -16.010  1.00 30.54           H
ATOM   2063 2HB  LYS A 250      -4.493   1.745 -17.764  1.00 30.54           H
ATOM   2064  CG  LYS A 250      -5.690   3.114 -16.588  1.00 35.35           C
ATOM   2065 1HG  LYS A 250      -6.533   3.250 -17.266  1.00 35.35           H
ATOM   2066 2HG  LYS A 250      -6.058   3.107 -15.564  1.00 35.35           H
ATOM   2067  CD  LYS A 250      -4.764   4.321 -16.761  1.00 43.03           C
ATOM   2068 1HD  LYS A 250      -3.748   4.045 -16.480  1.00 43.03           H
ATOM   2069 2HD  LYS A 250      -4.755   4.609 -17.813  1.00 43.03           H
ATOM   2070  CE  LYS A 250      -5.198   5.519 -15.895  1.00 45.98           C
ATOM   2071 1HE  LYS A 250      -4.734   5.393 -14.913  1.00 45.98           H
ATOM   2072 2HE  LYS A 250      -4.798   6.436 -16.336  1.00 45.98           H
ATOM   2073  NZ  LYS A 250      -6.668   5.631 -15.685  1.00 49.66           N
ATOM   2074 1HZ  LYS A 250      -6.887   6.455 -15.141  1.00 49.66           H
ATOM   2075 2HZ  LYS A 250      -6.983   4.839 -15.124  1.00 49.66           H
ATOM   2076 3HZ  LYS A 250      -7.184   5.624 -16.552  1.00 49.66           H
ATOM   2077  N   ARG A 251      -6.324  -1.605 -15.819  1.00 22.95           N
ATOM   2078  H   ARG A 251      -7.259  -1.262 -15.630  1.00 22.95           H
ATOM   2079  CA  ARG A 251      -6.001  -2.945 -15.293  1.00 25.66           C
ATOM   2080  HA  ARG A 251      -6.794  -3.210 -14.591  1.00 25.66           H
ATOM   2081  C   ARG A 251      -4.718  -3.006 -14.442  1.00 25.96           C
ATOM   2082  O   ARG A 251      -4.004  -4.008 -14.462  1.00 24.86           O
ATOM   2083  CB  ARG A 251      -6.032  -3.983 -16.429  1.00  0.00           C
ATOM   2084 1HB  ARG A 251      -5.213  -3.763 -17.116  1.00  0.00           H
ATOM   2085 2HB  ARG A 251      -5.839  -4.966 -16.002  1.00  0.00           H
ATOM   2086  CG  ARG A 251      -7.342  -4.049 -17.246  1.00  0.00           C
ATOM   2087 1HG  ARG A 251      -7.422  -3.141 -17.844  1.00  0.00           H
ATOM   2088 2HG  ARG A 251      -7.254  -4.872 -17.953  1.00  0.00           H
ATOM   2089  CD  ARG A 251      -8.670  -4.215 -16.473  1.00  0.00           C
ATOM   2090 1HD  ARG A 251      -8.942  -3.243 -16.060  1.00  0.00           H
ATOM   2091 2HD  ARG A 251      -9.454  -4.492 -17.179  1.00  0.00           H
ATOM   2092  NE  ARG A 251      -8.657  -5.187 -15.359  1.00  0.00           N
ATOM   2093  HE  ARG A 251      -9.113  -4.900 -14.492  1.00  0.00           H
ATOM   2094  CZ  ARG A 251      -8.125  -6.390 -15.283  1.00  0.00           C
ATOM   2095  NH1 ARG A 251      -8.086  -6.973 -14.128  1.00  0.00           N
ATOM   2096 1HH1 ARG A 251      -8.594  -6.485 -13.387  1.00  0.00           H
ATOM   2097 2HH1 ARG A 251      -7.726  -7.891 -14.022  1.00  0.00           H
ATOM   2098  NH2 ARG A 251      -7.613  -7.032 -16.293  1.00  0.00           N
ATOM   2099 1HH2 ARG A 251      -7.701  -6.667 -17.223  1.00  0.00           H
ATOM   2100 2HH2 ARG A 251      -6.921  -7.738 -16.111  1.00  0.00           H
ATOM   2101  N   VAL A 252      -4.421  -1.932 -13.709  1.00 23.38           N
ATOM   2102  H   VAL A 252      -5.072  -1.157 -13.741  1.00 23.38           H
ATOM   2103  CA  VAL A 252      -3.381  -1.879 -12.669  1.00 21.35           C
ATOM   2104  HA  VAL A 252      -2.620  -2.623 -12.891  1.00 21.35           H
ATOM   2105  C   VAL A 252      -3.988  -2.228 -11.305  1.00 20.06           C
ATOM   2106  O   VAL A 252      -5.102  -1.802 -11.009  1.00 23.24           O
ATOM   2107  CB  VAL A 252      -2.690  -0.499 -12.652  1.00 23.07           C
ATOM   2108  HB  VAL A 252      -3.450   0.277 -12.586  1.00 23.07           H
ATOM   2109  CG1 VAL A 252      -1.723  -0.316 -11.475  1.00 20.85           C
ATOM   2110 1HG1 VAL A 252      -1.267   0.670 -11.528  1.00 20.85           H
ATOM   2111 2HG1 VAL A 252      -0.945  -1.081 -11.497  1.00 20.85           H
ATOM   2112 3HG1 VAL A 252      -2.255  -0.373 -10.525  1.00 20.85           H
ATOM   2113  CG2 VAL A 252      -1.894  -0.276 -13.946  1.00 21.81           C
ATOM   2114 1HG2 VAL A 252      -1.438   0.713 -13.931  1.00 21.81           H
ATOM   2115 2HG2 VAL A 252      -2.556  -0.339 -14.809  1.00 21.81           H
ATOM   2116 3HG2 VAL A 252      -1.114  -1.032 -14.038  1.00 21.81           H
ATOM   2117  N   ILE A 253      -3.241  -2.980 -10.492  1.00 18.23           N
ATOM   2118  H   ILE A 253      -2.353  -3.307 -10.854  1.00 18.23           H
ATOM   2119  CA  ILE A 253      -3.617  -3.501  -9.165  1.00 18.35           C
ATOM   2120  HA  ILE A 253      -4.491  -2.970  -8.783  1.00 18.35           H
ATOM   2121  C   ILE A 253      -2.426  -3.273  -8.220  1.00 18.05           C
ATOM   2122  O   ILE A 253      -1.305  -3.606  -8.604  1.00 19.89           O
ATOM   2123  CB  ILE A 253      -3.930  -5.015  -9.258  1.00 20.13           C
ATOM   2124  HB  ILE A 253      -2.988  -5.528  -9.452  1.00 20.13           H
ATOM   2125  CG1 ILE A 253      -4.900  -5.388 -10.407  1.00 23.58           C
ATOM   2126 1HG1 ILE A 253      -5.899  -5.039 -10.154  1.00 23.58           H
ATOM   2127 2HG1 ILE A 253      -4.607  -4.895 -11.332  1.00 23.58           H
ATOM   2128  CG2 ILE A 253      -4.465  -5.528  -7.911  1.00 19.77           C
ATOM   2129 1HG2 ILE A 253      -4.592  -6.608  -7.927  1.00 19.77           H
ATOM   2130 2HG2 ILE A 253      -5.421  -5.051  -7.686  1.00 19.77           H
ATOM   2131 3HG2 ILE A 253      -3.775  -5.291  -7.102  1.00 19.77           H
ATOM   2132  CD1 ILE A 253      -4.922  -6.887 -10.732  1.00 23.34           C
ATOM   2133 1HD1 ILE A 253      -5.659  -7.078 -11.513  1.00 23.34           H
ATOM   2134 2HD1 ILE A 253      -5.176  -7.474  -9.854  1.00 23.34           H
ATOM   2135 3HD1 ILE A 253      -3.943  -7.202 -11.090  1.00 23.34           H
ATOM   2136  N   HIS A 254      -2.610  -2.703  -7.027  1.00 18.31           N
ATOM   2137  H   HIS A 254      -3.571  -2.538  -6.718  1.00 18.31           H
ATOM   2138  CA  HIS A 254      -1.507  -2.234  -6.175  1.00 18.20           C
ATOM   2139  HA  HIS A 254      -0.674  -1.986  -6.831  1.00 18.20           H
ATOM   2140  C   HIS A 254      -0.963  -3.266  -5.173  1.00 19.72           C
ATOM   2141  O   HIS A 254       0.247  -3.300  -4.946  1.00 17.27           O
ATOM   2142  CB  HIS A 254      -1.905  -0.930  -5.475  1.00 18.26           C
ATOM   2143 1HB  HIS A 254      -2.501  -0.321  -6.158  1.00 18.26           H
ATOM   2144 2HB  HIS A 254      -2.522  -1.154  -4.606  1.00 18.26           H
ATOM   2145  CG  HIS A 254      -0.690  -0.126  -5.076  1.00 17.21           C
ATOM   2146  ND1 HIS A 254       0.064  -0.215  -3.921  1.00 20.27           N
ATOM   2147  HD1 HIS A 254      -0.144  -0.727  -3.073  1.00 20.27           H
ATOM   2148  CD2 HIS A 254      -0.012   0.711  -5.917  1.00 20.62           C
ATOM   2149  HD2 HIS A 254      -0.299   0.953  -6.928  1.00 20.62           H
ATOM   2150  CE1 HIS A 254       1.148   0.563  -4.061  1.00 18.11           C
ATOM   2151  HE1 HIS A 254       1.918   0.708  -3.311  1.00 18.11           H
ATOM   2152  NE2 HIS A 254       1.144   1.141  -5.269  1.00 18.67           N
ATOM   2153  N   ARG A 255      -1.818  -4.127  -4.601  1.00 17.68           N
ATOM   2154  H   ARG A 255      -2.811  -4.001  -4.808  1.00 17.68           H
ATOM   2155  CA  ARG A 255      -1.472  -5.274  -3.725  1.00 17.28           C
ATOM   2156  HA  ARG A 255      -2.419  -5.731  -3.429  1.00 17.28           H
ATOM   2157  C   ARG A 255      -0.778  -4.991  -2.380  1.00 19.64           C
ATOM   2158  O   ARG A 255      -0.689  -5.891  -1.555  1.00 19.87           O
ATOM   2159  CB  ARG A 255      -0.696  -6.330  -4.528  1.00 19.57           C
ATOM   2160 1HB  ARG A 255       0.281  -5.933  -4.809  1.00 19.57           H
ATOM   2161 2HB  ARG A 255      -0.525  -7.189  -3.888  1.00 19.57           H
ATOM   2162  CG  ARG A 255      -1.443  -6.800  -5.785  1.00 19.15           C
ATOM   2163 1HG  ARG A 255      -2.494  -6.928  -5.545  1.00 19.15           H
ATOM   2164 2HG  ARG A 255      -1.354  -6.046  -6.568  1.00 19.15           H
ATOM   2165  CD  ARG A 255      -0.895  -8.135  -6.297  1.00 19.92           C
ATOM   2166 1HD  ARG A 255      -1.060  -8.905  -5.541  1.00 19.92           H
ATOM   2167 2HD  ARG A 255      -1.443  -8.415  -7.199  1.00 19.92           H
ATOM   2168  NE  ARG A 255       0.542  -8.038  -6.596  1.00 18.67           N
ATOM   2169  HE  ARG A 255       1.028  -7.198  -6.313  1.00 18.67           H
ATOM   2170  CZ  ARG A 255       1.274  -8.914  -7.248  1.00 27.04           C
ATOM   2171  NH1 ARG A 255       0.799 -10.028  -7.715  1.00 25.66           N
ATOM   2172 1HH1 ARG A 255      -0.098 -10.362  -7.414  1.00 25.66           H
ATOM   2173 2HH1 ARG A 255       1.378 -10.621  -8.310  1.00 25.66           H
ATOM   2174  NH2 ARG A 255       2.518  -8.631  -7.460  1.00 21.57           N
ATOM   2175 1HH2 ARG A 255       2.873  -7.748  -7.147  1.00 21.57           H
ATOM   2176 2HH2 ARG A 255       3.070  -9.277  -8.025  1.00 21.57           H
ATOM   2177  N   ASP A 256      -0.318  -3.768  -2.124  1.00 18.22           N
ATOM   2178  H   ASP A 256      -0.277  -3.134  -2.906  1.00 18.22           H
ATOM   2179  CA  ASP A 256       0.180  -3.315  -0.814  1.00 19.25           C
ATOM   2180  HA  ASP A 256      -0.284  -3.911  -0.025  1.00 19.25           H
ATOM   2181  C   ASP A 256      -0.210  -1.843  -0.624  1.00 19.29           C
ATOM   2182  O   ASP A 256       0.420  -0.951  -1.194  1.00 18.61           O
ATOM   2183  CB  ASP A 256       1.708  -3.514  -0.737  1.00 19.07           C
ATOM   2184 1HB  ASP A 256       1.946  -4.488  -1.161  1.00 19.07           H
ATOM   2185 2HB  ASP A 256       2.192  -2.771  -1.372  1.00 19.07           H
ATOM   2186  CG  ASP A 256       2.306  -3.449   0.684  1.00 22.19           C
ATOM   2187  OD1 ASP A 256       1.663  -3.902   1.657  1.00 20.30           O
ATOM   2188  OD2 ASP A 256       3.460  -2.985   0.823  1.00 21.93           O
ATOM   2189  N   ILE A 257      -1.291  -1.571   0.112  1.00 19.83           N
ATOM   2190  H   ILE A 257      -1.804  -2.350   0.501  1.00 19.83           H
ATOM   2191  CA  ILE A 257      -1.854  -0.211   0.286  1.00 20.67           C
ATOM   2192  HA  ILE A 257      -1.135   0.503  -0.115  1.00 20.67           H
ATOM   2193  C   ILE A 257      -1.978   0.211   1.757  1.00 21.55           C
ATOM   2194  O   ILE A 257      -2.711   1.140   2.081  1.00 22.47           O
ATOM   2195  CB  ILE A 257      -3.152  -0.005  -0.533  1.00 24.17           C
ATOM   2196  HB  ILE A 257      -3.519   1.001  -0.322  1.00 24.17           H
ATOM   2197  CG1 ILE A 257      -4.265  -1.008  -0.162  1.00 23.82           C
ATOM   2198 1HG1 ILE A 257      -4.004  -1.999  -0.535  1.00 23.82           H
ATOM   2199 2HG1 ILE A 257      -4.347  -1.069   0.922  1.00 23.82           H
ATOM   2200  CG2 ILE A 257      -2.841  -0.052  -2.036  1.00 23.11           C
ATOM   2201 1HG2 ILE A 257      -3.720   0.232  -2.614  1.00 23.11           H
ATOM   2202 2HG2 ILE A 257      -2.538  -1.059  -2.321  1.00 23.11           H
ATOM   2203 3HG2 ILE A 257      -2.041   0.652  -2.269  1.00 23.11           H
ATOM   2204  CD1 ILE A 257      -5.637  -0.608  -0.727  1.00 26.35           C
ATOM   2205 1HD1 ILE A 257      -6.412  -1.227  -0.280  1.00 26.35           H
ATOM   2206 2HD1 ILE A 257      -5.657  -0.752  -1.808  1.00 26.35           H
ATOM   2207 3HD1 ILE A 257      -5.851   0.436  -0.496  1.00 26.35           H
ATOM   2208  N   LYS A 258      -1.225  -0.446   2.646  1.00 21.75           N
ATOM   2209  H   LYS A 258      -0.645  -1.192   2.289  1.00 21.75           H
ATOM   2210  CA  LYS A 258      -1.089  -0.104   4.071  1.00 17.26           C
ATOM   2211  HA  LYS A 258      -2.033  -0.347   4.555  1.00 17.26           H
ATOM   2212  C   LYS A 258      -0.778   1.388   4.307  1.00 18.19           C
ATOM   2213  O   LYS A 258      -0.105   1.996   3.470  1.00 20.03           O
ATOM   2214  CB  LYS A 258       0.009  -0.981   4.688  1.00 19.60           C
ATOM   2215 1HB  LYS A 258       0.109  -0.739   5.748  1.00 19.60           H
ATOM   2216 2HB  LYS A 258      -0.290  -2.027   4.603  1.00 19.60           H
ATOM   2217  CG  LYS A 258       1.367  -0.799   3.992  1.00 21.37           C
ATOM   2218 1HG  LYS A 258       1.295  -1.143   2.959  1.00 21.37           H
ATOM   2219 2HG  LYS A 258       1.666   0.249   3.998  1.00 21.37           H
ATOM   2220  CD  LYS A 258       2.444  -1.602   4.705  1.00 23.34           C
ATOM   2221 1HD  LYS A 258       2.640  -1.176   5.690  1.00 23.34           H
ATOM   2222 2HD  LYS A 258       2.100  -2.626   4.825  1.00 23.34           H
ATOM   2223  CE  LYS A 258       3.703  -1.560   3.843  1.00 20.49           C
ATOM   2224 1HE  LYS A 258       3.482  -2.015   2.872  1.00 20.49           H
ATOM   2225 2HE  LYS A 258       3.989  -0.518   3.676  1.00 20.49           H
ATOM   2226  NZ  LYS A 258       4.807  -2.276   4.502  1.00 24.94           N
ATOM   2227 1HZ  LYS A 258       5.607  -2.296   3.894  1.00 24.94           H
ATOM   2228 2HZ  LYS A 258       4.510  -3.222   4.712  1.00 24.94           H
ATOM   2229 3HZ  LYS A 258       5.071  -1.759   5.348  1.00 24.94           H
ATOM   2230  N   PRO A 259      -1.134   1.987   5.461  1.00 18.13           N
ATOM   2231  CA  PRO A 259      -1.039   3.436   5.671  1.00 20.07           C
ATOM   2232  HA  PRO A 259      -1.652   3.915   4.908  1.00 20.07           H
ATOM   2233  C   PRO A 259       0.364   4.062   5.603  1.00 18.77           C
ATOM   2234  O   PRO A 259       0.468   5.286   5.657  1.00 19.34           O
ATOM   2235  CB  PRO A 259      -1.679   3.697   7.038  1.00 19.98           C
ATOM   2236 1HB  PRO A 259      -0.929   3.643   7.822  1.00 19.98           H
ATOM   2237 2HB  PRO A 259      -2.207   4.650   7.067  1.00 19.98           H
ATOM   2238  CG  PRO A 259      -2.627   2.529   7.227  1.00 20.27           C
ATOM   2239 1HG  PRO A 259      -2.811   2.340   8.285  1.00 20.27           H
ATOM   2240 2HG  PRO A 259      -3.556   2.709   6.691  1.00 20.27           H
ATOM   2241  CD  PRO A 259      -1.875   1.383   6.564  1.00 16.36           C
ATOM   2242 1HD  PRO A 259      -1.179   0.939   7.276  1.00 16.36           H
ATOM   2243 2HD  PRO A 259      -2.596   0.640   6.232  1.00 16.36           H
ATOM   2244  N   GLU A 260       1.450   3.283   5.532  1.00 18.82           N
ATOM   2245  H   GLU A 260       1.319   2.282   5.533  1.00 18.82           H
ATOM   2246  CA  GLU A 260       2.803   3.803   5.260  1.00 18.92           C
ATOM   2247  HA  GLU A 260       2.840   4.834   5.593  1.00 18.92           H
ATOM   2248  C   GLU A 260       3.170   3.866   3.768  1.00 20.15           C
ATOM   2249  O   GLU A 260       3.999   4.692   3.394  1.00 22.60           O
ATOM   2250  CB  GLU A 260       3.861   3.066   6.088  1.00 23.33           C
ATOM   2251 1HB  GLU A 260       4.819   3.559   5.914  1.00 23.33           H
ATOM   2252 2HB  GLU A 260       3.611   3.184   7.141  1.00 23.33           H
ATOM   2253  CG  GLU A 260       4.004   1.571   5.774  1.00 27.72           C
ATOM   2254 1HG  GLU A 260       3.080   1.069   6.065  1.00 27.72           H
ATOM   2255 2HG  GLU A 260       4.135   1.446   4.698  1.00 27.72           H
ATOM   2256  CD  GLU A 260       5.194   0.917   6.497  1.00 37.04           C
ATOM   2257  OE1 GLU A 260       5.826   1.591   7.343  1.00 37.38           O
ATOM   2258  OE2 GLU A 260       5.466  -0.267   6.180  1.00 43.34           O
ATOM   2259  N   ASN A 261       2.498   3.089   2.910  1.00 17.30           N
ATOM   2260  H   ASN A 261       1.807   2.447   3.274  1.00 17.30           H
ATOM   2261  CA  ASN A 261       2.525   3.275   1.453  1.00 17.52           C
ATOM   2262  HA  ASN A 261       3.541   3.530   1.144  1.00 17.52           H
ATOM   2263  C   ASN A 261       1.605   4.435   1.019  1.00 16.67           C
ATOM   2264  O   ASN A 261       1.595   4.821  -0.148  1.00 20.44           O
ATOM   2265  CB  ASN A 261       2.117   1.967   0.746  1.00 18.11           C
ATOM   2266 1HB  ASN A 261       1.098   1.704   1.028  1.00 18.11           H
ATOM   2267 2HB  ASN A 261       2.128   2.140  -0.331  1.00 18.11           H
ATOM   2268  CG  ASN A 261       3.009   0.766   1.018  1.00 19.22           C
ATOM   2269  OD1 ASN A 261       3.912   0.766   1.839  1.00 18.06           O
ATOM   2270  ND2 ASN A 261       2.740  -0.327   0.349  1.00 16.98           N
ATOM   2271 1HD2 ASN A 261       3.280  -1.162   0.551  1.00 16.98           H
ATOM   2272 2HD2 ASN A 261       2.003  -0.340  -0.339  1.00 16.98           H
ATOM   2273  N   LEU A 262       0.812   4.980   1.950  1.00 16.92           N
ATOM   2274  H   LEU A 262       0.868   4.599   2.881  1.00 16.92           H
ATOM   2275  CA  LEU A 262      -0.072   6.124   1.741  1.00 16.97           C
ATOM   2276  HA  LEU A 262      -0.182   6.288   0.671  1.00 16.97           H
ATOM   2277  C   LEU A 262       0.534   7.392   2.359  1.00 18.26           C
ATOM   2278  O   LEU A 262       0.910   7.407   3.532  1.00 19.46           O
ATOM   2279  CB  LEU A 262      -1.470   5.829   2.313  1.00 19.14           C
ATOM   2280 1HB  LEU A 262      -1.398   5.820   3.399  1.00 19.14           H
ATOM   2281 2HB  LEU A 262      -2.132   6.646   2.023  1.00 19.14           H
ATOM   2282  CG  LEU A 262      -2.107   4.496   1.875  1.00 19.45           C
ATOM   2283  HG  LEU A 262      -1.522   3.674   2.274  1.00 19.45           H
ATOM   2284  CD1 LEU A 262      -3.516   4.403   2.457  1.00 20.80           C
ATOM   2285 1HD1 LEU A 262      -3.939   3.426   2.225  1.00 20.80           H
ATOM   2286 2HD1 LEU A 262      -4.149   5.173   2.025  1.00 20.80           H
ATOM   2287 3HD1 LEU A 262      -3.487   4.515   3.539  1.00 20.80           H
ATOM   2288  CD2 LEU A 262      -2.180   4.348   0.355  1.00 20.04           C
ATOM   2289 1HD2 LEU A 262      -2.717   3.432   0.108  1.00 20.04           H
ATOM   2290 2HD2 LEU A 262      -1.176   4.270  -0.058  1.00 20.04           H
ATOM   2291 3HD2 LEU A 262      -2.689   5.205  -0.082  1.00 20.04           H
ATOM   2292  N   LEU A 263       0.594   8.475   1.587  1.00 18.45           N
ATOM   2293  H   LEU A 263       0.248   8.381   0.638  1.00 18.45           H
ATOM   2294  CA  LEU A 263       1.167   9.772   1.971  1.00 18.95           C
ATOM   2295  HA  LEU A 263       1.516   9.729   3.000  1.00 18.95           H
ATOM   2296  C   LEU A 263       0.124  10.896   1.902  1.00 23.61           C
ATOM   2297  O   LEU A 263      -0.874  10.765   1.201  1.00 23.67           O
ATOM   2298  CB  LEU A 263       2.365  10.073   1.055  1.00 19.96           C
ATOM   2299 1HB  LEU A 263       2.020   9.996   0.022  1.00 19.96           H
ATOM   2300 2HB  LEU A 263       2.689  11.098   1.220  1.00 19.96           H
ATOM   2301  CG  LEU A 263       3.573   9.139   1.258  1.00 20.15           C
ATOM   2302  HG  LEU A 263       3.242   8.109   1.388  1.00 20.15           H
ATOM   2303  CD1 LEU A 263       4.478   9.197   0.033  1.00 23.20           C
ATOM   2304 1HD1 LEU A 263       5.311   8.505   0.159  1.00 23.20           H
ATOM   2305 2HD1 LEU A 263       4.857  10.207  -0.117  1.00 23.20           H
ATOM   2306 3HD1 LEU A 263       3.902   8.889  -0.837  1.00 23.20           H
ATOM   2307  CD2 LEU A 263       4.406   9.562   2.468  1.00 23.42           C
ATOM   2308 1HD2 LEU A 263       5.245   8.876   2.587  1.00 23.42           H
ATOM   2309 2HD2 LEU A 263       3.789   9.513   3.359  1.00 23.42           H
ATOM   2310 3HD2 LEU A 263       4.779  10.578   2.337  1.00 23.42           H
ATOM   2311  N   LEU A 264       0.365  12.012   2.597  1.00 24.92           N
ATOM   2312  H   LEU A 264       1.177  12.027   3.200  1.00 24.92           H
ATOM   2313  CA  LEU A 264      -0.503  13.198   2.579  1.00 23.11           C
ATOM   2314  HA  LEU A 264      -1.396  12.967   1.998  1.00 23.11           H
ATOM   2315  C   LEU A 264       0.158  14.395   1.873  1.00 24.49           C
ATOM   2316  O   LEU A 264       1.285  14.791   2.194  1.00 23.57           O
ATOM   2317  CB  LEU A 264      -0.970  13.531   4.007  1.00 22.98           C
ATOM   2318 1HB  LEU A 264      -0.089  13.664   4.635  1.00 22.98           H
ATOM   2319 2HB  LEU A 264      -1.520  14.472   3.985  1.00 22.98           H
ATOM   2320  CG  LEU A 264      -1.873  12.448   4.631  1.00 25.98           C
ATOM   2321  HG  LEU A 264      -1.382  11.477   4.570  1.00 25.98           H
ATOM   2322  CD1 LEU A 264      -2.110  12.759   6.108  1.00 29.80           C
ATOM   2323 1HD1 LEU A 264      -2.740  11.983   6.538  1.00 29.80           H
ATOM   2324 2HD1 LEU A 264      -2.611  13.722   6.213  1.00 29.80           H
ATOM   2325 3HD1 LEU A 264      -1.160  12.779   6.640  1.00 29.80           H
ATOM   2326  CD2 LEU A 264      -3.237  12.363   3.945  1.00 24.07           C
ATOM   2327 1HD2 LEU A 264      -3.865  11.633   4.453  1.00 24.07           H
ATOM   2328 2HD2 LEU A 264      -3.124  12.042   2.912  1.00 24.07           H
ATOM   2329 3HD2 LEU A 264      -3.739  13.331   3.966  1.00 24.07           H
ATOM   2330  N   GLY A 265      -0.564  14.933   0.888  1.00 26.31           N
ATOM   2331  H   GLY A 265      -1.474  14.519   0.705  1.00 26.31           H
ATOM   2332  CA  GLY A 265      -0.126  15.949  -0.065  1.00 29.38           C
ATOM   2333 1HA  GLY A 265       0.939  15.832  -0.252  1.00 29.38           H
ATOM   2334 2HA  GLY A 265      -0.637  15.760  -1.003  1.00 29.38           H
ATOM   2335  C   GLY A 265      -0.393  17.406   0.333  1.00 31.77           C
ATOM   2336  O   GLY A 265      -0.637  17.730   1.495  1.00 28.77           O
ATOM   2337  N   SER A 266      -0.257  18.308  -0.643  1.00 34.59           N
ATOM   2338  H   SER A 266      -0.232  17.969  -1.599  1.00 34.59           H
ATOM   2339  CA  SER A 266      -0.245  19.768  -0.448  1.00 35.13           C
ATOM   2340  HA  SER A 266       0.421  19.998   0.382  1.00 35.13           H
ATOM   2341  C   SER A 266      -1.595  20.391  -0.082  1.00 37.96           C
ATOM   2342  O   SER A 266      -1.610  21.473   0.497  1.00 41.98           O
ATOM   2343  CB  SER A 266       0.310  20.450  -1.705  1.00 36.14           C
ATOM   2344 1HB  SER A 266       0.125  21.524  -1.653  1.00 36.14           H
ATOM   2345 2HB  SER A 266       1.388  20.290  -1.742  1.00 36.14           H
ATOM   2346  OG  SER A 266      -0.253  19.923  -2.892  1.00 43.22           O
ATOM   2347  HG  SER A 266      -1.215  19.916  -2.835  1.00 43.22           H
ATOM   2348  N   ALA A 267      -2.707  19.725  -0.390  1.00 35.17           N
ATOM   2349  H   ALA A 267      -2.613  18.827  -0.863  1.00 35.17           H
ATOM   2350  CA  ALA A 267      -4.060  20.089   0.031  1.00 36.76           C
ATOM   2351  HA  ALA A 267      -4.047  21.084   0.476  1.00 36.76           H
ATOM   2352  C   ALA A 267      -4.613  19.128   1.107  1.00 36.66           C
ATOM   2353  O   ALA A 267      -5.807  19.142   1.399  1.00 38.47           O
ATOM   2354  CB  ALA A 267      -4.946  20.141  -1.222  1.00 39.03           C
ATOM   2355 1HB  ALA A 267      -4.534  20.850  -1.940  1.00 39.03           H
ATOM   2356 2HB  ALA A 267      -5.952  20.460  -0.948  1.00 39.03           H
ATOM   2357 3HB  ALA A 267      -5.000  19.151  -1.679  1.00 39.03           H
ATOM   2358  N   GLY A 268      -3.769  18.256   1.676  1.00 31.45           N
ATOM   2359  H   GLY A 268      -2.793  18.286   1.412  1.00 31.45           H
ATOM   2360  CA  GLY A 268      -4.227  17.132   2.498  1.00 35.78           C
ATOM   2361 1HA  GLY A 268      -3.369  16.705   3.015  1.00 35.78           H
ATOM   2362 2HA  GLY A 268      -4.944  17.487   3.239  1.00 35.78           H
ATOM   2363  C   GLY A 268      -4.887  16.018   1.676  1.00 32.04           C
ATOM   2364  O   GLY A 268      -5.731  15.289   2.195  1.00 28.14           O
ATOM   2365  N   GLU A 269      -4.549  15.903   0.389  1.00 29.39           N
ATOM   2366  H   GLU A 269      -3.891  16.565  -0.011  1.00 29.39           H
ATOM   2367  CA  GLU A 269      -4.949  14.793  -0.474  1.00 29.48           C
ATOM   2368  HA  GLU A 269      -5.975  14.542  -0.214  1.00 29.48           H
ATOM   2369  C   GLU A 269      -4.097  13.540  -0.205  1.00 28.73           C
ATOM   2370  O   GLU A 269      -2.873  13.618  -0.067  1.00 27.59           O
ATOM   2371  CB  GLU A 269      -4.969  15.218  -1.961  1.00 30.17           C
ATOM   2372 1HB  GLU A 269      -5.600  14.497  -2.482  1.00 30.17           H
ATOM   2373 2HB  GLU A 269      -5.469  16.184  -2.048  1.00 30.17           H
ATOM   2374  CG  GLU A 269      -3.642  15.267  -2.745  1.00 31.29           C
ATOM   2375 1HG  GLU A 269      -3.114  14.318  -2.632  1.00 31.29           H
ATOM   2376 2HG  GLU A 269      -3.896  15.350  -3.804  1.00 31.29           H
ATOM   2377  CD  GLU A 269      -2.690  16.425  -2.404  1.00 36.20           C
ATOM   2378  OE1 GLU A 269      -2.897  17.162  -1.416  1.00 38.92           O
ATOM   2379  OE2 GLU A 269      -1.671  16.561  -3.121  1.00 42.54           O
ATOM   2380  N   LEU A 270      -4.743  12.379  -0.114  1.00 27.81           N
ATOM   2381  H   LEU A 270      -5.751  12.393  -0.253  1.00 27.81           H
ATOM   2382  CA  LEU A 270      -4.091  11.085   0.098  1.00 23.90           C
ATOM   2383  HA  LEU A 270      -3.302  11.210   0.837  1.00 23.90           H
ATOM   2384  C   LEU A 270      -3.454  10.577  -1.199  1.00 24.37           C
ATOM   2385  O   LEU A 270      -4.114  10.561  -2.234  1.00 25.12           O
ATOM   2386  CB  LEU A 270      -5.138  10.118   0.673  1.00 25.07           C
ATOM   2387 1HB  LEU A 270      -5.490  10.563   1.605  1.00 25.07           H
ATOM   2388 2HB  LEU A 270      -5.993  10.066   0.000  1.00 25.07           H
ATOM   2389  CG  LEU A 270      -4.645   8.687   0.964  1.00 27.67           C
ATOM   2390  HG  LEU A 270      -3.619   8.718   1.334  1.00 27.67           H
ATOM   2391  CD1 LEU A 270      -5.533   8.079   2.045  1.00 26.66           C
ATOM   2392 1HD1 LEU A 270      -5.197   7.079   2.300  1.00 26.66           H
ATOM   2393 2HD1 LEU A 270      -6.560   8.028   1.682  1.00 26.66           H
ATOM   2394 3HD1 LEU A 270      -5.496   8.693   2.945  1.00 26.66           H
ATOM   2395  CD2 LEU A 270      -4.728   7.752  -0.249  1.00 28.31           C
ATOM   2396 1HD2 LEU A 270      -4.495   6.734   0.055  1.00 28.31           H
ATOM   2397 2HD2 LEU A 270      -4.023   8.042  -1.022  1.00 28.31           H
ATOM   2398 3HD2 LEU A 270      -5.736   7.773  -0.665  1.00 28.31           H
ATOM   2399  N   LYS A 271      -2.201  10.108  -1.154  1.00 22.91           N
ATOM   2400  H   LYS A 271      -1.717  10.179  -0.265  1.00 22.91           H
ATOM   2401  CA  LYS A 271      -1.456   9.578  -2.309  1.00 23.66           C
ATOM   2402  HA  LYS A 271      -2.122   9.550  -3.163  1.00 23.66           H
ATOM   2403  C   LYS A 271      -0.952   8.156  -2.074  1.00 21.34           C
ATOM   2404  O   LYS A 271      -0.241   7.927  -1.100  1.00 21.91           O
ATOM   2405  CB  LYS A 271      -0.270  10.492  -2.657  1.00 28.91           C
ATOM   2406 1HB  LYS A 271       0.438  10.487  -1.827  1.00 28.91           H
ATOM   2407 2HB  LYS A 271       0.231  10.084  -3.534  1.00 28.91           H
ATOM   2408  CG  LYS A 271      -0.672  11.942  -2.951  1.00 28.87           C
ATOM   2409 1HG  LYS A 271      -1.430  11.956  -3.730  1.00 28.87           H
ATOM   2410 2HG  LYS A 271      -1.084  12.392  -2.046  1.00 28.87           H
ATOM   2411  CD  LYS A 271       0.553  12.751  -3.398  1.00 34.33           C
ATOM   2412 1HD  LYS A 271       1.356  12.596  -2.677  1.00 34.33           H
ATOM   2413 2HD  LYS A 271       0.892  12.415  -4.380  1.00 34.33           H
ATOM   2414  CE  LYS A 271       0.230  14.244  -3.428  1.00 30.16           C
ATOM   2415 1HE  LYS A 271      -0.393  14.484  -2.563  1.00 30.16           H
ATOM   2416 2HE  LYS A 271       1.158  14.816  -3.349  1.00 30.16           H
ATOM   2417  NZ  LYS A 271      -0.469  14.664  -4.659  1.00 30.85           N
ATOM   2418 1HZ  LYS A 271      -0.935  15.548  -4.455  1.00 30.85           H
ATOM   2419 2HZ  LYS A 271      -1.159  13.989  -4.965  1.00 30.85           H
ATOM   2420 3HZ  LYS A 271       0.212  14.825  -5.404  1.00 30.85           H
ATOM   2421  N   ILE A 272      -1.251   7.234  -2.991  1.00 22.28           N
ATOM   2422  H   ILE A 272      -1.868   7.502  -3.747  1.00 22.28           H
ATOM   2423  CA  ILE A 272      -0.629   5.896  -3.042  1.00 19.44           C
ATOM   2424  HA  ILE A 272      -0.586   5.496  -2.028  1.00 19.44           H
ATOM   2425  C   ILE A 272       0.817   6.010  -3.566  1.00 19.09           C
ATOM   2426  O   ILE A 272       1.062   6.757  -4.518  1.00 20.57           O
ATOM   2427  CB  ILE A 272      -1.475   4.923  -3.906  1.00 20.22           C
ATOM   2428  HB  ILE A 272      -1.469   5.288  -4.935  1.00 20.22           H
ATOM   2429  CG1 ILE A 272      -2.949   4.856  -3.431  1.00 22.41           C
ATOM   2430 1HG1 ILE A 272      -2.976   4.546  -2.387  1.00 22.41           H
ATOM   2431 2HG1 ILE A 272      -3.393   5.849  -3.498  1.00 22.41           H
ATOM   2432  CG2 ILE A 272      -0.846   3.518  -3.895  1.00 23.58           C
ATOM   2433 1HG2 ILE A 272      -1.395   2.844  -4.549  1.00 23.58           H
ATOM   2434 2HG2 ILE A 272      -0.842   3.109  -2.884  1.00 23.58           H
ATOM   2435 3HG2 ILE A 272       0.176   3.541  -4.271  1.00 23.58           H
ATOM   2436  CD1 ILE A 272      -3.846   3.905  -4.239  1.00 28.12           C
ATOM   2437 1HD1 ILE A 272      -4.884   4.045  -3.939  1.00 28.12           H
ATOM   2438 2HD1 ILE A 272      -3.578   2.867  -4.045  1.00 28.12           H
ATOM   2439 3HD1 ILE A 272      -3.752   4.116  -5.304  1.00 28.12           H
ATOM   2440  N   ALA A 273       1.763   5.275  -2.976  1.00 19.08           N
ATOM   2441  H   ALA A 273       1.505   4.717  -2.170  1.00 19.08           H
ATOM   2442  CA  ALA A 273       3.189   5.270  -3.318  1.00 16.37           C
ATOM   2443  HA  ALA A 273       3.311   5.611  -4.347  1.00 16.37           H
ATOM   2444  C   ALA A 273       3.823   3.862  -3.225  1.00 17.36           C
ATOM   2445  O   ALA A 273       3.184   2.911  -2.783  1.00 21.88           O
ATOM   2446  CB  ALA A 273       3.894   6.266  -2.388  1.00 18.91           C
ATOM   2447 1HB  ALA A 273       3.403   7.236  -2.453  1.00 18.91           H
ATOM   2448 2HB  ALA A 273       4.942   6.371  -2.673  1.00 18.91           H
ATOM   2449 3HB  ALA A 273       3.840   5.909  -1.358  1.00 18.91           H
ATOM   2450  N   ASP A 274       5.091   3.753  -3.640  1.00 19.47           N
ATOM   2451  H   ASP A 274       5.576   4.597  -3.892  1.00 19.47           H
ATOM   2452  CA  ASP A 274       5.898   2.522  -3.669  1.00 18.29           C
ATOM   2453  HA  ASP A 274       6.772   2.760  -4.279  1.00 18.29           H
ATOM   2454  C   ASP A 274       5.238   1.362  -4.447  1.00 16.22           C
ATOM   2455  O   ASP A 274       5.087   0.240  -3.961  1.00 19.78           O
ATOM   2456  CB  ASP A 274       6.466   2.168  -2.274  1.00 18.49           C
ATOM   2457 1HB  ASP A 274       5.673   2.219  -1.526  1.00 18.49           H
ATOM   2458 2HB  ASP A 274       6.840   1.143  -2.298  1.00 18.49           H
ATOM   2459  CG  ASP A 274       7.634   3.078  -1.857  1.00 17.45           C
ATOM   2460  OD1 ASP A 274       7.708   4.248  -2.303  1.00 18.79           O
ATOM   2461  OD2 ASP A 274       8.618   2.572  -1.265  1.00 18.73           O
ATOM   2462  N   PHE A 275       4.912   1.627  -5.719  1.00 20.44           N
ATOM   2463  H   PHE A 275       5.083   2.574  -6.039  1.00 20.44           H
ATOM   2464  CA  PHE A 275       4.264   0.710  -6.677  1.00 17.52           C
ATOM   2465  HA  PHE A 275       3.321   0.386  -6.242  1.00 17.52           H
ATOM   2466  C   PHE A 275       5.039  -0.595  -6.995  1.00 18.41           C
ATOM   2467  O   PHE A 275       4.639  -1.340  -7.892  1.00 18.88           O
ATOM   2468  CB  PHE A 275       3.953   1.500  -7.968  1.00 20.79           C
ATOM   2469 1HB  PHE A 275       4.750   2.221  -8.130  1.00 20.79           H
ATOM   2470 2HB  PHE A 275       3.974   0.830  -8.827  1.00 20.79           H
ATOM   2471  CG  PHE A 275       2.627   2.243  -8.004  1.00 20.55           C
ATOM   2472  CD1 PHE A 275       2.372   3.316  -7.129  1.00 22.38           C
ATOM   2473  HD1 PHE A 275       3.102   3.594  -6.386  1.00 22.38           H
ATOM   2474  CD2 PHE A 275       1.632   1.852  -8.923  1.00 21.80           C
ATOM   2475  HD2 PHE A 275       1.809   1.012  -9.579  1.00 21.80           H
ATOM   2476  CE1 PHE A 275       1.137   3.987  -7.167  1.00 21.26           C
ATOM   2477  HE1 PHE A 275       0.939   4.777  -6.457  1.00 21.26           H
ATOM   2478  CE2 PHE A 275       0.400   2.531  -8.971  1.00 23.58           C
ATOM   2479  HE2 PHE A 275      -0.370   2.207  -9.655  1.00 23.58           H
ATOM   2480  CZ  PHE A 275       0.151   3.598  -8.090  1.00 20.86           C
ATOM   2481  HZ  PHE A 275      -0.807   4.096  -8.099  1.00 20.86           H
ATOM   2482  N   GLY A 276       6.123  -0.928  -6.288  1.00 18.93           N
ATOM   2483  H   GLY A 276       6.349  -0.346  -5.491  1.00 18.93           H
ATOM   2484  CA  GLY A 276       6.935  -2.125  -6.544  1.00 17.99           C
ATOM   2485 1HA  GLY A 276       7.344  -2.057  -7.549  1.00 17.99           H
ATOM   2486 2HA  GLY A 276       7.761  -2.146  -5.833  1.00 17.99           H
ATOM   2487  C   GLY A 276       6.172  -3.454  -6.423  1.00 22.93           C
ATOM   2488  O   GLY A 276       6.437  -4.383  -7.184  1.00 19.11           O
ATOM   2489  N   TRP A 277       5.186  -3.538  -5.522  1.00 18.85           N
ATOM   2490  H   TRP A 277       5.033  -2.751  -4.906  1.00 18.85           H
ATOM   2491  CA  TRP A 277       4.321  -4.719  -5.364  1.00 17.71           C
ATOM   2492  HA  TRP A 277       4.933  -5.613  -5.476  1.00 17.71           H
ATOM   2493  C   TRP A 277       3.192  -4.835  -6.402  1.00 18.70           C
ATOM   2494  O   TRP A 277       2.595  -5.910  -6.534  1.00 19.61           O
ATOM   2495  CB  TRP A 277       3.725  -4.718  -3.952  1.00 17.58           C
ATOM   2496 1HB  TRP A 277       3.179  -3.785  -3.802  1.00 17.58           H
ATOM   2497 2HB  TRP A 277       2.997  -5.524  -3.872  1.00 17.58           H
ATOM   2498  CG  TRP A 277       4.712  -4.893  -2.838  1.00 18.47           C
ATOM   2499  CD1 TRP A 277       4.883  -4.037  -1.808  1.00 18.62           C
ATOM   2500  HD1 TRP A 277       4.348  -3.104  -1.671  1.00 18.62           H
ATOM   2501  CD2 TRP A 277       5.633  -6.002  -2.585  1.00 19.68           C
ATOM   2502  NE1 TRP A 277       5.782  -4.562  -0.907  1.00 20.80           N
ATOM   2503  HE1 TRP A 277       5.954  -4.126  -0.011  1.00 20.80           H
ATOM   2504  CE2 TRP A 277       6.304  -5.759  -1.347  1.00 22.09           C
ATOM   2505  CE3 TRP A 277       5.965  -7.194  -3.267  1.00 25.04           C
ATOM   2506  HE3 TRP A 277       5.484  -7.424  -4.206  1.00 25.04           H
ATOM   2507  CZ2 TRP A 277       7.257  -6.644  -0.820  1.00 26.39           C
ATOM   2508  HZ2 TRP A 277       7.749  -6.422   0.114  1.00 26.39           H
ATOM   2509  CZ3 TRP A 277       6.931  -8.082  -2.755  1.00 24.61           C
ATOM   2510  HZ3 TRP A 277       7.179  -8.982  -3.303  1.00 24.61           H
ATOM   2511  CH2 TRP A 277       7.584  -7.805  -1.542  1.00 23.89           C
ATOM   2512  HH2 TRP A 277       8.342  -8.484  -1.174  1.00 23.89           H
ATOM   2513  N   SER A 278       2.901  -3.757  -7.136  1.00 16.44           N
ATOM   2514  H   SER A 278       3.484  -2.940  -7.023  1.00 16.44           H
ATOM   2515  CA  SER A 278       1.768  -3.670  -8.066  1.00 17.84           C
ATOM   2516  HA  SER A 278       0.878  -3.982  -7.520  1.00 17.84           H
ATOM   2517  C   SER A 278       1.912  -4.595  -9.284  1.00 20.64           C
ATOM   2518  O   SER A 278       2.996  -5.099  -9.579  1.00 20.19           O
ATOM   2519  CB  SER A 278       1.558  -2.213  -8.511  1.00 17.88           C
ATOM   2520 1HB  SER A 278       0.592  -2.120  -9.004  1.00 17.88           H
ATOM   2521 2HB  SER A 278       1.560  -1.558  -7.638  1.00 17.88           H
ATOM   2522  OG  SER A 278       2.552  -1.791  -9.422  1.00 22.07           O
ATOM   2523  HG  SER A 278       3.377  -1.651  -8.920  1.00 22.07           H
ATOM   2524  N   VAL A 279       0.825  -4.810 -10.027  1.00 18.83           N
ATOM   2525  H   VAL A 279      -0.045  -4.398  -9.704  1.00 18.83           H
ATOM   2526  CA  VAL A 279       0.816  -5.485 -11.337  1.00 18.73           C
ATOM   2527  HA  VAL A 279       1.825  -5.447 -11.747  1.00 18.73           H
ATOM   2528  C   VAL A 279      -0.090  -4.754 -12.322  1.00 23.06           C
ATOM   2529  O   VAL A 279      -1.212  -4.377 -11.996  1.00 22.31           O
ATOM   2530  CB  VAL A 279       0.404  -6.975 -11.264  1.00 23.87           C
ATOM   2531  HB  VAL A 279       0.228  -7.325 -12.282  1.00 23.87           H
ATOM   2532  CG1 VAL A 279       1.529  -7.833 -10.695  1.00 28.26           C
ATOM   2533 1HG1 VAL A 279       1.225  -8.879 -10.630  1.00 28.26           H
ATOM   2534 2HG1 VAL A 279       1.779  -7.482  -9.698  1.00 28.26           H
ATOM   2535 3HG1 VAL A 279       2.405  -7.768 -11.338  1.00 28.26           H
ATOM   2536  CG2 VAL A 279      -0.872  -7.241 -10.459  1.00 25.19           C
ATOM   2537 1HG2 VAL A 279      -1.104  -8.306 -10.472  1.00 25.19           H
ATOM   2538 2HG2 VAL A 279      -1.700  -6.699 -10.908  1.00 25.19           H
ATOM   2539 3HG2 VAL A 279      -0.745  -6.921  -9.424  1.00 25.19           H
ATOM   2540  N   HIS A 280       0.374  -4.611 -13.563  1.00 22.23           N
ATOM   2541  H   HIS A 280       1.316  -4.916 -13.751  1.00 22.23           H
ATOM   2542  CA  HIS A 280      -0.500  -4.429 -14.720  1.00 23.87           C
ATOM   2543  HA  HIS A 280      -1.391  -3.869 -14.434  1.00 23.87           H
ATOM   2544  C   HIS A 280      -0.925  -5.823 -15.211  1.00 23.44           C
ATOM   2545  O   HIS A 280      -0.088  -6.602 -15.664  1.00 26.38           O
ATOM   2546  CB  HIS A 280       0.254  -3.626 -15.789  1.00 25.86           C
ATOM   2547 1HB  HIS A 280       0.430  -2.617 -15.412  1.00 25.86           H
ATOM   2548 2HB  HIS A 280       1.226  -4.092 -15.959  1.00 25.86           H
ATOM   2549  CG  HIS A 280      -0.457  -3.525 -17.115  1.00 29.57           C
ATOM   2550  ND1 HIS A 280       0.137  -3.679 -18.347  1.00 35.07           N
ATOM   2551  HD1 HIS A 280       1.107  -3.898 -18.511  1.00 35.07           H
ATOM   2552  CD2 HIS A 280      -1.767  -3.188 -17.339  1.00 28.96           C
ATOM   2553  HD2 HIS A 280      -2.508  -2.961 -16.585  1.00 28.96           H
ATOM   2554  CE1 HIS A 280      -0.794  -3.466 -19.290  1.00 31.22           C
ATOM   2555  HE1 HIS A 280      -0.624  -3.513 -20.358  1.00 31.22           H
ATOM   2556  NE2 HIS A 280      -1.974  -3.180 -18.723  1.00 34.19           N
ATOM   2557  N   ALA A 281      -2.213  -6.152 -15.097  1.00 23.23           N
ATOM   2558  H   ALA A 281      -2.847  -5.454 -14.722  1.00 23.23           H
ATOM   2559  CA  ALA A 281      -2.751  -7.498 -15.321  1.00 26.20           C
ATOM   2560  HA  ALA A 281      -1.952  -8.154 -15.671  1.00 26.20           H
ATOM   2561  C   ALA A 281      -3.848  -7.507 -16.413  1.00 30.65           C
ATOM   2562  O   ALA A 281      -4.988  -7.900 -16.145  1.00 30.61           O
ATOM   2563  CB  ALA A 281      -3.214  -8.039 -13.960  1.00 26.09           C
ATOM   2564 1HB  ALA A 281      -2.386  -8.019 -13.250  1.00 26.09           H
ATOM   2565 2HB  ALA A 281      -3.560  -9.067 -14.067  1.00 26.09           H
ATOM   2566 3HB  ALA A 281      -4.030  -7.425 -13.578  1.00 26.09           H
ATOM   2567  N   PRO A 282      -3.550  -7.051 -17.650  1.00 29.34           N
ATOM   2568  CA  PRO A 282      -4.552  -6.603 -18.625  1.00 33.17           C
ATOM   2569  HA  PRO A 282      -5.079  -5.746 -18.217  1.00 33.17           H
ATOM   2570  C   PRO A 282      -5.602  -7.655 -18.994  1.00 37.49           C
ATOM   2571  O   PRO A 282      -6.784  -7.327 -19.058  1.00 39.05           O
ATOM   2572  CB  PRO A 282      -3.762  -6.133 -19.854  1.00 34.33           C
ATOM   2573 1HB  PRO A 282      -4.248  -6.410 -20.791  1.00 34.33           H
ATOM   2574 2HB  PRO A 282      -3.640  -5.051 -19.809  1.00 34.33           H
ATOM   2575  CG  PRO A 282      -2.399  -6.808 -19.708  1.00 31.45           C
ATOM   2576 1HG  PRO A 282      -2.443  -7.822 -20.109  1.00 31.45           H
ATOM   2577 2HG  PRO A 282      -1.608  -6.236 -20.193  1.00 31.45           H
ATOM   2578  CD  PRO A 282      -2.214  -6.861 -18.196  1.00 32.31           C
ATOM   2579 1HD  PRO A 282      -1.544  -7.677 -17.923  1.00 32.31           H
ATOM   2580 2HD  PRO A 282      -1.810  -5.912 -17.848  1.00 32.31           H
ATOM   2581  N   SER A 283      -5.187  -8.912 -19.177  1.00 33.53           N
ATOM   2582  H   SER A 283      -4.200  -9.092 -19.085  1.00 33.53           H
ATOM   2583  CA  SER A 283      -6.059 -10.032 -19.564  1.00 41.62           C
ATOM   2584  HA  SER A 283      -7.062  -9.834 -19.182  1.00 41.62           H
ATOM   2585  C   SER A 283      -5.609 -11.361 -18.930  1.00 46.02           C
ATOM   2586  O   SER A 283      -5.621 -12.408 -19.573  1.00 49.21           O
ATOM   2587  CB  SER A 283      -6.167 -10.103 -21.095  1.00  0.00           C
ATOM   2588 1HB  SER A 283      -6.510  -9.140 -21.477  1.00  0.00           H
ATOM   2589 2HB  SER A 283      -5.188 -10.325 -21.522  1.00  0.00           H
ATOM   2590  OG  SER A 283      -7.086 -11.099 -21.483  1.00  0.00           O
ATOM   2591  HG  SER A 283      -6.752 -11.945 -21.149  1.00  0.00           H
ATOM   2592  N   SER A 284      -5.156 -11.320 -17.673  1.00 32.93           N
ATOM   2593  H   SER A 284      -5.190 -10.442 -17.171  1.00 32.93           H
ATOM   2594  CA  SER A 284      -4.735 -12.505 -16.911  1.00 33.60           C
ATOM   2595  HA  SER A 284      -5.355 -13.353 -17.205  1.00 33.60           H
ATOM   2596  C   SER A 284      -4.905 -12.284 -15.410  1.00 35.33           C
ATOM   2597  O   SER A 284      -4.847 -11.150 -14.937  1.00 33.22           O
ATOM   2598  CB  SER A 284      -3.273 -12.858 -17.221  1.00 39.52           C
ATOM   2599 1HB  SER A 284      -3.168 -13.014 -18.296  1.00 39.52           H
ATOM   2600 2HB  SER A 284      -2.623 -12.035 -16.921  1.00 39.52           H
ATOM   2601  OG  SER A 284      -2.876 -14.043 -16.553  1.00 47.34           O
ATOM   2602  HG  SER A 284      -2.632 -13.853 -15.631  1.00 47.34           H
ATOM   2603  N   ARG A 285      -5.052 -13.377 -14.656  1.00 29.70           N
ATOM   2604  H   ARG A 285      -5.050 -14.263 -15.142  1.00 29.70           H
ATOM   2605  CA  ARG A 285      -4.811 -13.404 -13.203  1.00 30.05           C
ATOM   2606  HA  ARG A 285      -5.179 -12.475 -12.758  1.00 30.05           H
ATOM   2607  C   ARG A 285      -3.297 -13.444 -12.921  1.00 33.27           C
ATOM   2608  O   ARG A 285      -2.512 -13.772 -13.819  1.00 30.06           O
ATOM   2609  CB  ARG A 285      -5.596 -14.578 -12.578  1.00 33.40           C
ATOM   2610 1HB  ARG A 285      -5.268 -15.516 -13.030  1.00 33.40           H
ATOM   2611 2HB  ARG A 285      -5.374 -14.635 -11.512  1.00 33.40           H
ATOM   2612  CG  ARG A 285      -7.121 -14.415 -12.792  1.00 35.89           C
ATOM   2613 1HG  ARG A 285      -7.322 -13.450 -13.261  1.00 35.89           H
ATOM   2614 2HG  ARG A 285      -7.477 -15.188 -13.473  1.00 35.89           H
ATOM   2615  CD  ARG A 285      -7.948 -14.450 -11.501  1.00 43.58           C
ATOM   2616 1HD  ARG A 285      -7.474 -13.792 -10.773  1.00 43.58           H
ATOM   2617 2HD  ARG A 285      -8.945 -14.059 -11.714  1.00 43.58           H
ATOM   2618  NE  ARG A 285      -8.078 -15.799 -10.929  1.00 53.11           N
ATOM   2619  HE  ARG A 285      -7.862 -16.582 -11.518  1.00 53.11           H
ATOM   2620  CZ  ARG A 285      -8.394 -16.048  -9.670  1.00 53.81           C
ATOM   2621  NH1 ARG A 285      -8.756 -15.122  -8.830  1.00 56.78           N
ATOM   2622 1HH1 ARG A 285      -8.953 -14.174  -9.172  1.00 56.78           H
ATOM   2623 2HH1 ARG A 285      -8.892 -15.319  -7.867  1.00 56.78           H
ATOM   2624  NH2 ARG A 285      -8.326 -17.265  -9.214  1.00 54.87           N
ATOM   2625 1HH2 ARG A 285      -8.064 -18.016  -9.816  1.00 54.87           H
ATOM   2626 2HH2 ARG A 285      -8.286 -17.367  -8.217  1.00 54.87           H
ATOM   2627  N   ARG A 286      -2.877 -13.104 -11.700  1.00 28.43           N
ATOM   2628  H   ARG A 286      -3.589 -12.870 -11.014  1.00 28.43           H
ATOM   2629  CA  ARG A 286      -1.474 -13.133 -11.240  1.00 27.89           C
ATOM   2630  HA  ARG A 286      -0.896 -13.672 -11.978  1.00 27.89           H
ATOM   2631  C   ARG A 286      -1.278 -13.983  -9.979  1.00 28.86           C
ATOM   2632  O   ARG A 286      -2.248 -14.566  -9.502  1.00 30.12           O
ATOM   2633  CB  ARG A 286      -0.909 -11.704 -11.140  1.00 25.40           C
ATOM   2634 1HB  ARG A 286      -1.667 -11.037 -10.724  1.00 25.40           H
ATOM   2635 2HB  ARG A 286      -0.082 -11.697 -10.442  1.00 25.40           H
ATOM   2636  CG  ARG A 286      -0.400 -11.127 -12.479  1.00 27.32           C
ATOM   2637 1HG  ARG A 286      -1.263 -10.886 -13.099  1.00 27.32           H
ATOM   2638 2HG  ARG A 286       0.116 -10.192 -12.264  1.00 27.32           H
ATOM   2639  CD  ARG A 286       0.548 -12.018 -13.314  1.00 30.63           C
ATOM   2640 1HD  ARG A 286      -0.028 -12.824 -13.767  1.00 30.63           H
ATOM   2641 2HD  ARG A 286       0.945 -11.412 -14.130  1.00 30.63           H
ATOM   2642  NE  ARG A 286       1.687 -12.565 -12.546  1.00 27.77           N
ATOM   2643  HE  ARG A 286       2.346 -11.908 -12.117  1.00 27.77           H
ATOM   2644  CZ  ARG A 286       1.960 -13.817 -12.230  1.00 31.71           C
ATOM   2645  NH1 ARG A 286       1.242 -14.838 -12.606  1.00 30.07           N
ATOM   2646 1HH1 ARG A 286       0.494 -14.708 -13.250  1.00 30.07           H
ATOM   2647 2HH1 ARG A 286       1.444 -15.725 -12.168  1.00 30.07           H
ATOM   2648  NH2 ARG A 286       2.976 -14.081 -11.480  1.00 29.88           N
ATOM   2649 1HH2 ARG A 286       3.531 -13.266 -11.192  1.00 29.88           H
ATOM   2650 2HH2 ARG A 286       3.117 -14.979 -11.081  1.00 29.88           H
ATOM   2651  N   THR A 287      -0.021 -14.201  -9.573  1.00 29.46           N
ATOM   2652  H   THR A 287       0.704 -13.587  -9.925  1.00 29.46           H
ATOM   2653  CA  THR A 287       0.390 -15.322  -8.693  1.00 30.09           C
ATOM   2654  HA  THR A 287      -0.405 -15.505  -7.969  1.00 30.09           H
ATOM   2655  C   THR A 287       1.660 -15.050  -7.871  1.00 29.36           C
ATOM   2656  O   THR A 287       2.220 -15.984  -7.304  1.00 31.45           O
ATOM   2657  CB  THR A 287       0.623 -16.639  -9.475  1.00 35.32           C
ATOM   2658  HB  THR A 287       0.767 -17.439  -8.747  1.00 35.32           H
ATOM   2659  OG1 THR A 287       1.797 -16.562 -10.263  1.00 36.97           O
ATOM   2660  HG1 THR A 287       2.502 -16.746  -9.627  1.00 36.97           H
ATOM   2661  CG2 THR A 287      -0.509 -17.089 -10.395  1.00 35.25           C
ATOM   2662 1HG2 THR A 287      -0.254 -18.054 -10.833  1.00 35.25           H
ATOM   2663 2HG2 THR A 287      -0.682 -16.368 -11.191  1.00 35.25           H
ATOM   2664 3HG2 THR A 287      -1.411 -17.206  -9.799  1.00 35.25           H
HETATM 2665  N   TPO A 288       2.189 -13.823  -7.842  1.00 26.68           N
HETATM 2666  H   TPO A 288       1.789 -13.074  -8.406  1.00 26.68           H
HETATM 2667  CA  TPO A 288       3.365 -13.467  -7.012  1.00 24.90           C
HETATM 2668  HA  TPO A 288       4.036 -14.321  -6.974  1.00 24.90           H
HETATM 2669  C   TPO A 288       2.915 -13.162  -5.594  1.00 27.66           C
HETATM 2670  O   TPO A 288       2.042 -12.318  -5.403  1.00 32.01           O
HETATM 2671  CB  TPO A 288       4.178 -12.289  -7.574  1.00 28.01           C
HETATM 2672  HB  TPO A 288       3.733 -11.353  -7.232  1.00 28.01           H
HETATM 2673  CG2 TPO A 288       5.621 -12.363  -7.077  1.00 27.87           C
HETATM 2674 1HG2 TPO A 288       6.178 -11.521  -7.486  1.00 27.87           H
HETATM 2675 2HG2 TPO A 288       6.084 -13.293  -7.405  1.00 27.87           H
HETATM 2676 3HG2 TPO A 288       5.647 -12.300  -5.990  1.00 27.87           H
HETATM 2677  OG1 TPO A 288       4.264 -12.335  -8.966  1.00 24.73           O
HETATM 2678  P   TPO A 288       3.496 -11.291  -9.800  1.00 25.35           P
HETATM 2679  O1P TPO A 288       3.960 -10.000  -9.283  1.00 29.78           O
HETATM 2680  O2P TPO A 288       3.889 -11.567 -11.181  1.00 28.55           O
HETATM 2681  O3P TPO A 288       2.092 -11.585  -9.519  1.00 27.53           O
ATOM   2682  N   LEU A 289       3.617 -13.714  -4.602  1.00 28.83           N
ATOM   2683  H   LEU A 289       4.339 -14.375  -4.832  1.00 28.83           H
ATOM   2684  CA  LEU A 289       3.518 -13.253  -3.214  1.00 32.30           C
ATOM   2685  HA  LEU A 289       2.473 -13.297  -2.904  1.00 32.30           H
ATOM   2686  C   LEU A 289       3.979 -11.789  -3.136  1.00 27.68           C
ATOM   2687  O   LEU A 289       5.102 -11.465  -3.523  1.00 31.77           O
ATOM   2688  CB  LEU A 289       4.358 -14.153  -2.283  1.00 33.89           C
ATOM   2689 1HB  LEU A 289       5.397 -14.110  -2.614  1.00 33.89           H
ATOM   2690 2HB  LEU A 289       4.315 -13.742  -1.273  1.00 33.89           H
ATOM   2691  CG  LEU A 289       3.918 -15.629  -2.229  1.00 37.75           C
ATOM   2692  HG  LEU A 289       3.888 -16.038  -3.239  1.00 37.75           H
ATOM   2693  CD1 LEU A 289       4.920 -16.448  -1.417  1.00 36.20           C
ATOM   2694 1HD1 LEU A 289       4.643 -17.502  -1.454  1.00 36.20           H
ATOM   2695 2HD1 LEU A 289       4.910 -16.125  -0.376  1.00 36.20           H
ATOM   2696 3HD1 LEU A 289       5.922 -16.334  -1.828  1.00 36.20           H
ATOM   2697  CD2 LEU A 289       2.543 -15.792  -1.584  1.00 35.52           C
ATOM   2698 1HD2 LEU A 289       2.295 -16.850  -1.497  1.00 35.52           H
ATOM   2699 2HD2 LEU A 289       1.784 -15.311  -2.197  1.00 35.52           H
ATOM   2700 3HD2 LEU A 289       2.532 -15.352  -0.586  1.00 35.52           H
ATOM   2701  N   ALA A 290       3.121 -10.908  -2.625  1.00 29.22           N
ATOM   2702  H   ALA A 290       2.223 -11.235  -2.302  1.00 29.22           H
ATOM   2703  CA  ALA A 290       3.344  -9.465  -2.605  1.00 25.11           C
ATOM   2704  HA  ALA A 290       4.414  -9.271  -2.549  1.00 25.11           H
ATOM   2705  C   ALA A 290       2.681  -8.811  -1.383  1.00 27.91           C
ATOM   2706  O   ALA A 290       1.690  -9.326  -0.874  1.00 29.57           O
ATOM   2707  CB  ALA A 290       2.821  -8.878  -3.923  1.00 25.99           C
ATOM   2708 1HB  ALA A 290       3.346  -9.338  -4.761  1.00 25.99           H
ATOM   2709 2HB  ALA A 290       2.988  -7.803  -3.944  1.00 25.99           H
ATOM   2710 3HB  ALA A 290       1.753  -9.076  -4.020  1.00 25.99           H
ATOM   2711  N   GLY A 291       3.208  -7.666  -0.946  1.00 27.28           N
ATOM   2712  H   GLY A 291       4.043  -7.322  -1.396  1.00 27.28           H
ATOM   2713  CA  GLY A 291       2.605  -6.826   0.094  1.00 23.14           C
ATOM   2714 1HA  GLY A 291       3.138  -5.877   0.100  1.00 23.14           H
ATOM   2715 2HA  GLY A 291       1.564  -6.629  -0.162  1.00 23.14           H
ATOM   2716  C   GLY A 291       2.659  -7.367   1.527  1.00 25.90           C
ATOM   2717  O   GLY A 291       3.312  -8.369   1.814  1.00 25.35           O
ATOM   2718  N   THR A 292       2.028  -6.644   2.453  1.00 20.20           N
ATOM   2719  H   THR A 292       1.522  -5.821   2.137  1.00 20.20           H
ATOM   2720  CA  THR A 292       2.205  -6.797   3.912  1.00 20.95           C
ATOM   2721  HA  THR A 292       3.128  -7.342   4.103  1.00 20.95           H
ATOM   2722  C   THR A 292       1.046  -7.562   4.562  1.00 19.74           C
ATOM   2723  O   THR A 292      -0.103  -7.177   4.370  1.00 21.00           O
ATOM   2724  CB  THR A 292       2.339  -5.410   4.553  1.00 25.15           C
ATOM   2725  HB  THR A 292       1.381  -4.892   4.495  1.00 25.15           H
ATOM   2726  OG1 THR A 292       3.299  -4.647   3.846  1.00 24.41           O
ATOM   2727  HG1 THR A 292       2.859  -4.396   3.009  1.00 24.41           H
ATOM   2728  CG2 THR A 292       2.784  -5.470   6.013  1.00 25.26           C
ATOM   2729 1HG2 THR A 292       2.901  -4.459   6.403  1.00 25.26           H
ATOM   2730 2HG2 THR A 292       3.732  -6.001   6.097  1.00 25.26           H
ATOM   2731 3HG2 THR A 292       2.030  -5.980   6.614  1.00 25.26           H
ATOM   2732  N   LEU A 293       1.341  -8.613   5.343  1.00 20.21           N
ATOM   2733  H   LEU A 293       2.312  -8.805   5.531  1.00 20.21           H
ATOM   2734  CA  LEU A 293       0.415  -9.722   5.629  1.00 19.80           C
ATOM   2735  HA  LEU A 293       0.319 -10.278   4.697  1.00 19.80           H
ATOM   2736  C   LEU A 293      -1.014  -9.327   6.030  1.00 20.06           C
ATOM   2737  O   LEU A 293      -1.942  -9.702   5.324  1.00 20.08           O
ATOM   2738  CB  LEU A 293       1.031 -10.676   6.672  1.00 19.73           C
ATOM   2739 1HB  LEU A 293       2.005 -11.000   6.323  1.00 19.73           H
ATOM   2740 2HB  LEU A 293       1.172 -10.132   7.608  1.00 19.73           H
ATOM   2741  CG  LEU A 293       0.171 -11.926   6.956  1.00 20.42           C
ATOM   2742  HG  LEU A 293      -0.784 -11.619   7.372  1.00 20.42           H
ATOM   2743  CD1 LEU A 293      -0.104 -12.763   5.710  1.00 22.69           C
ATOM   2744 1HD1 LEU A 293      -0.653 -13.664   5.981  1.00 22.69           H
ATOM   2745 2HD1 LEU A 293       0.831 -13.043   5.230  1.00 22.69           H
ATOM   2746 3HD1 LEU A 293      -0.713 -12.188   5.017  1.00 22.69           H
ATOM   2747  CD2 LEU A 293       0.863 -12.824   7.973  1.00 21.54           C
ATOM   2748 1HD2 LEU A 293       0.265 -13.717   8.143  1.00 21.54           H
ATOM   2749 2HD2 LEU A 293       0.956 -12.293   8.918  1.00 21.54           H
ATOM   2750 3HD2 LEU A 293       1.849 -13.119   7.611  1.00 21.54           H
ATOM   2751  N   ASP A 294      -1.206  -8.583   7.122  1.00 19.20           N
ATOM   2752  H   ASP A 294      -0.404  -8.368   7.709  1.00 19.20           H
ATOM   2753  CA  ASP A 294      -2.524  -8.298   7.722  1.00 18.60           C
ATOM   2754  HA  ASP A 294      -3.004  -9.253   7.928  1.00 18.60           H
ATOM   2755  C   ASP A 294      -3.491  -7.516   6.805  1.00 18.17           C
ATOM   2756  O   ASP A 294      -4.687  -7.426   7.089  1.00 20.68           O
ATOM   2757  CB  ASP A 294      -2.348  -7.579   9.078  1.00 21.56           C
ATOM   2758 1HB  ASP A 294      -2.081  -6.538   8.886  1.00 21.56           H
ATOM   2759 2HB  ASP A 294      -3.305  -7.588   9.601  1.00 21.56           H
ATOM   2760  CG  ASP A 294      -1.266  -8.192   9.983  1.00 29.43           C
ATOM   2761  OD1 ASP A 294      -1.635  -8.758  11.040  1.00 26.03           O
ATOM   2762  OD2 ASP A 294      -0.081  -8.140   9.578  1.00 34.56           O
ATOM   2763  N   TYR A 295      -2.982  -6.974   5.692  1.00 17.38           N
ATOM   2764  H   TYR A 295      -1.995  -7.121   5.527  1.00 17.38           H
ATOM   2765  CA  TYR A 295      -3.739  -6.289   4.642  1.00 16.57           C
ATOM   2766  HA  TYR A 295      -4.656  -5.899   5.068  1.00 16.57           H
ATOM   2767  C   TYR A 295      -4.158  -7.212   3.480  1.00 18.65           C
ATOM   2768  O   TYR A 295      -4.997  -6.822   2.667  1.00 20.55           O
ATOM   2769  CB  TYR A 295      -2.916  -5.087   4.143  1.00 16.93           C
ATOM   2770 1HB  TYR A 295      -2.032  -5.457   3.622  1.00 16.93           H
ATOM   2771 2HB  TYR A 295      -3.513  -4.538   3.413  1.00 16.93           H
ATOM   2772  CG  TYR A 295      -2.473  -4.122   5.237  1.00 18.32           C
ATOM   2773  CD1 TYR A 295      -3.266  -3.005   5.565  1.00 20.15           C
ATOM   2774  HD1 TYR A 295      -4.184  -2.818   5.026  1.00 20.15           H
ATOM   2775  CD2 TYR A 295      -1.284  -4.362   5.956  1.00 19.48           C
ATOM   2776  HD2 TYR A 295      -0.686  -5.229   5.730  1.00 19.48           H
ATOM   2777  CE1 TYR A 295      -2.884  -2.149   6.618  1.00 21.54           C
ATOM   2778  HE1 TYR A 295      -3.506  -1.311   6.889  1.00 21.54           H
ATOM   2779  CE2 TYR A 295      -0.890  -3.499   6.995  1.00 21.52           C
ATOM   2780  HE2 TYR A 295       0.009  -3.690   7.560  1.00 21.52           H
ATOM   2781  CZ  TYR A 295      -1.691  -2.391   7.334  1.00 20.61           C
ATOM   2782  OH  TYR A 295      -1.273  -1.548   8.315  1.00 22.10           O
ATOM   2783  HH  TYR A 295      -2.016  -1.060   8.739  1.00 22.10           H
ATOM   2784  N   LEU A 296      -3.586  -8.417   3.372  1.00 18.05           N
ATOM   2785  H   LEU A 296      -2.982  -8.724   4.128  1.00 18.05           H
ATOM   2786  CA  LEU A 296      -3.711  -9.305   2.211  1.00 18.81           C
ATOM   2787  HA  LEU A 296      -3.817  -8.670   1.333  1.00 18.81           H
ATOM   2788  C   LEU A 296      -4.917 -10.260   2.281  1.00 17.81           C
ATOM   2789  O   LEU A 296      -5.295 -10.697   3.368  1.00 17.73           O
ATOM   2790  CB  LEU A 296      -2.436 -10.149   2.045  1.00 20.68           C
ATOM   2791 1HB  LEU A 296      -2.362 -10.820   2.902  1.00 20.68           H
ATOM   2792 2HB  LEU A 296      -2.543 -10.760   1.148  1.00 20.68           H
ATOM   2793  CG  LEU A 296      -1.124  -9.364   1.948  1.00 21.63           C
ATOM   2794  HG  LEU A 296      -0.930  -8.895   2.903  1.00 21.63           H
ATOM   2795  CD1 LEU A 296       0.019 -10.334   1.664  1.00 26.90           C
ATOM   2796 1HD1 LEU A 296       0.960  -9.790   1.649  1.00 26.90           H
ATOM   2797 2HD1 LEU A 296      -0.129 -10.819   0.700  1.00 26.90           H
ATOM   2798 3HD1 LEU A 296       0.063 -11.085   2.452  1.00 26.90           H
ATOM   2799  CD2 LEU A 296      -1.166  -8.286   0.867  1.00 25.66           C
ATOM   2800 1HD2 LEU A 296      -0.170  -7.880   0.706  1.00 25.66           H
ATOM   2801 2HD2 LEU A 296      -1.818  -7.471   1.179  1.00 25.66           H
ATOM   2802 3HD2 LEU A 296      -1.537  -8.702  -0.066  1.00 25.66           H
ATOM   2803  N   PRO A 297      -5.505 -10.640   1.131  1.00 16.65           N
ATOM   2804  CA  PRO A 297      -6.563 -11.647   1.051  1.00 18.88           C
ATOM   2805  HA  PRO A 297      -7.224 -11.537   1.906  1.00 18.88           H
ATOM   2806  C   PRO A 297      -6.050 -13.102   0.992  1.00 18.64           C
ATOM   2807  O   PRO A 297      -4.897 -13.340   0.615  1.00 18.47           O
ATOM   2808  CB  PRO A 297      -7.321 -11.301  -0.226  1.00 17.98           C
ATOM   2809 1HB  PRO A 297      -7.811 -12.166  -0.659  1.00 17.98           H
ATOM   2810 2HB  PRO A 297      -8.054 -10.525  -0.031  1.00 17.98           H
ATOM   2811  CG  PRO A 297      -6.227 -10.753  -1.131  1.00 19.99           C
ATOM   2812 1HG  PRO A 297      -5.688 -11.574  -1.606  1.00 19.99           H
ATOM   2813 2HG  PRO A 297      -6.645 -10.078  -1.867  1.00 19.99           H
ATOM   2814  CD  PRO A 297      -5.312 -10.010  -0.166  1.00 17.57           C
ATOM   2815 1HD  PRO A 297      -4.275 -10.077  -0.492  1.00 17.57           H
ATOM   2816 2HD  PRO A 297      -5.618  -8.964  -0.107  1.00 17.57           H
ATOM   2817  N   PRO A 298      -6.932 -14.098   1.236  1.00 18.72           N
ATOM   2818  CA  PRO A 298      -6.613 -15.532   1.174  1.00 21.13           C
ATOM   2819  HA  PRO A 298      -5.960 -15.790   2.005  1.00 21.13           H
ATOM   2820  C   PRO A 298      -5.947 -15.969  -0.137  1.00 19.06           C
ATOM   2821  O   PRO A 298      -4.965 -16.708  -0.137  1.00 22.64           O
ATOM   2822  CB  PRO A 298      -7.949 -16.255   1.379  1.00 22.52           C
ATOM   2823 1HB  PRO A 298      -8.460 -16.396   0.427  1.00 22.52           H
ATOM   2824 2HB  PRO A 298      -7.813 -17.209   1.890  1.00 22.52           H
ATOM   2825  CG  PRO A 298      -8.742 -15.268   2.226  1.00 21.87           C
ATOM   2826 1HG  PRO A 298      -9.817 -15.414   2.142  1.00 21.87           H
ATOM   2827 2HG  PRO A 298      -8.418 -15.343   3.259  1.00 21.87           H
ATOM   2828  CD  PRO A 298      -8.313 -13.921   1.666  1.00 18.77           C
ATOM   2829 1HD  PRO A 298      -8.936 -13.662   0.808  1.00 18.77           H
ATOM   2830 2HD  PRO A 298      -8.404 -13.165   2.444  1.00 18.77           H
ATOM   2831  N   GLU A 299      -6.446 -15.482  -1.278  1.00 19.48           N
ATOM   2832  H   GLU A 299      -7.267 -14.881  -1.245  1.00 19.48           H
ATOM   2833  CA  GLU A 299      -5.887 -15.816  -2.589  1.00 22.47           C
ATOM   2834  HA  GLU A 299      -5.659 -16.874  -2.555  1.00 22.47           H
ATOM   2835  C   GLU A 299      -4.539 -15.151  -2.912  1.00 25.44           C
ATOM   2836  O   GLU A 299      -3.933 -15.510  -3.918  1.00 25.80           O
ATOM   2837  CB  GLU A 299      -6.929 -15.616  -3.704  1.00 22.63           C
ATOM   2838 1HB  GLU A 299      -6.557 -16.113  -4.599  1.00 22.63           H
ATOM   2839 2HB  GLU A 299      -7.860 -16.118  -3.436  1.00 22.63           H
ATOM   2840  CG  GLU A 299      -7.205 -14.157  -4.088  1.00 23.45           C
ATOM   2841 1HG  GLU A 299      -6.265 -13.616  -4.177  1.00 23.45           H
ATOM   2842 2HG  GLU A 299      -7.686 -14.155  -5.069  1.00 23.45           H
ATOM   2843  CD  GLU A 299      -8.101 -13.396  -3.116  1.00 19.07           C
ATOM   2844  OE1 GLU A 299      -8.649 -13.975  -2.152  1.00 21.21           O
ATOM   2845  OE2 GLU A 299      -8.314 -12.193  -3.355  1.00 20.19           O
ATOM   2846  N   MET A 300      -4.046 -14.233  -2.076  1.00 20.68           N
ATOM   2847  H   MET A 300      -4.584 -13.995  -1.251  1.00 20.68           H
ATOM   2848  CA  MET A 300      -2.648 -13.798  -2.124  1.00 22.88           C
ATOM   2849  HA  MET A 300      -2.233 -13.991  -3.115  1.00 22.88           H
ATOM   2850  C   MET A 300      -1.769 -14.567  -1.140  1.00 27.08           C
ATOM   2851  O   MET A 300      -0.698 -15.016  -1.540  1.00 27.65           O
ATOM   2852  CB  MET A 300      -2.528 -12.298  -1.853  1.00 24.26           C
ATOM   2853 1HB  MET A 300      -3.175 -12.010  -1.026  1.00 24.26           H
ATOM   2854 2HB  MET A 300      -1.497 -12.096  -1.568  1.00 24.26           H
ATOM   2855  CG  MET A 300      -2.863 -11.480  -3.103  1.00 24.92           C
ATOM   2856 1HG  MET A 300      -2.222 -11.810  -3.922  1.00 24.92           H
ATOM   2857 2HG  MET A 300      -3.897 -11.685  -3.380  1.00 24.92           H
ATOM   2858  SD  MET A 300      -2.658  -9.688  -2.911  1.00 23.30           S
ATOM   2859  CE  MET A 300      -0.881  -9.593  -2.559  1.00 23.39           C
ATOM   2860 1HE  MET A 300      -0.606  -8.567  -2.324  1.00 23.39           H
ATOM   2861 2HE  MET A 300      -0.311  -9.949  -3.417  1.00 23.39           H
ATOM   2862 3HE  MET A 300      -0.631 -10.191  -1.686  1.00 23.39           H
ATOM   2863  N   ILE A 301      -2.189 -14.727   0.122  1.00 23.69           N
ATOM   2864  H   ILE A 301      -3.085 -14.344   0.399  1.00 23.69           H
ATOM   2865  CA  ILE A 301      -1.309 -15.293   1.162  1.00 27.49           C
ATOM   2866  HA  ILE A 301      -0.378 -14.728   1.132  1.00 27.49           H
ATOM   2867  C   ILE A 301      -0.912 -16.748   0.885  1.00 26.75           C
ATOM   2868  O   ILE A 301       0.246 -17.107   1.069  1.00 28.55           O
ATOM   2869  CB  ILE A 301      -1.892 -15.116   2.580  1.00 22.83           C
ATOM   2870  HB  ILE A 301      -1.189 -15.579   3.273  1.00 22.83           H
ATOM   2871  CG1 ILE A 301      -3.281 -15.749   2.795  1.00 22.12           C
ATOM   2872 1HG1 ILE A 301      -4.043 -15.033   2.496  1.00 22.12           H
ATOM   2873 2HG1 ILE A 301      -3.398 -16.638   2.182  1.00 22.12           H
ATOM   2874  CG2 ILE A 301      -1.957 -13.620   2.914  1.00 28.92           C
ATOM   2875 1HG2 ILE A 301      -2.309 -13.486   3.936  1.00 28.92           H
ATOM   2876 2HG2 ILE A 301      -2.645 -13.106   2.243  1.00 28.92           H
ATOM   2877 3HG2 ILE A 301      -0.964 -13.181   2.824  1.00 28.92           H
ATOM   2878  CD1 ILE A 301      -3.526 -16.161   4.248  1.00 23.83           C
ATOM   2879 1HD1 ILE A 301      -4.552 -16.511   4.357  1.00 23.83           H
ATOM   2880 2HD1 ILE A 301      -3.363 -15.318   4.918  1.00 23.83           H
ATOM   2881 3HD1 ILE A 301      -2.851 -16.971   4.519  1.00 23.83           H
ATOM   2882  N   GLU A 302      -1.826 -17.555   0.342  1.00 26.57           N
ATOM   2883  H   GLU A 302      -2.769 -17.203   0.242  1.00 26.57           H
ATOM   2884  CA  GLU A 302      -1.558 -18.937  -0.081  1.00 29.96           C
ATOM   2885  HA  GLU A 302      -0.823 -19.377   0.596  1.00 29.96           H
ATOM   2886  C   GLU A 302      -0.951 -19.027  -1.502  1.00 31.12           C
ATOM   2887  O   GLU A 302      -0.973 -20.088  -2.125  1.00 34.30           O
ATOM   2888  CB  GLU A 302      -2.854 -19.759   0.025  1.00 28.31           C
ATOM   2889 1HB  GLU A 302      -3.594 -19.273  -0.608  1.00 28.31           H
ATOM   2890 2HB  GLU A 302      -2.684 -20.764  -0.362  1.00 28.31           H
ATOM   2891  CG  GLU A 302      -3.438 -19.892   1.443  1.00 30.05           C
ATOM   2892 1HG  GLU A 302      -2.902 -20.675   1.982  1.00 30.05           H
ATOM   2893 2HG  GLU A 302      -3.317 -18.957   1.991  1.00 30.05           H
ATOM   2894  CD  GLU A 302      -4.929 -20.239   1.372  1.00 36.85           C
ATOM   2895  OE1 GLU A 302      -5.335 -20.989   0.455  1.00 36.38           O
ATOM   2896  OE2 GLU A 302      -5.740 -19.686   2.144  1.00 38.10           O
ATOM   2897  N   GLY A 303      -0.467 -17.915  -2.073  1.00 30.61           N
ATOM   2898  H   GLY A 303      -0.452 -17.064  -1.522  1.00 30.61           H
ATOM   2899  CA  GLY A 303       0.144 -17.871  -3.410  1.00 29.51           C
ATOM   2900 1HA  GLY A 303       0.523 -16.865  -3.585  1.00 29.51           H
ATOM   2901 2HA  GLY A 303       0.984 -18.566  -3.439  1.00 29.51           H
ATOM   2902  C   GLY A 303      -0.801 -18.219  -4.569  1.00 32.01           C
ATOM   2903  O   GLY A 303      -0.343 -18.566  -5.660  1.00 34.16           O
ATOM   2904  N   ARG A 304      -2.123 -18.172  -4.348  1.00 30.64           N
ATOM   2905  H   ARG A 304      -2.428 -17.830  -3.448  1.00 30.64           H
ATOM   2906  CA  ARG A 304      -3.122 -18.574  -5.349  1.00 29.75           C
ATOM   2907  HA  ARG A 304      -2.816 -19.554  -5.717  1.00 29.75           H
ATOM   2908  C   ARG A 304      -3.138 -17.617  -6.552  1.00 29.45           C
ATOM   2909  O   ARG A 304      -2.611 -16.503  -6.534  1.00 31.40           O
ATOM   2910  CB  ARG A 304      -4.543 -18.696  -4.754  1.00 31.32           C
ATOM   2911 1HB  ARG A 304      -4.989 -17.704  -4.754  1.00 31.32           H
ATOM   2912 2HB  ARG A 304      -5.134 -19.309  -5.437  1.00 31.32           H
ATOM   2913  CG  ARG A 304      -4.701 -19.277  -3.335  1.00 33.29           C
ATOM   2914 1HG  ARG A 304      -4.205 -20.246  -3.262  1.00 33.29           H
ATOM   2915 2HG  ARG A 304      -4.249 -18.587  -2.623  1.00 33.29           H
ATOM   2916  CD  ARG A 304      -6.206 -19.433  -3.028  1.00 37.59           C
ATOM   2917 1HD  ARG A 304      -6.733 -18.554  -3.397  1.00 37.59           H
ATOM   2918 2HD  ARG A 304      -6.580 -20.301  -3.573  1.00 37.59           H
ATOM   2919  NE  ARG A 304      -6.504 -19.612  -1.593  1.00 32.51           N
ATOM   2920  HE  ARG A 304      -5.865 -20.179  -1.030  1.00 32.51           H
ATOM   2921  CZ  ARG A 304      -7.600 -19.277  -0.931  1.00 32.06           C
ATOM   2922  NH1 ARG A 304      -8.545 -18.535  -1.434  1.00 36.51           N
ATOM   2923 1HH1 ARG A 304      -8.377 -18.043  -2.280  1.00 36.51           H
ATOM   2924 2HH1 ARG A 304      -9.315 -18.324  -0.821  1.00 36.51           H
ATOM   2925  NH2 ARG A 304      -7.804 -19.686   0.279  1.00 27.63           N
ATOM   2926 1HH2 ARG A 304      -7.008 -20.096   0.783  1.00 27.63           H
ATOM   2927 2HH2 ARG A 304      -8.641 -19.474   0.779  1.00 27.63           H
ATOM   2928  N   MET A 305      -3.845 -18.035  -7.604  1.00 28.67           N
ATOM   2929  H   MET A 305      -4.257 -18.951  -7.555  1.00 28.67           H
ATOM   2930  CA  MET A 305      -4.266 -17.115  -8.662  1.00 27.03           C
ATOM   2931  HA  MET A 305      -3.382 -16.624  -9.061  1.00 27.03           H
ATOM   2932  C   MET A 305      -5.200 -16.035  -8.103  1.00 26.72           C
ATOM   2933  O   MET A 305      -6.218 -16.357  -7.483  1.00 28.12           O
ATOM   2934  CB  MET A 305      -4.959 -17.862  -9.807  1.00 32.65           C
ATOM   2935 1HB  MET A 305      -5.784 -18.453  -9.406  1.00 32.65           H
ATOM   2936 2HB  MET A 305      -5.364 -17.128 -10.504  1.00 32.65           H
ATOM   2937  CG  MET A 305      -4.023 -18.786 -10.584  1.00 36.52           C
ATOM   2938 1HG  MET A 305      -3.182 -18.205 -10.961  1.00 36.52           H
ATOM   2939 2HG  MET A 305      -3.643 -19.560  -9.916  1.00 36.52           H
ATOM   2940  SD  MET A 305      -4.854 -19.573 -11.987  1.00 53.82           S
ATOM   2941  CE  MET A 305      -3.499 -20.619 -12.586  1.00 53.43           C
ATOM   2942 1HE  MET A 305      -3.833 -21.183 -13.458  1.00 53.43           H
ATOM   2943 2HE  MET A 305      -3.198 -21.317 -11.803  1.00 53.43           H
ATOM   2944 3HE  MET A 305      -2.648 -19.998 -12.864  1.00 53.43           H
ATOM   2945  N   HIS A 306      -4.891 -14.773  -8.398  1.00 24.47           N
ATOM   2946  H   HIS A 306      -3.996 -14.604  -8.844  1.00 24.47           H
ATOM   2947  CA  HIS A 306      -5.598 -13.592  -7.904  1.00 23.94           C
ATOM   2948  HA  HIS A 306      -6.621 -13.870  -7.649  1.00 23.94           H
ATOM   2949  C   HIS A 306      -5.696 -12.476  -8.964  1.00 24.19           C
ATOM   2950  O   HIS A 306      -5.122 -12.571 -10.049  1.00 27.47           O
ATOM   2951  CB  HIS A 306      -4.922 -13.135  -6.605  1.00 22.81           C
ATOM   2952 1HB  HIS A 306      -5.497 -12.320  -6.173  1.00 22.81           H
ATOM   2953 2HB  HIS A 306      -4.952 -13.968  -5.905  1.00 22.81           H
ATOM   2954  CG  HIS A 306      -3.481 -12.714  -6.729  1.00 24.96           C
ATOM   2955  ND1 HIS A 306      -2.383 -13.498  -6.451  1.00 26.22           N
ATOM   2956  HD1 HIS A 306      -2.404 -14.471  -6.151  1.00 26.22           H
ATOM   2957  CD2 HIS A 306      -3.020 -11.478  -7.091  1.00 23.98           C
ATOM   2958  HD2 HIS A 306      -3.633 -10.626  -7.351  1.00 23.98           H
ATOM   2959  CE1 HIS A 306      -1.284 -12.741  -6.618  1.00 27.48           C
ATOM   2960  HE1 HIS A 306      -0.267 -13.072  -6.436  1.00 27.48           H
ATOM   2961  NE2 HIS A 306      -1.623 -11.505  -7.035  1.00 25.88           N
ATOM   2962  N   ASP A 307      -6.477 -11.434  -8.684  1.00 22.53           N
ATOM   2963  H   ASP A 307      -6.873 -11.361  -7.757  1.00 22.53           H
ATOM   2964  CA  ASP A 307      -6.860 -10.373  -9.630  1.00 25.39           C
ATOM   2965  HA  ASP A 307      -6.022 -10.148 -10.290  1.00 25.39           H
ATOM   2966  C   ASP A 307      -7.209  -9.076  -8.874  1.00 25.23           C
ATOM   2967  O   ASP A 307      -6.911  -8.941  -7.694  1.00 24.53           O
ATOM   2968  CB  ASP A 307      -8.044 -10.857 -10.485  1.00 29.58           C
ATOM   2969 1HB  ASP A 307      -8.379 -10.061 -11.153  1.00 29.58           H
ATOM   2970 2HB  ASP A 307      -7.706 -11.670 -11.125  1.00 29.58           H
ATOM   2971  CG  ASP A 307      -9.213 -11.325  -9.618  1.00 34.07           C
ATOM   2972  OD1 ASP A 307      -9.884 -10.444  -9.036  1.00 29.66           O
ATOM   2973  OD2 ASP A 307      -9.392 -12.562  -9.522  1.00 39.29           O
ATOM   2974  N   GLU A 308      -7.819  -8.096  -9.541  1.00 24.11           N
ATOM   2975  H   GLU A 308      -8.137  -8.278 -10.479  1.00 24.11           H
ATOM   2976  CA  GLU A 308      -8.057  -6.758  -8.984  1.00 21.89           C
ATOM   2977  HA  GLU A 308      -7.099  -6.361  -8.651  1.00 21.89           H
ATOM   2978  C   GLU A 308      -8.962  -6.736  -7.739  1.00 21.14           C
ATOM   2979  O   GLU A 308      -8.950  -5.767  -6.983  1.00 22.50           O
ATOM   2980  CB  GLU A 308      -8.564  -5.844 -10.108  1.00  0.00           C
ATOM   2981 1HB  GLU A 308      -8.442  -4.811  -9.793  1.00  0.00           H
ATOM   2982 2HB  GLU A 308      -7.927  -5.991 -10.981  1.00  0.00           H
ATOM   2983  CG  GLU A 308     -10.026  -6.078 -10.516  1.00  0.00           C
ATOM   2984 1HG  GLU A 308     -10.158  -7.126 -10.794  1.00  0.00           H
ATOM   2985 2HG  GLU A 308     -10.681  -5.864  -9.668  1.00  0.00           H
ATOM   2986  CD  GLU A 308     -10.403  -5.191 -11.708  1.00  0.00           C
ATOM   2987  OE1 GLU A 308      -9.723  -5.308 -12.758  1.00  0.00           O
ATOM   2988  OE2 GLU A 308     -11.357  -4.394 -11.563  1.00  0.00           O
ATOM   2989  N   LYS A 309      -9.700  -7.817  -7.448  1.00 21.47           N
ATOM   2990  H   LYS A 309      -9.656  -8.619  -8.076  1.00 21.47           H
ATOM   2991  CA  LYS A 309     -10.471  -7.946  -6.203  1.00 22.50           C
ATOM   2992  HA  LYS A 309     -11.051  -7.036  -6.070  1.00 22.50           H
ATOM   2993  C   LYS A 309      -9.600  -8.041  -4.937  1.00 19.55           C
ATOM   2994  O   LYS A 309     -10.156  -7.963  -3.838  1.00 20.68           O
ATOM   2995  CB  LYS A 309     -11.435  -9.137  -6.337  1.00 24.28           C
ATOM   2996 1HB  LYS A 309     -10.852 -10.013  -6.625  1.00 24.28           H
ATOM   2997 2HB  LYS A 309     -11.903  -9.342  -5.373  1.00 24.28           H
ATOM   2998  CG  LYS A 309     -12.544  -8.927  -7.385  1.00 26.90           C
ATOM   2999 1HG  LYS A 309     -12.107  -8.603  -8.331  1.00 26.90           H
ATOM   3000 2HG  LYS A 309     -13.037  -9.885  -7.554  1.00 26.90           H
ATOM   3001  CD  LYS A 309     -13.601  -7.910  -6.929  1.00 29.63           C
ATOM   3002 1HD  LYS A 309     -14.059  -8.273  -6.011  1.00 29.63           H
ATOM   3003 2HD  LYS A 309     -13.136  -6.942  -6.737  1.00 29.63           H
ATOM   3004  CE  LYS A 309     -14.684  -7.739  -7.996  1.00 38.05           C
ATOM   3005 1HE  LYS A 309     -14.246  -7.232  -8.860  1.00 38.05           H
ATOM   3006 2HE  LYS A 309     -15.025  -8.729  -8.315  1.00 38.05           H
ATOM   3007  NZ  LYS A 309     -15.832  -6.962  -7.471  1.00 37.69           N
ATOM   3008 1HZ  LYS A 309     -16.483  -6.713  -8.201  1.00 37.69           H
ATOM   3009 2HZ  LYS A 309     -15.533  -6.108  -7.008  1.00 37.69           H
ATOM   3010 3HZ  LYS A 309     -16.332  -7.479  -6.749  1.00 37.69           H
ATOM   3011  N   VAL A 310      -8.271  -8.169  -5.043  1.00 19.66           N
ATOM   3012  H   VAL A 310      -7.871  -8.283  -5.968  1.00 19.66           H
ATOM   3013  CA  VAL A 310      -7.352  -8.092  -3.885  1.00 19.01           C
ATOM   3014  HA  VAL A 310      -7.752  -8.735  -3.104  1.00 19.01           H
ATOM   3015  C   VAL A 310      -7.271  -6.683  -3.285  1.00 22.67           C
ATOM   3016  O   VAL A 310      -7.282  -6.539  -2.061  1.00 21.38           O
ATOM   3017  CB  VAL A 310      -5.933  -8.601  -4.216  1.00 21.30           C
ATOM   3018  HB  VAL A 310      -5.361  -8.597  -3.289  1.00 21.30           H
ATOM   3019  CG1 VAL A 310      -5.944 -10.045  -4.730  1.00 20.42           C
ATOM   3020 1HG1 VAL A 310      -4.926 -10.358  -4.956  1.00 20.42           H
ATOM   3021 2HG1 VAL A 310      -6.554 -10.142  -5.622  1.00 20.42           H
ATOM   3022 3HG1 VAL A 310      -6.344 -10.711  -3.972  1.00 20.42           H
ATOM   3023  CG2 VAL A 310      -5.176  -7.715  -5.211  1.00 23.37           C
ATOM   3024 1HG2 VAL A 310      -4.297  -8.241  -5.577  1.00 23.37           H
ATOM   3025 2HG2 VAL A 310      -4.848  -6.799  -4.716  1.00 23.37           H
ATOM   3026 3HG2 VAL A 310      -5.810  -7.450  -6.053  1.00 23.37           H
ATOM   3027  N   ASP A 311      -7.283  -5.635  -4.115  1.00 20.99           N
ATOM   3028  H   ASP A 311      -7.260  -5.792  -5.112  1.00 20.99           H
ATOM   3029  CA  ASP A 311      -7.269  -4.248  -3.635  1.00 20.57           C
ATOM   3030  HA  ASP A 311      -6.470  -4.137  -2.900  1.00 20.57           H
ATOM   3031  C   ASP A 311      -8.590  -3.889  -2.929  1.00 21.51           C
ATOM   3032  O   ASP A 311      -8.589  -3.118  -1.974  1.00 21.40           O
ATOM   3033  CB  ASP A 311      -6.970  -3.272  -4.786  1.00 20.41           C
ATOM   3034 1HB  ASP A 311      -7.675  -3.456  -5.599  1.00 20.41           H
ATOM   3035 2HB  ASP A 311      -7.143  -2.260  -4.419  1.00 20.41           H
ATOM   3036  CG  ASP A 311      -5.535  -3.324  -5.339  1.00 20.43           C
ATOM   3037  OD1 ASP A 311      -4.663  -4.035  -4.788  1.00 21.53           O
ATOM   3038  OD2 ASP A 311      -5.269  -2.615  -6.332  1.00 21.15           O
ATOM   3039  N   LEU A 312      -9.709  -4.516  -3.320  1.00 20.31           N
ATOM   3040  H   LEU A 312      -9.640  -5.117  -4.127  1.00 20.31           H
ATOM   3041  CA  LEU A 312     -11.001  -4.383  -2.632  1.00 20.96           C
ATOM   3042  HA  LEU A 312     -11.221  -3.322  -2.505  1.00 20.96           H
ATOM   3043  C   LEU A 312     -10.965  -4.985  -1.217  1.00 18.83           C
ATOM   3044  O   LEU A 312     -11.459  -4.362  -0.283  1.00 20.59           O
ATOM   3045  CB  LEU A 312     -12.127  -5.038  -3.462  1.00 24.02           C
ATOM   3046 1HB  LEU A 312     -11.780  -6.001  -3.833  1.00 24.02           H
ATOM   3047 2HB  LEU A 312     -12.964  -5.245  -2.794  1.00 24.02           H
ATOM   3048  CG  LEU A 312     -12.690  -4.235  -4.650  1.00 23.03           C
ATOM   3049  HG  LEU A 312     -13.378  -4.896  -5.172  1.00 23.03           H
ATOM   3050  CD1 LEU A 312     -13.474  -3.008  -4.191  1.00 27.08           C
ATOM   3051 1HD1 LEU A 312     -13.927  -2.518  -5.051  1.00 27.08           H
ATOM   3052 2HD1 LEU A 312     -12.819  -2.306  -3.677  1.00 27.08           H
ATOM   3053 3HD1 LEU A 312     -14.267  -3.316  -3.515  1.00 27.08           H
ATOM   3054  CD2 LEU A 312     -11.643  -3.794  -5.667  1.00 26.96           C
ATOM   3055 1HD2 LEU A 312     -12.136  -3.372  -6.541  1.00 26.96           H
ATOM   3056 2HD2 LEU A 312     -11.048  -4.651  -5.976  1.00 26.96           H
ATOM   3057 3HD2 LEU A 312     -10.983  -3.039  -5.237  1.00 26.96           H
ATOM   3058  N   TRP A 313     -10.358  -6.162  -1.023  1.00 18.80           N
ATOM   3059  H   TRP A 313      -9.919  -6.616  -1.812  1.00 18.80           H
ATOM   3060  CA  TRP A 313     -10.137  -6.702   0.329  1.00 16.95           C
ATOM   3061  HA  TRP A 313     -11.088  -6.770   0.860  1.00 16.95           H
ATOM   3062  C   TRP A 313      -9.228  -5.779   1.148  1.00 20.72           C
ATOM   3063  O   TRP A 313      -9.544  -5.448   2.289  1.00 18.54           O
ATOM   3064  CB  TRP A 313      -9.525  -8.101   0.237  1.00 19.55           C
ATOM   3065 1HB  TRP A 313     -10.266  -8.768  -0.195  1.00 19.55           H
ATOM   3066 2HB  TRP A 313      -8.674  -8.074  -0.444  1.00 19.55           H
ATOM   3067  CG  TRP A 313      -9.053  -8.700   1.529  1.00 18.64           C
ATOM   3068  CD1 TRP A 313      -7.889  -8.390   2.146  1.00 17.55           C
ATOM   3069  HD1 TRP A 313      -7.163  -7.660   1.800  1.00 17.55           H
ATOM   3070  CD2 TRP A 313      -9.658  -9.756   2.341  1.00 20.12           C
ATOM   3071  NE1 TRP A 313      -7.736  -9.166   3.273  1.00 17.03           N
ATOM   3072  HE1 TRP A 313      -6.878  -9.193   3.818  1.00 17.03           H
ATOM   3073  CE2 TRP A 313      -8.763 -10.067   3.406  1.00 18.90           C
ATOM   3074  CE3 TRP A 313     -10.837 -10.533   2.256  1.00 21.50           C
ATOM   3075  HE3 TRP A 313     -11.535 -10.325   1.464  1.00 21.50           H
ATOM   3076  CZ2 TRP A 313      -8.983 -11.124   4.294  1.00 18.55           C
ATOM   3077  HZ2 TRP A 313      -8.264 -11.336   5.072  1.00 18.55           H
ATOM   3078  CZ3 TRP A 313     -11.090 -11.572   3.178  1.00 19.71           C
ATOM   3079  HZ3 TRP A 313     -11.996 -12.152   3.119  1.00 19.71           H
ATOM   3080  CH2 TRP A 313     -10.157 -11.878   4.184  1.00 22.73           C
ATOM   3081  HH2 TRP A 313     -10.332 -12.684   4.883  1.00 22.73           H
ATOM   3082  N   SER A 314      -8.138  -5.311   0.534  1.00 19.91           N
ATOM   3083  H   SER A 314      -7.942  -5.643  -0.401  1.00 19.91           H
ATOM   3084  CA  SER A 314      -7.170  -4.405   1.162  1.00 19.25           C
ATOM   3085  HA  SER A 314      -6.748  -4.891   2.043  1.00 19.25           H
ATOM   3086  C   SER A 314      -7.834  -3.094   1.614  1.00 19.36           C
ATOM   3087  O   SER A 314      -7.586  -2.616   2.718  1.00 19.03           O
ATOM   3088  CB  SER A 314      -6.026  -4.105   0.187  1.00 19.32           C
ATOM   3089 1HB  SER A 314      -6.396  -3.499  -0.639  1.00 19.32           H
ATOM   3090 2HB  SER A 314      -5.261  -3.541   0.721  1.00 19.32           H
ATOM   3091  OG  SER A 314      -5.437  -5.281  -0.339  1.00 21.46           O
ATOM   3092  HG  SER A 314      -6.050  -5.718  -0.947  1.00 21.46           H
ATOM   3093  N   LEU A 315      -8.750  -2.545   0.807  1.00 18.62           N
ATOM   3094  H   LEU A 315      -8.867  -2.944  -0.117  1.00 18.62           H
ATOM   3095  CA  LEU A 315      -9.578  -1.386   1.155  1.00 20.95           C
ATOM   3096  HA  LEU A 315      -8.912  -0.582   1.466  1.00 20.95           H
ATOM   3097  C   LEU A 315     -10.533  -1.676   2.329  1.00 22.35           C
ATOM   3098  O   LEU A 315     -10.788  -0.795   3.147  1.00 20.71           O
ATOM   3099  CB  LEU A 315     -10.337  -0.955  -0.116  1.00 21.99           C
ATOM   3100 1HB  LEU A 315      -9.631  -0.891  -0.946  1.00 21.99           H
ATOM   3101 2HB  LEU A 315     -11.063  -1.730  -0.361  1.00 21.99           H
ATOM   3102  CG  LEU A 315     -11.075   0.392  -0.011  1.00 21.72           C
ATOM   3103  HG  LEU A 315     -11.728   0.398   0.860  1.00 21.72           H
ATOM   3104  CD1 LEU A 315     -10.080   1.549   0.085  1.00 27.36           C
ATOM   3105 1HD1 LEU A 315     -10.609   2.500   0.039  1.00 27.36           H
ATOM   3106 2HD1 LEU A 315      -9.370   1.492  -0.739  1.00 27.36           H
ATOM   3107 3HD1 LEU A 315      -9.543   1.498   1.030  1.00 27.36           H
ATOM   3108  CD2 LEU A 315     -11.933   0.610  -1.259  1.00 25.67           C
ATOM   3109 1HD2 LEU A 315     -12.448   1.569  -1.184  1.00 25.67           H
ATOM   3110 2HD2 LEU A 315     -12.677  -0.183  -1.334  1.00 25.67           H
ATOM   3111 3HD2 LEU A 315     -11.306   0.607  -2.150  1.00 25.67           H
ATOM   3112  N   GLY A 316     -11.021  -2.916   2.448  1.00 19.38           N
ATOM   3113  H   GLY A 316     -10.772  -3.591   1.736  1.00 19.38           H
ATOM   3114  CA  GLY A 316     -11.794  -3.390   3.601  1.00 20.46           C
ATOM   3115 1HA  GLY A 316     -12.655  -2.742   3.763  1.00 20.46           H
ATOM   3116 2HA  GLY A 316     -12.143  -4.402   3.397  1.00 20.46           H
ATOM   3117  C   GLY A 316     -10.976  -3.438   4.890  1.00 20.73           C
ATOM   3118  O   GLY A 316     -11.461  -2.995   5.932  1.00 20.26           O
ATOM   3119  N   VAL A 317      -9.720  -3.898   4.809  1.00 18.69           N
ATOM   3120  H   VAL A 317      -9.404  -4.277   3.922  1.00 18.69           H
ATOM   3121  CA  VAL A 317      -8.769  -3.831   5.931  1.00 18.19           C
ATOM   3122  HA  VAL A 317      -9.221  -4.327   6.789  1.00 18.19           H
ATOM   3123  C   VAL A 317      -8.533  -2.385   6.349  1.00 18.92           C
ATOM   3124  O   VAL A 317      -8.694  -2.081   7.527  1.00 21.57           O
ATOM   3125  CB  VAL A 317      -7.435  -4.545   5.626  1.00 19.20           C
ATOM   3126  HB  VAL A 317      -7.052  -4.220   4.660  1.00 19.20           H
ATOM   3127  CG1 VAL A 317      -6.377  -4.207   6.691  1.00 18.92           C
ATOM   3128 1HG1 VAL A 317      -5.554  -4.917   6.673  1.00 18.92           H
ATOM   3129 2HG1 VAL A 317      -6.813  -4.213   7.684  1.00 18.92           H
ATOM   3130 3HG1 VAL A 317      -5.974  -3.211   6.510  1.00 18.92           H
ATOM   3131  CG2 VAL A 317      -7.659  -6.059   5.565  1.00 19.67           C
ATOM   3132 1HG2 VAL A 317      -6.722  -6.571   5.352  1.00 19.67           H
ATOM   3133 2HG2 VAL A 317      -8.362  -6.303   4.769  1.00 19.67           H
ATOM   3134 3HG2 VAL A 317      -8.042  -6.422   6.516  1.00 19.67           H
ATOM   3135  N   LEU A 318      -8.226  -1.487   5.406  1.00 18.24           N
ATOM   3136  H   LEU A 318      -8.091  -1.815   4.456  1.00 18.24           H
ATOM   3137  CA  LEU A 318      -8.011  -0.066   5.703  1.00 19.13           C
ATOM   3138  HA  LEU A 318      -7.200   0.028   6.427  1.00 19.13           H
ATOM   3139  C   LEU A 318      -9.246   0.585   6.338  1.00 20.68           C
ATOM   3140  O   LEU A 318      -9.115   1.306   7.320  1.00 22.35           O
ATOM   3141  CB  LEU A 318      -7.626   0.689   4.421  1.00 20.75           C
ATOM   3142 1HB  LEU A 318      -8.398   0.509   3.672  1.00 20.75           H
ATOM   3143 2HB  LEU A 318      -7.622   1.759   4.639  1.00 20.75           H
ATOM   3144  CG  LEU A 318      -6.257   0.311   3.833  1.00 21.38           C
ATOM   3145  HG  LEU A 318      -6.195  -0.762   3.671  1.00 21.38           H
ATOM   3146  CD1 LEU A 318      -6.102   1.019   2.493  1.00 24.79           C
ATOM   3147 1HD1 LEU A 318      -5.167   0.721   2.032  1.00 24.79           H
ATOM   3148 2HD1 LEU A 318      -6.081   2.094   2.657  1.00 24.79           H
ATOM   3149 3HD1 LEU A 318      -6.924   0.752   1.831  1.00 24.79           H
ATOM   3150  CD2 LEU A 318      -5.093   0.736   4.723  1.00 23.87           C
ATOM   3151 1HD2 LEU A 318      -4.152   0.530   4.218  1.00 23.87           H
ATOM   3152 2HD2 LEU A 318      -5.117   0.172   5.653  1.00 23.87           H
ATOM   3153 3HD2 LEU A 318      -5.159   1.799   4.950  1.00 23.87           H
ATOM   3154  N   CYS A 319     -10.452   0.312   5.831  1.00 19.79           N
ATOM   3155  H   CYS A 319     -10.512  -0.266   5.001  1.00 19.79           H
ATOM   3156  CA  CYS A 319     -11.677   0.911   6.367  1.00 21.02           C
ATOM   3157  HA  CYS A 319     -11.556   1.995   6.379  1.00 21.02           H
ATOM   3158  C   CYS A 319     -11.956   0.479   7.821  1.00 22.04           C
ATOM   3159  O   CYS A 319     -12.485   1.265   8.607  1.00 23.14           O
ATOM   3160  CB  CYS A 319     -12.838   0.562   5.428  1.00 20.86           C
ATOM   3161 1HB  CYS A 319     -12.565   0.802   4.399  1.00 20.86           H
ATOM   3162 2HB  CYS A 319     -13.053  -0.505   5.486  1.00 20.86           H
ATOM   3163  SG  CYS A 319     -14.304   1.532   5.886  1.00 28.10           S
ATOM   3164  HG  CYS A 319     -14.293   1.244   7.197  1.00 28.10           H
ATOM   3165  N   TYR A 320     -11.575  -0.748   8.193  1.00 20.77           N
ATOM   3166  H   TYR A 320     -11.162  -1.353   7.495  1.00 20.77           H
ATOM   3167  CA  TYR A 320     -11.584  -1.209   9.583  1.00 20.46           C
ATOM   3168  HA  TYR A 320     -12.516  -0.900  10.056  1.00 20.46           H
ATOM   3169  C   TYR A 320     -10.435  -0.584  10.395  1.00 22.32           C
ATOM   3170  O   TYR A 320     -10.671   0.005  11.448  1.00 21.03           O
ATOM   3171  CB  TYR A 320     -11.533  -2.745   9.583  1.00 22.48           C
ATOM   3172 1HB  TYR A 320     -12.376  -3.120   9.003  1.00 22.48           H
ATOM   3173 2HB  TYR A 320     -10.629  -3.070   9.067  1.00 22.48           H
ATOM   3174  CG  TYR A 320     -11.554  -3.395  10.954  1.00 21.93           C
ATOM   3175  CD1 TYR A 320     -10.363  -3.480  11.700  1.00 19.97           C
ATOM   3176  HD1 TYR A 320      -9.447  -3.055  11.314  1.00 19.97           H
ATOM   3177  CD2 TYR A 320     -12.741  -3.963  11.462  1.00 22.09           C
ATOM   3178  HD2 TYR A 320     -13.655  -3.909  10.889  1.00 22.09           H
ATOM   3179  CE1 TYR A 320     -10.347  -4.137  12.942  1.00 22.73           C
ATOM   3180  HE1 TYR A 320      -9.425  -4.204  13.501  1.00 22.73           H
ATOM   3181  CE2 TYR A 320     -12.725  -4.634  12.702  1.00 21.28           C
ATOM   3182  HE2 TYR A 320     -13.616  -5.098  13.094  1.00 21.28           H
ATOM   3183  CZ  TYR A 320     -11.525  -4.730  13.437  1.00 24.44           C
ATOM   3184  OH  TYR A 320     -11.499  -5.404  14.613  1.00 23.80           O
ATOM   3185  HH  TYR A 320     -10.610  -5.677  14.848  1.00 23.80           H
ATOM   3186  N   GLU A 321      -9.197  -0.665   9.901  1.00 19.27           N
ATOM   3187  H   GLU A 321      -9.077  -1.120   9.001  1.00 19.27           H
ATOM   3188  CA  GLU A 321      -7.978  -0.201  10.577  1.00 19.27           C
ATOM   3189  HA  GLU A 321      -7.877  -0.723  11.522  1.00 19.27           H
ATOM   3190  C   GLU A 321      -8.016   1.295  10.900  1.00 19.94           C
ATOM   3191  O   GLU A 321      -7.655   1.693  12.006  1.00 23.06           O
ATOM   3192  CB  GLU A 321      -6.767  -0.537   9.691  1.00 20.75           C
ATOM   3193 1HB  GLU A 321      -6.753  -1.608   9.488  1.00 20.75           H
ATOM   3194 2HB  GLU A 321      -6.922  -0.020   8.745  1.00 20.75           H
ATOM   3195  CG  GLU A 321      -5.404  -0.135  10.290  1.00 22.19           C
ATOM   3196 1HG  GLU A 321      -5.489   0.810  10.827  1.00 22.19           H
ATOM   3197 2HG  GLU A 321      -5.103  -0.896  11.014  1.00 22.19           H
ATOM   3198  CD  GLU A 321      -4.316   0.051   9.225  1.00 25.23           C
ATOM   3199  OE1 GLU A 321      -4.633   0.522   8.112  1.00 26.17           O
ATOM   3200  OE2 GLU A 321      -3.134  -0.238   9.521  1.00 27.93           O
ATOM   3201  N   PHE A 322      -8.522   2.112   9.978  1.00 19.23           N
ATOM   3202  H   PHE A 322      -8.769   1.713   9.077  1.00 19.23           H
ATOM   3203  CA  PHE A 322      -8.764   3.537  10.175  1.00 21.49           C
ATOM   3204  HA  PHE A 322      -7.819   4.055  10.340  1.00 21.49           H
ATOM   3205  C   PHE A 322      -9.631   3.789  11.416  1.00 22.78           C
ATOM   3206  O   PHE A 322      -9.234   4.548  12.299  1.00 24.59           O
ATOM   3207  CB  PHE A 322      -9.435   4.083   8.903  1.00 21.53           C
ATOM   3208 1HB  PHE A 322     -10.240   3.401   8.625  1.00 21.53           H
ATOM   3209 2HB  PHE A 322      -9.920   5.022   9.153  1.00 21.53           H
ATOM   3210  CG  PHE A 322      -8.561   4.302   7.666  1.00 23.80           C
ATOM   3211  CD1 PHE A 322      -7.190   3.963   7.632  1.00 22.09           C
ATOM   3212  HD1 PHE A 322      -6.706   3.510   8.485  1.00 22.09           H
ATOM   3213  CD2 PHE A 322      -9.153   4.839   6.506  1.00 25.26           C
ATOM   3214  HD2 PHE A 322     -10.203   5.084   6.505  1.00 25.26           H
ATOM   3215  CE1 PHE A 322      -6.434   4.171   6.464  1.00 21.84           C
ATOM   3216  HE1 PHE A 322      -5.395   3.888   6.446  1.00 21.84           H
ATOM   3217  CE2 PHE A 322      -8.400   5.032   5.334  1.00 24.14           C
ATOM   3218  HE2 PHE A 322      -8.878   5.413   4.443  1.00 24.14           H
ATOM   3219  CZ  PHE A 322      -7.036   4.703   5.313  1.00 23.10           C
ATOM   3220  HZ  PHE A 322      -6.458   4.838   4.409  1.00 23.10           H
ATOM   3221  N   LEU A 323     -10.784   3.123  11.530  1.00 21.75           N
ATOM   3222  H   LEU A 323     -11.035   2.469  10.800  1.00 21.75           H
ATOM   3223  CA  LEU A 323     -11.704   3.311  12.655  1.00 26.31           C
ATOM   3224  HA  LEU A 323     -11.774   4.378  12.872  1.00 26.31           H
ATOM   3225  C   LEU A 323     -11.229   2.643  13.951  1.00 27.80           C
ATOM   3226  O   LEU A 323     -11.540   3.146  15.030  1.00 27.77           O
ATOM   3227  CB  LEU A 323     -13.101   2.791  12.268  1.00 22.19           C
ATOM   3228 1HB  LEU A 323     -13.011   1.746  11.966  1.00 22.19           H
ATOM   3229 2HB  LEU A 323     -13.750   2.837  13.143  1.00 22.19           H
ATOM   3230  CG  LEU A 323     -13.764   3.584  11.129  1.00 24.28           C
ATOM   3231  HG  LEU A 323     -13.081   3.633  10.284  1.00 24.28           H
ATOM   3232  CD1 LEU A 323     -15.047   2.890  10.676  1.00 24.37           C
ATOM   3233 1HD1 LEU A 323     -15.479   3.433   9.835  1.00 24.37           H
ATOM   3234 2HD1 LEU A 323     -15.771   2.874  11.490  1.00 24.37           H
ATOM   3235 3HD1 LEU A 323     -14.820   1.874  10.354  1.00 24.37           H
ATOM   3236  CD2 LEU A 323     -14.138   5.002  11.564  1.00 27.42           C
ATOM   3237 1HD2 LEU A 323     -14.616   5.510  10.729  1.00 27.42           H
ATOM   3238 2HD2 LEU A 323     -13.248   5.568  11.835  1.00 27.42           H
ATOM   3239 3HD2 LEU A 323     -14.825   4.973  12.409  1.00 27.42           H
ATOM   3240  N   VAL A 324     -10.518   1.514  13.873  1.00 24.23           N
ATOM   3241  H   VAL A 324     -10.350   1.141  12.943  1.00 24.23           H
ATOM   3242  CA  VAL A 324     -10.177   0.655  15.026  1.00 25.03           C
ATOM   3243  HA  VAL A 324     -10.852   0.886  15.845  1.00 25.03           H
ATOM   3244  C   VAL A 324      -8.766   0.895  15.581  1.00 25.38           C
ATOM   3245  O   VAL A 324      -8.542   0.690  16.772  1.00 26.38           O
ATOM   3246  CB  VAL A 324     -10.415  -0.829  14.658  1.00 22.03           C
ATOM   3247  HB  VAL A 324      -9.820  -1.080  13.780  1.00 22.03           H
ATOM   3248  CG1 VAL A 324     -10.031  -1.799  15.783  1.00 26.68           C
ATOM   3249 1HG1 VAL A 324     -10.338  -2.812  15.526  1.00 26.68           H
ATOM   3250 2HG1 VAL A 324     -10.510  -1.505  16.716  1.00 26.68           H
ATOM   3251 3HG1 VAL A 324      -8.949  -1.804  15.918  1.00 26.68           H
ATOM   3252  CG2 VAL A 324     -11.903  -1.061  14.339  1.00 22.41           C
ATOM   3253 1HG2 VAL A 324     -12.073  -2.110  14.102  1.00 22.41           H
ATOM   3254 2HG2 VAL A 324     -12.205  -0.476  13.472  1.00 22.41           H
ATOM   3255 3HG2 VAL A 324     -12.522  -0.783  15.187  1.00 22.41           H
ATOM   3256  N   GLY A 325      -7.825   1.359  14.755  1.00 25.78           N
ATOM   3257  H   GLY A 325      -8.086   1.564  13.796  1.00 25.78           H
ATOM   3258  CA  GLY A 325      -6.405   1.524  15.097  1.00 24.72           C
ATOM   3259 1HA  GLY A 325      -5.991   2.316  14.475  1.00 24.72           H
ATOM   3260 2HA  GLY A 325      -6.318   1.828  16.140  1.00 24.72           H
ATOM   3261  C   GLY A 325      -5.539   0.270  14.899  1.00 25.19           C
ATOM   3262  O   GLY A 325      -4.352   0.297  15.224  1.00 27.55           O
ATOM   3263  N   LYS A 326      -6.128  -0.822  14.388  1.00 25.20           N
ATOM   3264  H   LYS A 326      -7.095  -0.723  14.113  1.00 25.20           H
ATOM   3265  CA  LYS A 326      -5.522  -2.148  14.152  1.00 22.51           C
ATOM   3266  HA  LYS A 326      -4.460  -2.032  13.930  1.00 22.51           H
ATOM   3267  C   LYS A 326      -6.209  -2.837  12.964  1.00 22.18           C
ATOM   3268  O   LYS A 326      -7.414  -2.631  12.809  1.00 22.61           O
ATOM   3269  CB  LYS A 326      -5.698  -3.045  15.390  1.00  0.00           C
ATOM   3270 1HB  LYS A 326      -6.748  -3.048  15.691  1.00  0.00           H
ATOM   3271 2HB  LYS A 326      -5.425  -4.067  15.118  1.00  0.00           H
ATOM   3272  CG  LYS A 326      -4.827  -2.624  16.579  1.00  0.00           C
ATOM   3273 1HG  LYS A 326      -3.784  -2.642  16.263  1.00  0.00           H
ATOM   3274 2HG  LYS A 326      -5.080  -1.612  16.893  1.00  0.00           H
ATOM   3275  CD  LYS A 326      -5.043  -3.563  17.774  1.00  0.00           C
ATOM   3276 1HD  LYS A 326      -5.963  -3.274  18.284  1.00  0.00           H
ATOM   3277 2HD  LYS A 326      -5.155  -4.594  17.431  1.00  0.00           H
ATOM   3278  CE  LYS A 326      -3.863  -3.475  18.748  1.00  0.00           C
ATOM   3279 1HE  LYS A 326      -3.600  -2.424  18.888  1.00  0.00           H
ATOM   3280 2HE  LYS A 326      -4.169  -3.899  19.708  1.00  0.00           H
ATOM   3281  NZ  LYS A 326      -2.711  -4.237  18.219  1.00  0.00           N
ATOM   3282 1HZ  LYS A 326      -1.858  -4.155  18.738  1.00  0.00           H
ATOM   3283 2HZ  LYS A 326      -2.554  -4.051  17.224  1.00  0.00           H
ATOM   3284 3HZ  LYS A 326      -2.958  -5.226  18.109  1.00  0.00           H
ATOM   3285  N   PRO A 327      -5.517  -3.657  12.150  1.00 22.40           N
ATOM   3286  CA  PRO A 327      -6.156  -4.431  11.084  1.00 20.55           C
ATOM   3287  HA  PRO A 327      -6.716  -3.751  10.444  1.00 20.55           H
ATOM   3288  C   PRO A 327      -7.126  -5.498  11.648  1.00 20.66           C
ATOM   3289  O   PRO A 327      -6.989  -5.911  12.800  1.00 22.77           O
ATOM   3290  CB  PRO A 327      -5.003  -5.036  10.273  1.00 23.82           C
ATOM   3291 1HB  PRO A 327      -5.258  -6.004   9.840  1.00 23.82           H
ATOM   3292 2HB  PRO A 327      -4.709  -4.338   9.487  1.00 23.82           H
ATOM   3293  CG  PRO A 327      -3.868  -5.153  11.290  1.00 25.72           C
ATOM   3294 1HG  PRO A 327      -3.970  -6.086  11.842  1.00 25.72           H
ATOM   3295 2HG  PRO A 327      -2.889  -5.104  10.811  1.00 25.72           H
ATOM   3296  CD  PRO A 327      -4.094  -3.963  12.222  1.00 22.55           C
ATOM   3297 1HD  PRO A 327      -3.790  -4.223  13.237  1.00 22.55           H
ATOM   3298 2HD  PRO A 327      -3.522  -3.105  11.866  1.00 22.55           H
ATOM   3299  N   PRO A 328      -8.123  -5.958  10.866  1.00 19.35           N
ATOM   3300  CA  PRO A 328      -9.167  -6.866  11.352  1.00 19.66           C
ATOM   3301  HA  PRO A 328      -9.590  -6.478  12.274  1.00 19.66           H
ATOM   3302  C   PRO A 328      -8.675  -8.284  11.668  1.00 19.82           C
ATOM   3303  O   PRO A 328      -9.261  -8.939  12.525  1.00 23.67           O
ATOM   3304  CB  PRO A 328     -10.254  -6.857  10.270  1.00 19.15           C
ATOM   3305 1HB  PRO A 328     -10.687  -7.842  10.111  1.00 19.15           H
ATOM   3306 2HB  PRO A 328     -11.033  -6.145  10.539  1.00 19.15           H
ATOM   3307  CG  PRO A 328      -9.551  -6.392   9.002  1.00 20.92           C
ATOM   3308 1HG  PRO A 328      -9.184  -7.260   8.463  1.00 20.92           H
ATOM   3309 2HG  PRO A 328     -10.213  -5.802   8.371  1.00 20.92           H
ATOM   3310  CD  PRO A 328      -8.366  -5.569   9.489  1.00 21.45           C
ATOM   3311 1HD  PRO A 328      -7.495  -5.804   8.879  1.00 21.45           H
ATOM   3312 2HD  PRO A 328      -8.606  -4.507   9.436  1.00 21.45           H
ATOM   3313  N   PHE A 329      -7.603  -8.738  11.012  1.00 19.00           N
ATOM   3314  H   PHE A 329      -7.181  -8.132  10.327  1.00 19.00           H
ATOM   3315  CA  PHE A 329      -7.061 -10.100  11.122  1.00 17.47           C
ATOM   3316  HA  PHE A 329      -7.837 -10.745  11.538  1.00 17.47           H
ATOM   3317  C   PHE A 329      -5.851 -10.223  12.069  1.00 22.14           C
ATOM   3318  O   PHE A 329      -5.181 -11.252  12.063  1.00 23.00           O
ATOM   3319  CB  PHE A 329      -6.735 -10.611   9.707  1.00 20.02           C
ATOM   3320 1HB  PHE A 329      -5.877 -10.058   9.321  1.00 20.02           H
ATOM   3321 2HB  PHE A 329      -6.452 -11.661   9.763  1.00 20.02           H
ATOM   3322  CG  PHE A 329      -7.897 -10.478   8.739  1.00 19.46           C
ATOM   3323  CD1 PHE A 329      -9.065 -11.230   8.953  1.00 20.76           C
ATOM   3324  HD1 PHE A 329      -9.105 -11.942   9.763  1.00 20.76           H
ATOM   3325  CD2 PHE A 329      -7.845  -9.556   7.677  1.00 20.16           C
ATOM   3326  HD2 PHE A 329      -6.947  -8.979   7.499  1.00 20.16           H
ATOM   3327  CE1 PHE A 329     -10.194 -11.039   8.140  1.00 20.28           C
ATOM   3328  HE1 PHE A 329     -11.095 -11.602   8.334  1.00 20.28           H
ATOM   3329  CE2 PHE A 329      -8.975  -9.366   6.861  1.00 19.48           C
ATOM   3330  HE2 PHE A 329      -8.936  -8.658   6.047  1.00 19.48           H
ATOM   3331  CZ  PHE A 329     -10.151 -10.101   7.097  1.00 20.76           C
ATOM   3332  HZ  PHE A 329     -11.015  -9.961   6.465  1.00 20.76           H
ATOM   3333  N   GLU A 330      -5.549  -9.178  12.849  1.00 24.11           N
ATOM   3334  H   GLU A 330      -6.178  -8.389  12.847  1.00 24.11           H
ATOM   3335  CA  GLU A 330      -4.312  -9.056  13.634  1.00 24.98           C
ATOM   3336  HA  GLU A 330      -3.476  -9.049  12.931  1.00 24.98           H
ATOM   3337  C   GLU A 330      -4.088 -10.218  14.626  1.00 24.79           C
ATOM   3338  O   GLU A 330      -5.030 -10.761  15.220  1.00 24.85           O
ATOM   3339  CB  GLU A 330      -4.323  -7.710  14.386  1.00 31.05           C
ATOM   3340 1HB  GLU A 330      -4.800  -6.948  13.771  1.00 31.05           H
ATOM   3341 2HB  GLU A 330      -4.926  -7.826  15.288  1.00 31.05           H
ATOM   3342  CG  GLU A 330      -2.922  -7.200  14.755  1.00 34.38           C
ATOM   3343 1HG  GLU A 330      -2.301  -8.030  15.092  1.00 34.38           H
ATOM   3344 2HG  GLU A 330      -2.453  -6.774  13.866  1.00 34.38           H
ATOM   3345  CD  GLU A 330      -2.977  -6.165  15.881  1.00 38.65           C
ATOM   3346  OE1 GLU A 330      -3.327  -6.519  17.033  1.00 45.81           O
ATOM   3347  OE2 GLU A 330      -2.645  -4.974  15.667  1.00 48.09           O
ATOM   3348  N   ALA A 331      -2.823 -10.576  14.855  1.00 24.49           N
ATOM   3349  H   ALA A 331      -2.088 -10.129  14.323  1.00 24.49           H
ATOM   3350  CA  ALA A 331      -2.427 -11.637  15.773  1.00 24.05           C
ATOM   3351  HA  ALA A 331      -3.181 -11.729  16.553  1.00 24.05           H
ATOM   3352  C   ALA A 331      -1.087 -11.378  16.477  1.00 21.36           C
ATOM   3353  O   ALA A 331      -0.367 -10.423  16.205  1.00 26.00           O
ATOM   3354  CB  ALA A 331      -2.376 -12.947  14.986  1.00 26.43           C
ATOM   3355 1HB  ALA A 331      -3.310 -13.097  14.447  1.00 26.43           H
ATOM   3356 2HB  ALA A 331      -2.213 -13.779  15.667  1.00 26.43           H
ATOM   3357 3HB  ALA A 331      -1.557 -12.900  14.267  1.00 26.43           H
ATOM   3358  N   ASN A 332      -0.749 -12.282  17.398  1.00 23.32           N
ATOM   3359  H   ASN A 332      -1.420 -13.002  17.621  1.00 23.32           H
ATOM   3360  CA  ASN A 332       0.521 -12.309  18.121  1.00 23.52           C
ATOM   3361  HA  ASN A 332       0.719 -11.313  18.523  1.00 23.52           H
ATOM   3362  C   ASN A 332       1.729 -12.689  17.239  1.00 22.43           C
ATOM   3363  O   ASN A 332       2.862 -12.471  17.661  1.00 24.31           O
ATOM   3364  CB  ASN A 332       0.385 -13.316  19.280  1.00 25.15           C
ATOM   3365 1HB  ASN A 332       0.308 -14.323  18.871  1.00 25.15           H
ATOM   3366 2HB  ASN A 332       1.288 -13.278  19.889  1.00 25.15           H
ATOM   3367  CG  ASN A 332      -0.834 -13.083  20.156  1.00 27.62           C
ATOM   3368  OD1 ASN A 332      -1.965 -13.356  19.784  1.00 29.06           O
ATOM   3369  ND2 ASN A 332      -0.649 -12.582  21.355  1.00 30.55           N
ATOM   3370 1HD2 ASN A 332      -1.470 -12.457  21.916  1.00 30.55           H
ATOM   3371 2HD2 ASN A 332       0.279 -12.372  21.673  1.00 30.55           H
ATOM   3372  N   THR A 333       1.485 -13.302  16.075  1.00 22.15           N
ATOM   3373  H   THR A 333       0.525 -13.401  15.783  1.00 22.15           H
ATOM   3374  CA  THR A 333       2.480 -13.904  15.170  1.00 19.09           C
ATOM   3375  HA  THR A 333       3.414 -13.342  15.221  1.00 19.09           H
ATOM   3376  C   THR A 333       1.967 -13.854  13.727  1.00 19.89           C
ATOM   3377  O   THR A 333       0.754 -13.950  13.496  1.00 21.79           O
ATOM   3378  CB  THR A 333       2.782 -15.372  15.540  1.00 20.60           C
ATOM   3379  HB  THR A 333       3.580 -15.731  14.894  1.00 20.60           H
ATOM   3380  OG1 THR A 333       1.667 -16.217  15.352  1.00 23.95           O
ATOM   3381  HG1 THR A 333       2.003 -17.110  15.459  1.00 23.95           H
ATOM   3382  CG2 THR A 333       3.207 -15.580  16.994  1.00 24.09           C
ATOM   3383 1HG2 THR A 333       3.469 -16.624  17.159  1.00 24.09           H
ATOM   3384 2HG2 THR A 333       2.398 -15.320  17.674  1.00 24.09           H
ATOM   3385 3HG2 THR A 333       4.076 -14.958  17.209  1.00 24.09           H
ATOM   3386  N   TYR A 334       2.863 -13.756  12.739  1.00 18.02           N
ATOM   3387  H   TYR A 334       3.854 -13.806  12.975  1.00 18.02           H
ATOM   3388  CA  TYR A 334       2.477 -13.792  11.322  1.00 20.05           C
ATOM   3389  HA  TYR A 334       1.785 -12.974  11.119  1.00 20.05           H
ATOM   3390  C   TYR A 334       1.767 -15.114  10.981  1.00 21.79           C
ATOM   3391  O   TYR A 334       0.725 -15.113  10.320  1.00 19.28           O
ATOM   3392  CB  TYR A 334       3.710 -13.639  10.424  1.00 20.48           C
ATOM   3393 1HB  TYR A 334       4.427 -14.416  10.693  1.00 20.48           H
ATOM   3394 2HB  TYR A 334       3.397 -13.837   9.400  1.00 20.48           H
ATOM   3395  CG  TYR A 334       4.430 -12.301  10.406  1.00 22.28           C
ATOM   3396  CD1 TYR A 334       5.771 -12.228  10.827  1.00 22.56           C
ATOM   3397  HD1 TYR A 334       6.232 -13.082  11.309  1.00 22.56           H
ATOM   3398  CD2 TYR A 334       3.819 -11.170   9.825  1.00 19.82           C
ATOM   3399  HD2 TYR A 334       2.783 -11.206   9.528  1.00 19.82           H
ATOM   3400  CE1 TYR A 334       6.524 -11.063  10.580  1.00 23.45           C
ATOM   3401  HE1 TYR A 334       7.558 -11.007  10.877  1.00 23.45           H
ATOM   3402  CE2 TYR A 334       4.571 -10.005   9.577  1.00 25.51           C
ATOM   3403  HE2 TYR A 334       4.119  -9.151   9.098  1.00 25.51           H
ATOM   3404  CZ  TYR A 334       5.942  -9.973   9.905  1.00 24.69           C
ATOM   3405  OH  TYR A 334       6.723  -8.935   9.506  1.00 24.58           O
ATOM   3406  HH  TYR A 334       7.576  -9.276   9.173  1.00 24.58           H
ATOM   3407  N   GLN A 335       2.265 -16.236  11.515  1.00 21.10           N
ATOM   3408  H   GLN A 335       3.153 -16.166  12.013  1.00 21.10           H
ATOM   3409  CA  GLN A 335       1.656 -17.565  11.402  1.00 20.75           C
ATOM   3410  HA  GLN A 335       1.650 -17.860  10.354  1.00 20.75           H
ATOM   3411  C   GLN A 335       0.205 -17.647  11.899  1.00 20.58           C
ATOM   3412  O   GLN A 335      -0.472 -18.625  11.583  1.00 21.31           O
ATOM   3413  CB  GLN A 335       2.487 -18.575  12.209  1.00 24.24           C
ATOM   3414 1HB  GLN A 335       2.765 -18.118  13.161  1.00 24.24           H
ATOM   3415 2HB  GLN A 335       1.868 -19.446  12.433  1.00 24.24           H
ATOM   3416  CG  GLN A 335       3.749 -19.097  11.505  1.00 29.49           C
ATOM   3417 1HG  GLN A 335       3.466 -19.677  10.627  1.00 29.49           H
ATOM   3418 2HG  GLN A 335       4.371 -18.268  11.177  1.00 29.49           H
ATOM   3419  CD  GLN A 335       4.564 -19.989  12.436  1.00 32.16           C
ATOM   3420  OE1 GLN A 335       4.140 -20.368  13.518  1.00 38.33           O
ATOM   3421  NE2 GLN A 335       5.751 -20.394  12.058  1.00 39.05           N
ATOM   3422 1HE2 GLN A 335       6.304 -20.860  12.752  1.00 39.05           H
ATOM   3423 2HE2 GLN A 335       6.170 -20.060  11.196  1.00 39.05           H
ATOM   3424  N   GLU A 336      -0.299 -16.696  12.690  1.00 19.88           N
ATOM   3425  H   GLU A 336       0.310 -15.931  12.965  1.00 19.88           H
ATOM   3426  CA  GLU A 336      -1.687 -16.669  13.167  1.00 22.68           C
ATOM   3427  HA  GLU A 336      -2.170 -17.606  12.902  1.00 22.68           H
ATOM   3428  C   GLU A 336      -2.547 -15.596  12.474  1.00 23.29           C
ATOM   3429  O   GLU A 336      -3.711 -15.882  12.181  1.00 20.23           O
ATOM   3430  CB  GLU A 336      -1.674 -16.609  14.701  1.00 22.17           C
ATOM   3431 1HB  GLU A 336      -1.153 -17.490  15.077  1.00 22.17           H
ATOM   3432 2HB  GLU A 336      -1.104 -15.732  15.009  1.00 22.17           H
ATOM   3433  CG  GLU A 336      -3.051 -16.539  15.375  1.00 28.34           C
ATOM   3434 1HG  GLU A 336      -2.898 -16.509  16.455  1.00 28.34           H
ATOM   3435 2HG  GLU A 336      -3.504 -15.595  15.086  1.00 28.34           H
ATOM   3436  CD  GLU A 336      -4.038 -17.673  15.048  1.00 36.35           C
ATOM   3437  OE1 GLU A 336      -3.629 -18.745  14.539  1.00 41.37           O
ATOM   3438  OE2 GLU A 336      -5.244 -17.472  15.338  1.00 40.91           O
ATOM   3439  N   THR A 337      -1.982 -14.449  12.068  1.00 18.85           N
ATOM   3440  H   THR A 337      -1.039 -14.223  12.371  1.00 18.85           H
ATOM   3441  CA  THR A 337      -2.648 -13.531  11.116  1.00 19.98           C
ATOM   3442  HA  THR A 337      -3.584 -13.181  11.550  1.00 19.98           H
ATOM   3443  C   THR A 337      -2.980 -14.273   9.814  1.00 19.19           C
ATOM   3444  O   THR A 337      -4.092 -14.171   9.296  1.00 19.57           O
ATOM   3445  CB  THR A 337      -1.784 -12.290  10.809  1.00 22.92           C
ATOM   3446  HB  THR A 337      -0.783 -12.615  10.526  1.00 22.92           H
ATOM   3447  OG1 THR A 337      -1.698 -11.439  11.928  1.00 26.59           O
ATOM   3448  HG1 THR A 337      -1.582 -10.524  11.600  1.00 26.59           H
ATOM   3449  CG2 THR A 337      -2.356 -11.435   9.681  1.00 19.97           C
ATOM   3450 1HG2 THR A 337      -1.613 -10.695   9.400  1.00 19.97           H
ATOM   3451 2HG2 THR A 337      -3.275 -10.945  10.006  1.00 19.97           H
ATOM   3452 3HG2 THR A 337      -2.555 -12.028   8.794  1.00 19.97           H
ATOM   3453  N   TYR A 338      -2.053 -15.102   9.314  1.00 18.02           N
ATOM   3454  H   TYR A 338      -1.142 -15.119   9.763  1.00 18.02           H
ATOM   3455  CA  TYR A 338      -2.247 -15.946   8.127  1.00 18.11           C
ATOM   3456  HA  TYR A 338      -2.372 -15.305   7.253  1.00 18.11           H
ATOM   3457  C   TYR A 338      -3.497 -16.842   8.243  1.00 19.37           C
ATOM   3458  O   TYR A 338      -4.260 -17.010   7.283  1.00 20.37           O
ATOM   3459  CB  TYR A 338      -0.971 -16.786   7.944  1.00 20.48           C
ATOM   3460 1HB  TYR A 338      -0.110 -16.117   7.957  1.00 20.48           H
ATOM   3461 2HB  TYR A 338      -0.862 -17.459   8.797  1.00 20.48           H
ATOM   3462  CG  TYR A 338      -0.904 -17.608   6.670  1.00 21.37           C
ATOM   3463  CD1 TYR A 338      -1.595 -18.833   6.573  1.00 26.15           C
ATOM   3464  HD1 TYR A 338      -2.194 -19.186   7.401  1.00 26.15           H
ATOM   3465  CD2 TYR A 338      -0.112 -17.163   5.593  1.00 23.16           C
ATOM   3466  HD2 TYR A 338       0.439 -16.234   5.672  1.00 23.16           H
ATOM   3467  CE1 TYR A 338      -1.513 -19.601   5.396  1.00 27.08           C
ATOM   3468  HE1 TYR A 338      -2.053 -20.532   5.319  1.00 27.08           H
ATOM   3469  CE2 TYR A 338      -0.010 -17.941   4.423  1.00 24.71           C
ATOM   3470  HE2 TYR A 338       0.606 -17.617   3.597  1.00 24.71           H
ATOM   3471  CZ  TYR A 338      -0.714 -19.157   4.321  1.00 28.86           C
ATOM   3472  OH  TYR A 338      -0.617 -19.906   3.193  1.00 32.90           O
ATOM   3473  HH  TYR A 338      -1.278 -20.598   3.171  1.00 32.90           H
ATOM   3474  N   LYS A 339      -3.756 -17.390   9.440  1.00 19.11           N
ATOM   3475  H   LYS A 339      -3.144 -17.154  10.211  1.00 19.11           H
ATOM   3476  CA  LYS A 339      -4.970 -18.174   9.710  1.00 19.08           C
ATOM   3477  HA  LYS A 339      -5.137 -18.853   8.873  1.00 19.08           H
ATOM   3478  C   LYS A 339      -6.208 -17.278   9.779  1.00 21.00           C
ATOM   3479  O   LYS A 339      -7.215 -17.614   9.173  1.00 23.91           O
ATOM   3480  CB  LYS A 339      -4.834 -19.041  10.970  1.00 22.01           C
ATOM   3481 1HB  LYS A 339      -4.804 -18.403  11.855  1.00 22.01           H
ATOM   3482 2HB  LYS A 339      -5.719 -19.675  11.025  1.00 22.01           H
ATOM   3483  CG  LYS A 339      -3.591 -19.945  10.960  1.00 25.60           C
ATOM   3484 1HG  LYS A 339      -3.503 -20.451   9.998  1.00 25.60           H
ATOM   3485 2HG  LYS A 339      -2.724 -19.310  11.096  1.00 25.60           H
ATOM   3486  CD  LYS A 339      -3.653 -21.001  12.078  1.00 34.51           C
ATOM   3487 1HD  LYS A 339      -4.231 -20.610  12.911  1.00 34.51           H
ATOM   3488 2HD  LYS A 339      -4.173 -21.881  11.696  1.00 34.51           H
ATOM   3489  CE  LYS A 339      -2.289 -21.428  12.634  1.00 39.30           C
ATOM   3490 1HE  LYS A 339      -2.442 -22.300  13.277  1.00 39.30           H
ATOM   3491 2HE  LYS A 339      -1.629 -21.723  11.813  1.00 39.30           H
ATOM   3492  NZ  LYS A 339      -1.677 -20.337  13.429  1.00 47.35           N
ATOM   3493 1HZ  LYS A 339      -0.941 -20.676  14.027  1.00 47.35           H
ATOM   3494 2HZ  LYS A 339      -2.386 -19.860  13.994  1.00 47.35           H
ATOM   3495 3HZ  LYS A 339      -1.286 -19.638  12.804  1.00 47.35           H
ATOM   3496  N   ARG A 340      -6.151 -16.117  10.440  1.00 19.22           N
ATOM   3497  H   ARG A 340      -5.286 -15.883  10.916  1.00 19.22           H
ATOM   3498  CA  ARG A 340      -7.292 -15.178  10.530  1.00 18.68           C
ATOM   3499  HA  ARG A 340      -8.156 -15.707  10.938  1.00 18.68           H
ATOM   3500  C   ARG A 340      -7.741 -14.657   9.168  1.00 18.48           C
ATOM   3501  O   ARG A 340      -8.942 -14.617   8.918  1.00 20.40           O
ATOM   3502  CB  ARG A 340      -6.940 -14.032  11.487  1.00 20.76           C
ATOM   3503 1HB  ARG A 340      -5.939 -13.665  11.260  1.00 20.76           H
ATOM   3504 2HB  ARG A 340      -7.654 -13.214  11.381  1.00 20.76           H
ATOM   3505  CG  ARG A 340      -7.010 -14.560  12.921  1.00 21.34           C
ATOM   3506 1HG  ARG A 340      -8.047 -14.554  13.255  1.00 21.34           H
ATOM   3507 2HG  ARG A 340      -6.655 -15.591  12.937  1.00 21.34           H
ATOM   3508  CD  ARG A 340      -6.172 -13.768  13.917  1.00 30.17           C
ATOM   3509 1HD  ARG A 340      -5.214 -13.519  13.460  1.00 30.17           H
ATOM   3510 2HD  ARG A 340      -6.692 -12.847  14.186  1.00 30.17           H
ATOM   3511  NE  ARG A 340      -5.947 -14.630  15.085  1.00 35.98           N
ATOM   3512  HE  ARG A 340      -5.965 -15.626  14.913  1.00 35.98           H
ATOM   3513  CZ  ARG A 340      -5.687 -14.297  16.325  1.00 36.91           C
ATOM   3514  NH1 ARG A 340      -5.557 -13.064  16.725  1.00 37.56           N
ATOM   3515 1HH1 ARG A 340      -5.570 -12.323  16.027  1.00 37.56           H
ATOM   3516 2HH1 ARG A 340      -5.366 -12.846  17.673  1.00 37.56           H
ATOM   3517  NH2 ARG A 340      -5.532 -15.265  17.180  1.00 35.61           N
ATOM   3518 1HH2 ARG A 340      -5.564 -16.207  16.798  1.00 35.61           H
ATOM   3519 2HH2 ARG A 340      -5.285 -15.085  18.126  1.00 35.61           H
ATOM   3520  N   ILE A 341      -6.805 -14.367   8.263  1.00 17.80           N
ATOM   3521  H   ILE A 341      -5.840 -14.372   8.576  1.00 17.80           H
ATOM   3522  CA  ILE A 341      -7.091 -14.017   6.861  1.00 16.81           C
ATOM   3523  HA  ILE A 341      -7.748 -13.146   6.843  1.00 16.81           H
ATOM   3524  C   ILE A 341      -7.835 -15.158   6.156  1.00 19.42           C
ATOM   3525  O   ILE A 341      -8.931 -14.948   5.639  1.00 20.70           O
ATOM   3526  CB  ILE A 341      -5.779 -13.653   6.126  1.00 16.95           C
ATOM   3527  HB  ILE A 341      -5.043 -14.426   6.357  1.00 16.95           H
ATOM   3528  CG1 ILE A 341      -5.243 -12.303   6.645  1.00 17.75           C
ATOM   3529 1HG1 ILE A 341      -5.856 -11.486   6.261  1.00 17.75           H
ATOM   3530 2HG1 ILE A 341      -5.298 -12.281   7.732  1.00 17.75           H
ATOM   3531  CG2 ILE A 341      -5.946 -13.609   4.594  1.00 19.50           C
ATOM   3532 1HG2 ILE A 341      -5.011 -13.312   4.120  1.00 19.50           H
ATOM   3533 2HG2 ILE A 341      -6.715 -12.889   4.322  1.00 19.50           H
ATOM   3534 3HG2 ILE A 341      -6.208 -14.590   4.202  1.00 19.50           H
ATOM   3535  CD1 ILE A 341      -3.780 -12.058   6.271  1.00 18.12           C
ATOM   3536 1HD1 ILE A 341      -3.436 -11.169   6.793  1.00 18.12           H
ATOM   3537 2HD1 ILE A 341      -3.675 -11.892   5.200  1.00 18.12           H
ATOM   3538 3HD1 ILE A 341      -3.167 -12.908   6.574  1.00 18.12           H
ATOM   3539  N   SER A 342      -7.264 -16.368   6.145  1.00 21.59           N
ATOM   3540  H   SER A 342      -6.381 -16.484   6.625  1.00 21.59           H
ATOM   3541  CA  SER A 342      -7.823 -17.529   5.428  1.00 21.33           C
ATOM   3542  HA  SER A 342      -8.039 -17.223   4.407  1.00 21.33           H
ATOM   3543  C   SER A 342      -9.158 -18.024   6.013  1.00 24.63           C
ATOM   3544  O   SER A 342     -10.064 -18.350   5.243  1.00 25.26           O
ATOM   3545  CB  SER A 342      -6.782 -18.655   5.327  1.00 27.18           C
ATOM   3546 1HB  SER A 342      -7.261 -19.554   4.937  1.00 27.18           H
ATOM   3547 2HB  SER A 342      -5.998 -18.359   4.628  1.00 27.18           H
ATOM   3548  OG  SER A 342      -6.192 -18.940   6.581  1.00 31.52           O
ATOM   3549  HG  SER A 342      -5.454 -18.322   6.714  1.00 31.52           H
ATOM   3550  N   ARG A 343      -9.332 -17.992   7.344  1.00 21.20           N
ATOM   3551  H   ARG A 343      -8.514 -17.767   7.904  1.00 21.20           H
ATOM   3552  CA  ARG A 343     -10.613 -18.215   8.053  1.00 22.41           C
ATOM   3553  HA  ARG A 343     -11.076 -19.135   7.699  1.00 22.41           H
ATOM   3554  C   ARG A 343     -11.638 -17.084   7.832  1.00 24.63           C
ATOM   3555  O   ARG A 343     -12.836 -17.329   7.933  1.00 27.26           O
ATOM   3556  CB  ARG A 343     -10.363 -18.310   9.573  1.00 29.08           C
ATOM   3557 1HB  ARG A 343      -9.903 -17.367   9.877  1.00 29.08           H
ATOM   3558 2HB  ARG A 343     -11.335 -18.364  10.066  1.00 29.08           H
ATOM   3559  CG  ARG A 343      -9.515 -19.479  10.129  1.00 30.16           C
ATOM   3560 1HG  ARG A 343     -10.081 -20.409  10.071  1.00 30.16           H
ATOM   3561 2HG  ARG A 343      -8.589 -19.595   9.569  1.00 30.16           H
ATOM   3562  CD  ARG A 343      -9.213 -19.132  11.600  1.00 33.96           C
ATOM   3563 1HD  ARG A 343      -8.826 -18.113  11.617  1.00 33.96           H
ATOM   3564 2HD  ARG A 343     -10.156 -19.157  12.145  1.00 33.96           H
ATOM   3565  NE  ARG A 343      -8.251 -20.010  12.302  1.00 36.37           N
ATOM   3566  HE  ARG A 343      -8.311 -20.994  12.123  1.00 36.37           H
ATOM   3567  CZ  ARG A 343      -7.388 -19.606  13.233  1.00 30.35           C
ATOM   3568  NH1 ARG A 343      -7.235 -18.371  13.599  1.00 36.68           N
ATOM   3569 1HH1 ARG A 343      -8.021 -17.736  13.452  1.00 36.68           H
ATOM   3570 2HH1 ARG A 343      -6.548 -18.110  14.291  1.00 36.68           H
ATOM   3571  NH2 ARG A 343      -6.601 -20.444  13.839  1.00 41.86           N
ATOM   3572 1HH2 ARG A 343      -6.714 -21.428  13.729  1.00 41.86           H
ATOM   3573 2HH2 ARG A 343      -5.941 -20.047  14.492  1.00 41.86           H
ATOM   3574  N   VAL A 344     -11.173 -15.860   7.561  1.00 21.70           N
ATOM   3575  H   VAL A 344     -10.170 -15.772   7.473  1.00 21.70           H
ATOM   3576  CA  VAL A 344     -11.925 -14.584   7.612  1.00 22.17           C
ATOM   3577  HA  VAL A 344     -11.173 -13.820   7.419  1.00 22.17           H
ATOM   3578  C   VAL A 344     -12.464 -14.257   9.021  1.00 23.83           C
ATOM   3579  O   VAL A 344     -13.604 -13.830   9.197  1.00 23.78           O
ATOM   3580  CB  VAL A 344     -12.978 -14.434   6.486  1.00 25.24           C
ATOM   3581  HB  VAL A 344     -13.888 -14.964   6.767  1.00 25.24           H
ATOM   3582  CG1 VAL A 344     -13.329 -12.957   6.225  1.00 25.93           C
ATOM   3583 1HG1 VAL A 344     -14.073 -12.879   5.433  1.00 25.93           H
ATOM   3584 2HG1 VAL A 344     -12.436 -12.401   5.941  1.00 25.93           H
ATOM   3585 3HG1 VAL A 344     -13.749 -12.502   7.120  1.00 25.93           H
ATOM   3586  CG2 VAL A 344     -12.506 -15.007   5.142  1.00 24.44           C
ATOM   3587 1HG2 VAL A 344     -13.235 -14.773   4.372  1.00 24.44           H
ATOM   3588 2HG2 VAL A 344     -12.411 -16.091   5.219  1.00 24.44           H
ATOM   3589 3HG2 VAL A 344     -11.536 -14.590   4.874  1.00 24.44           H
ATOM   3590  N   GLU A 345     -11.642 -14.463  10.049  1.00 20.11           N
ATOM   3591  H   GLU A 345     -10.686 -14.726   9.837  1.00 20.11           H
ATOM   3592  CA  GLU A 345     -11.957 -14.082  11.435  1.00 18.43           C
ATOM   3593  HA  GLU A 345     -13.000 -14.312  11.653  1.00 18.43           H
ATOM   3594  C   GLU A 345     -11.728 -12.587  11.685  1.00 22.25           C
ATOM   3595  O   GLU A 345     -10.588 -12.129  11.690  1.00 24.23           O
ATOM   3596  CB  GLU A 345     -11.071 -14.856  12.418  1.00 21.40           C
ATOM   3597 1HB  GLU A 345     -10.061 -14.885  12.010  1.00 21.40           H
ATOM   3598 2HB  GLU A 345     -11.044 -14.325  13.372  1.00 21.40           H
ATOM   3599  CG  GLU A 345     -11.569 -16.275  12.701  1.00 25.19           C
ATOM   3600 1HG  GLU A 345     -12.541 -16.215  13.195  1.00 25.19           H
ATOM   3601 2HG  GLU A 345     -11.699 -16.803  11.755  1.00 25.19           H
ATOM   3602  CD  GLU A 345     -10.582 -17.053  13.580  1.00 32.61           C
ATOM   3603  OE1 GLU A 345      -9.371 -16.731  13.552  1.00 35.82           O
ATOM   3604  OE2 GLU A 345     -10.998 -18.056  14.195  1.00 36.92           O
ATOM   3605  N   PHE A 346     -12.796 -11.842  11.976  1.00 22.20           N
ATOM   3606  H   PHE A 346     -13.716 -12.254  11.911  1.00 22.20           H
ATOM   3607  CA  PHE A 346     -12.716 -10.491  12.539  1.00 22.27           C
ATOM   3608  HA  PHE A 346     -11.895 -10.476  13.258  1.00 22.27           H
ATOM   3609  C   PHE A 346     -14.008 -10.126  13.287  1.00 24.82           C
ATOM   3610  O   PHE A 346     -15.061 -10.723  13.057  1.00 22.38           O
ATOM   3611  CB  PHE A 346     -12.385  -9.466  11.443  1.00 22.69           C
ATOM   3612 1HB  PHE A 346     -12.049  -8.557  11.942  1.00 22.69           H
ATOM   3613 2HB  PHE A 346     -11.542  -9.833  10.856  1.00 22.69           H
ATOM   3614  CG  PHE A 346     -13.511  -9.103  10.492  1.00 22.00           C
ATOM   3615  CD1 PHE A 346     -13.903  -9.992   9.472  1.00 23.75           C
ATOM   3616  HD1 PHE A 346     -13.414 -10.951   9.376  1.00 23.75           H
ATOM   3617  CD2 PHE A 346     -14.150  -7.854  10.610  1.00 25.21           C
ATOM   3618  HD2 PHE A 346     -13.844  -7.159  11.378  1.00 25.21           H
ATOM   3619  CE1 PHE A 346     -14.936  -9.640   8.585  1.00 27.88           C
ATOM   3620  HE1 PHE A 346     -15.238 -10.330   7.811  1.00 27.88           H
ATOM   3621  CE2 PHE A 346     -15.183  -7.503   9.724  1.00 26.28           C
ATOM   3622  HE2 PHE A 346     -15.669  -6.546   9.822  1.00 26.28           H
ATOM   3623  CZ  PHE A 346     -15.582  -8.397   8.715  1.00 28.70           C
ATOM   3624  HZ  PHE A 346     -16.383  -8.129   8.040  1.00 28.70           H
ATOM   3625  N   THR A 347     -13.945  -9.135  14.181  1.00 22.95           N
ATOM   3626  H   THR A 347     -13.049  -8.700  14.353  1.00 22.95           H
ATOM   3627  CA  THR A 347     -15.083  -8.708  15.016  1.00 20.13           C
ATOM   3628  HA  THR A 347     -16.015  -8.989  14.526  1.00 20.13           H
ATOM   3629  C   THR A 347     -15.085  -7.194  15.209  1.00 24.50           C
ATOM   3630  O   THR A 347     -14.135  -6.645  15.761  1.00 23.97           O
ATOM   3631  CB  THR A 347     -15.061  -9.377  16.404  1.00 23.42           C
ATOM   3632  HB  THR A 347     -15.882  -8.964  16.992  1.00 23.42           H
ATOM   3633  OG1 THR A 347     -13.852  -9.103  17.073  1.00 24.08           O
ATOM   3634  HG1 THR A 347     -13.671  -8.161  16.961  1.00 24.08           H
ATOM   3635  CG2 THR A 347     -15.232 -10.894  16.356  1.00 24.46           C
ATOM   3636 1HG2 THR A 347     -15.312 -11.280  17.372  1.00 24.46           H
ATOM   3637 2HG2 THR A 347     -14.372 -11.355  15.870  1.00 24.46           H
ATOM   3638 3HG2 THR A 347     -16.136 -11.148  15.803  1.00 24.46           H
ATOM   3639  N   PHE A 348     -16.157  -6.512  14.799  1.00 23.71           N
ATOM   3640  H   PHE A 348     -16.915  -7.006  14.358  1.00 23.71           H
ATOM   3641  CA  PHE A 348     -16.292  -5.065  14.995  1.00 22.92           C
ATOM   3642  HA  PHE A 348     -15.440  -4.575  14.528  1.00 22.92           H
ATOM   3643  C   PHE A 348     -16.355  -4.671  16.483  1.00 27.14           C
ATOM   3644  O   PHE A 348     -17.162  -5.241  17.221  1.00 27.78           O
ATOM   3645  CB  PHE A 348     -17.569  -4.549  14.318  1.00 24.40           C
ATOM   3646 1HB  PHE A 348     -18.436  -5.028  14.778  1.00 24.40           H
ATOM   3647 2HB  PHE A 348     -17.643  -3.480  14.520  1.00 24.40           H
ATOM   3648  CG  PHE A 348     -17.635  -4.734  12.820  1.00 25.98           C
ATOM   3649  CD1 PHE A 348     -16.885  -3.884  11.989  1.00 23.23           C
ATOM   3650  HD1 PHE A 348     -16.249  -3.124  12.421  1.00 23.23           H
ATOM   3651  CD2 PHE A 348     -18.472  -5.714  12.251  1.00 28.11           C
ATOM   3652  HD2 PHE A 348     -19.057  -6.367  12.883  1.00 28.11           H
ATOM   3653  CE1 PHE A 348     -16.974  -4.010  10.595  1.00 25.43           C
ATOM   3654  HE1 PHE A 348     -16.405  -3.350   9.963  1.00 25.43           H
ATOM   3655  CE2 PHE A 348     -18.552  -5.844  10.853  1.00 22.96           C
ATOM   3656  HE2 PHE A 348     -19.186  -6.602  10.410  1.00 22.96           H
ATOM   3657  CZ  PHE A 348     -17.807  -4.988  10.025  1.00 26.86           C
ATOM   3658  HZ  PHE A 348     -17.864  -5.091   8.951  1.00 26.86           H
ATOM   3659  N   PRO A 349     -15.616  -3.629  16.908  1.00 25.53           N
ATOM   3660  CA  PRO A 349     -15.951  -2.851  18.098  1.00 30.78           C
ATOM   3661  HA  PRO A 349     -15.970  -3.517  18.962  1.00 30.78           H
ATOM   3662  C   PRO A 349     -17.311  -2.148  17.970  1.00 29.94           C
ATOM   3663  O   PRO A 349     -17.877  -2.028  16.880  1.00 29.04           O
ATOM   3664  CB  PRO A 349     -14.812  -1.838  18.263  1.00 30.88           C
ATOM   3665 1HB  PRO A 349     -15.076  -0.899  17.774  1.00 30.88           H
ATOM   3666 2HB  PRO A 349     -14.572  -1.667  19.313  1.00 30.88           H
ATOM   3667  CG  PRO A 349     -13.650  -2.488  17.512  1.00 28.88           C
ATOM   3668 1HG  PRO A 349     -12.917  -1.755  17.185  1.00 28.88           H
ATOM   3669 2HG  PRO A 349     -13.181  -3.248  18.140  1.00 28.88           H
ATOM   3670  CD  PRO A 349     -14.363  -3.158  16.340  1.00 28.50           C
ATOM   3671 1HD  PRO A 349     -14.566  -2.428  15.556  1.00 28.50           H
ATOM   3672 2HD  PRO A 349     -13.759  -3.980  15.953  1.00 28.50           H
ATOM   3673  N   ASP A 350     -17.819  -1.622  19.081  1.00 32.99           N
ATOM   3674  H   ASP A 350     -17.232  -1.583  19.904  1.00 32.99           H
ATOM   3675  CA  ASP A 350     -19.066  -0.853  19.147  1.00 34.02           C
ATOM   3676  HA  ASP A 350     -19.888  -1.494  18.826  1.00 34.02           H
ATOM   3677  C   ASP A 350     -19.056   0.372  18.212  1.00 34.55           C
ATOM   3678  O   ASP A 350     -19.966   0.527  17.395  1.00 38.99           O
ATOM   3679  CB  ASP A 350     -19.338  -0.428  20.609  1.00 39.39           C
ATOM   3680 1HB  ASP A 350     -20.222   0.212  20.621  1.00 39.39           H
ATOM   3681 2HB  ASP A 350     -19.584  -1.327  21.175  1.00 39.39           H
ATOM   3682  CG  ASP A 350     -18.191   0.293  21.348  1.00 46.61           C
ATOM   3683  OD1 ASP A 350     -17.062   0.366  20.806  1.00 42.14           O
ATOM   3684  OD2 ASP A 350     -18.452   0.763  22.474  1.00 52.11           O
ATOM   3685  N   PHE A 351     -18.003   1.190  18.294  1.00 32.76           N
ATOM   3686  H   PHE A 351     -17.336   0.954  19.026  1.00 32.76           H
ATOM   3687  CA  PHE A 351     -17.867   2.526  17.695  1.00 35.03           C
ATOM   3688  HA  PHE A 351     -18.756   3.097  17.966  1.00 35.03           H
ATOM   3689  C   PHE A 351     -17.780   2.601  16.155  1.00 37.36           C
ATOM   3690  O   PHE A 351     -17.573   3.688  15.620  1.00 37.73           O
ATOM   3691  CB  PHE A 351     -16.651   3.212  18.351  1.00 32.22           C
ATOM   3692 1HB  PHE A 351     -16.535   4.213  17.934  1.00 32.22           H
ATOM   3693 2HB  PHE A 351     -16.877   3.341  19.411  1.00 32.22           H
ATOM   3694  CG  PHE A 351     -15.321   2.475  18.224  1.00 33.79           C
ATOM   3695  CD1 PHE A 351     -14.727   2.261  16.963  1.00 35.86           C
ATOM   3696  HD1 PHE A 351     -15.200   2.626  16.062  1.00 35.86           H
ATOM   3697  CD2 PHE A 351     -14.677   1.985  19.377  1.00 31.78           C
ATOM   3698  HD2 PHE A 351     -15.143   2.104  20.348  1.00 31.78           H
ATOM   3699  CE1 PHE A 351     -13.527   1.540  16.858  1.00 31.63           C
ATOM   3700  HE1 PHE A 351     -13.113   1.338  15.881  1.00 31.63           H
ATOM   3701  CE2 PHE A 351     -13.456   1.295  19.274  1.00 32.51           C
ATOM   3702  HE2 PHE A 351     -12.989   0.899  20.166  1.00 32.51           H
ATOM   3703  CZ  PHE A 351     -12.881   1.067  18.013  1.00 29.98           C
ATOM   3704  HZ  PHE A 351     -11.961   0.503  17.933  1.00 29.98           H
ATOM   3705  N   VAL A 352     -17.865   1.481  15.435  1.00 30.81           N
ATOM   3706  H   VAL A 352     -18.106   0.636  15.936  1.00 30.81           H
ATOM   3707  CA  VAL A 352     -17.934   1.447  13.960  1.00 32.99           C
ATOM   3708  HA  VAL A 352     -17.432   2.315  13.531  1.00 32.99           H
ATOM   3709  C   VAL A 352     -19.408   1.490  13.560  1.00 33.04           C
ATOM   3710  O   VAL A 352     -20.114   0.537  13.870  1.00 32.67           O
ATOM   3711  CB  VAL A 352     -17.256   0.159  13.433  1.00 28.98           C
ATOM   3712  HB  VAL A 352     -17.721  -0.708  13.905  1.00 28.98           H
ATOM   3713  CG1 VAL A 352     -17.388  -0.008  11.915  1.00 27.09           C
ATOM   3714 1HG1 VAL A 352     -16.874  -0.911  11.589  1.00 27.09           H
ATOM   3715 2HG1 VAL A 352     -16.953   0.850  11.408  1.00 27.09           H
ATOM   3716 3HG1 VAL A 352     -18.438  -0.094  11.635  1.00 27.09           H
ATOM   3717  CG2 VAL A 352     -15.761   0.134  13.784  1.00 29.93           C
ATOM   3718 1HG2 VAL A 352     -15.298  -0.768  13.384  1.00 29.93           H
ATOM   3719 2HG2 VAL A 352     -15.631   0.135  14.866  1.00 29.93           H
ATOM   3720 3HG2 VAL A 352     -15.269   1.007  13.360  1.00 29.93           H
ATOM   3721  N   THR A 353     -19.921   2.544  12.914  1.00 33.62           N
ATOM   3722  H   THR A 353     -19.330   3.317  12.614  1.00 33.62           H
ATOM   3723  CA  THR A 353     -21.373   2.603  12.633  1.00 33.99           C
ATOM   3724  HA  THR A 353     -21.898   2.386  13.563  1.00 33.99           H
ATOM   3725  C   THR A 353     -21.823   1.554  11.615  1.00 36.49           C
ATOM   3726  O   THR A 353     -21.042   1.055  10.808  1.00 29.92           O
ATOM   3727  CB  THR A 353     -21.854   3.979  12.157  1.00 32.86           C
ATOM   3728  HB  THR A 353     -22.934   3.921  12.019  1.00 32.86           H
ATOM   3729  OG1 THR A 353     -21.300   4.291  10.908  1.00 32.57           O
ATOM   3730  HG1 THR A 353     -20.425   4.693  11.090  1.00 32.57           H
ATOM   3731  CG2 THR A 353     -21.599   5.097  13.166  1.00 34.01           C
ATOM   3732 1HG2 THR A 353     -21.906   6.050  12.734  1.00 34.01           H
ATOM   3733 2HG2 THR A 353     -20.542   5.151  13.423  1.00 34.01           H
ATOM   3734 3HG2 THR A 353     -22.174   4.910  14.071  1.00 34.01           H
ATOM   3735  N   GLU A 354     -23.120   1.234  11.610  1.00 35.08           N
ATOM   3736  H   GLU A 354     -23.690   1.594  12.361  1.00 35.08           H
ATOM   3737  CA  GLU A 354     -23.711   0.192  10.752  1.00 33.64           C
ATOM   3738  HA  GLU A 354     -23.278  -0.769  11.030  1.00 33.64           H
ATOM   3739  C   GLU A 354     -23.438   0.393   9.246  1.00 31.85           C
ATOM   3740  O   GLU A 354     -23.311  -0.579   8.503  1.00 34.16           O
ATOM   3741  CB  GLU A 354     -25.231   0.121  11.004  1.00  0.00           C
ATOM   3742 1HB  GLU A 354     -25.712   0.988  10.548  1.00  0.00           H
ATOM   3743 2HB  GLU A 354     -25.612  -0.771  10.504  1.00  0.00           H
ATOM   3744  CG  GLU A 354     -25.649   0.065  12.487  1.00  0.00           C
ATOM   3745 1HG  GLU A 354     -25.624   1.083  12.886  1.00  0.00           H
ATOM   3746 2HG  GLU A 354     -26.680  -0.287  12.552  1.00  0.00           H
ATOM   3747  CD  GLU A 354     -24.734  -0.830  13.332  1.00  0.00           C
ATOM   3748  OE1 GLU A 354     -24.567  -2.018  12.987  1.00  0.00           O
ATOM   3749  OE2 GLU A 354     -24.099  -0.320  14.282  1.00  0.00           O
ATOM   3750  N   GLY A 355     -23.280   1.645   8.795  1.00 31.17           N
ATOM   3751  H   GLY A 355     -23.317   2.394   9.472  1.00 31.17           H
ATOM   3752  CA  GLY A 355     -22.893   1.970   7.418  1.00 31.26           C
ATOM   3753 1HA  GLY A 355     -23.554   1.454   6.722  1.00 31.26           H
ATOM   3754 2HA  GLY A 355     -22.998   3.044   7.277  1.00 31.26           H
ATOM   3755  C   GLY A 355     -21.445   1.589   7.090  1.00 29.38           C
ATOM   3756  O   GLY A 355     -21.181   1.031   6.022  1.00 31.15           O
ATOM   3757  N   ALA A 356     -20.523   1.818   8.030  1.00 29.82           N
ATOM   3758  H   ALA A 356     -20.803   2.268   8.892  1.00 29.82           H
ATOM   3759  CA  ALA A 356     -19.155   1.312   7.960  1.00 28.70           C
ATOM   3760  HA  ALA A 356     -18.733   1.571   6.987  1.00 28.70           H
ATOM   3761  C   ALA A 356     -19.107  -0.221   8.109  1.00 28.45           C
ATOM   3762  O   ALA A 356     -18.354  -0.879   7.386  1.00 28.66           O
ATOM   3763  CB  ALA A 356     -18.324   2.008   9.043  1.00 25.22           C
ATOM   3764 1HB  ALA A 356     -18.373   3.087   8.914  1.00 25.22           H
ATOM   3765 2HB  ALA A 356     -17.284   1.689   8.969  1.00 25.22           H
ATOM   3766 3HB  ALA A 356     -18.708   1.769  10.033  1.00 25.22           H
ATOM   3767  N   ARG A 357     -19.942  -0.813   8.984  1.00 27.69           N
ATOM   3768  H   ARG A 357     -20.509  -0.211   9.575  1.00 27.69           H
ATOM   3769  CA  ARG A 357     -20.050  -2.277   9.122  1.00 27.45           C
ATOM   3770  HA  ARG A 357     -19.058  -2.662   9.353  1.00 27.45           H
ATOM   3771  C   ARG A 357     -20.460  -2.936   7.807  1.00 28.94           C
ATOM   3772  O   ARG A 357     -19.823  -3.920   7.438  1.00 28.48           O
ATOM   3773  CB  ARG A 357     -21.007  -2.727  10.243  1.00 27.98           C
ATOM   3774 1HB  ARG A 357     -22.014  -2.372  10.026  1.00 27.98           H
ATOM   3775 2HB  ARG A 357     -21.035  -3.818  10.218  1.00 27.98           H
ATOM   3776  CG  ARG A 357     -20.624  -2.306  11.672  1.00 31.13           C
ATOM   3777 1HG  ARG A 357     -19.560  -2.470  11.840  1.00 31.13           H
ATOM   3778 2HG  ARG A 357     -20.838  -1.247  11.798  1.00 31.13           H
ATOM   3779  CD  ARG A 357     -21.428  -3.125  12.702  1.00 33.61           C
ATOM   3780 1HD  ARG A 357     -22.310  -3.544  12.211  1.00 33.61           H
ATOM   3781 2HD  ARG A 357     -20.824  -3.958  13.064  1.00 33.61           H
ATOM   3782  NE  ARG A 357     -21.916  -2.309  13.825  1.00 36.90           N
ATOM   3783  HE  ARG A 357     -22.884  -1.991  13.751  1.00 36.90           H
ATOM   3784  CZ  ARG A 357     -21.267  -1.873  14.886  1.00 36.41           C
ATOM   3785  NH1 ARG A 357     -20.045  -2.248  15.132  1.00 36.24           N
ATOM   3786 1HH1 ARG A 357     -19.589  -2.813  14.459  1.00 36.24           H
ATOM   3787 2HH1 ARG A 357     -19.539  -1.879  15.923  1.00 36.24           H
ATOM   3788  NH2 ARG A 357     -21.839  -1.043  15.703  1.00 40.30           N
ATOM   3789 1HH2 ARG A 357     -22.729  -0.672  15.368  1.00 40.30           H
ATOM   3790 2HH2 ARG A 357     -21.254  -0.490  16.303  1.00 40.30           H
ATOM   3791  N   ASP A 358     -21.455  -2.412   7.083  1.00 31.00           N
ATOM   3792  H   ASP A 358     -21.988  -1.643   7.476  1.00 31.00           H
ATOM   3793  CA  ASP A 358     -21.835  -2.938   5.760  1.00 29.01           C
ATOM   3794  HA  ASP A 358     -22.076  -3.997   5.862  1.00 29.01           H
ATOM   3795  C   ASP A 358     -20.682  -2.826   4.749  1.00 29.04           C
ATOM   3796  O   ASP A 358     -20.316  -3.818   4.121  1.00 27.66           O
ATOM   3797  CB  ASP A 358     -23.084  -2.227   5.209  1.00 32.94           C
ATOM   3798 1HB  ASP A 358     -23.904  -2.344   5.919  1.00 32.94           H
ATOM   3799 2HB  ASP A 358     -22.876  -1.160   5.097  1.00 32.94           H
ATOM   3800  CG  ASP A 358     -23.508  -2.819   3.854  1.00 33.27           C
ATOM   3801  OD1 ASP A 358     -23.586  -4.063   3.756  1.00 37.93           O
ATOM   3802  OD2 ASP A 358     -23.693  -2.041   2.887  1.00 34.29           O
ATOM   3803  N   LEU A 359     -20.051  -1.650   4.640  1.00 26.75           N
ATOM   3804  H   LEU A 359     -20.378  -0.876   5.208  1.00 26.75           H
ATOM   3805  CA  LEU A 359     -18.932  -1.412   3.719  1.00 25.07           C
ATOM   3806  HA  LEU A 359     -19.285  -1.573   2.700  1.00 25.07           H
ATOM   3807  C   LEU A 359     -17.777  -2.401   3.953  1.00 25.12           C
ATOM   3808  O   LEU A 359     -17.350  -3.095   3.029  1.00 23.38           O
ATOM   3809  CB  LEU A 359     -18.498   0.060   3.861  1.00 26.15           C
ATOM   3810 1HB  LEU A 359     -19.333   0.701   3.578  1.00 26.15           H
ATOM   3811 2HB  LEU A 359     -18.278   0.255   4.912  1.00 26.15           H
ATOM   3812  CG  LEU A 359     -17.260   0.467   3.040  1.00 26.81           C
ATOM   3813  HG  LEU A 359     -16.401  -0.120   3.362  1.00 26.81           H
ATOM   3814  CD1 LEU A 359     -17.450   0.292   1.534  1.00 25.82           C
ATOM   3815 1HD1 LEU A 359     -16.559   0.638   1.011  1.00 25.82           H
ATOM   3816 2HD1 LEU A 359     -18.304   0.878   1.201  1.00 25.82           H
ATOM   3817 3HD1 LEU A 359     -17.616  -0.757   1.294  1.00 25.82           H
ATOM   3818  CD2 LEU A 359     -16.956   1.940   3.293  1.00 28.43           C
ATOM   3819 1HD2 LEU A 359     -16.050   2.226   2.762  1.00 28.43           H
ATOM   3820 2HD2 LEU A 359     -16.800   2.096   4.360  1.00 28.43           H
ATOM   3821 3HD2 LEU A 359     -17.787   2.560   2.957  1.00 28.43           H
ATOM   3822  N   ILE A 360     -17.321  -2.531   5.201  1.00 24.06           N
ATOM   3823  H   ILE A 360     -17.730  -1.941   5.920  1.00 24.06           H
ATOM   3824  CA  ILE A 360     -16.262  -3.475   5.587  1.00 21.41           C
ATOM   3825  HA  ILE A 360     -15.391  -3.303   4.954  1.00 21.41           H
ATOM   3826  C   ILE A 360     -16.713  -4.926   5.347  1.00 24.13           C
ATOM   3827  O   ILE A 360     -15.973  -5.710   4.752  1.00 23.22           O
ATOM   3828  CB  ILE A 360     -15.845  -3.215   7.054  1.00 21.58           C
ATOM   3829  HB  ILE A 360     -16.750  -3.225   7.663  1.00 21.58           H
ATOM   3830  CG1 ILE A 360     -15.161  -1.834   7.197  1.00 25.20           C
ATOM   3831 1HG1 ILE A 360     -14.128  -1.906   6.857  1.00 25.20           H
ATOM   3832 2HG1 ILE A 360     -15.666  -1.104   6.566  1.00 25.20           H
ATOM   3833  CG2 ILE A 360     -14.896  -4.311   7.571  1.00 22.74           C
ATOM   3834 1HG2 ILE A 360     -14.574  -4.091   8.587  1.00 22.74           H
ATOM   3835 2HG2 ILE A 360     -14.013  -4.369   6.932  1.00 22.74           H
ATOM   3836 3HG2 ILE A 360     -15.394  -5.279   7.584  1.00 22.74           H
ATOM   3837  CD1 ILE A 360     -15.181  -1.271   8.625  1.00 24.15           C
ATOM   3838 1HD1 ILE A 360     -14.744  -0.273   8.626  1.00 24.15           H
ATOM   3839 2HD1 ILE A 360     -14.605  -1.906   9.295  1.00 24.15           H
ATOM   3840 3HD1 ILE A 360     -16.207  -1.197   8.984  1.00 24.15           H
ATOM   3841  N   SER A 361     -17.947  -5.281   5.727  1.00 24.31           N
ATOM   3842  H   SER A 361     -18.531  -4.583   6.173  1.00 24.31           H
ATOM   3843  CA  SER A 361     -18.507  -6.630   5.527  1.00 23.97           C
ATOM   3844  HA  SER A 361     -17.822  -7.359   5.961  1.00 23.97           H
ATOM   3845  C   SER A 361     -18.698  -6.995   4.054  1.00 25.32           C
ATOM   3846  O   SER A 361     -18.697  -8.180   3.715  1.00 27.23           O
ATOM   3847  CB  SER A 361     -19.866  -6.781   6.216  1.00 27.06           C
ATOM   3848 1HB  SER A 361     -20.580  -6.075   5.787  1.00 27.06           H
ATOM   3849 2HB  SER A 361     -20.236  -7.795   6.060  1.00 27.06           H
ATOM   3850  OG  SER A 361     -19.754  -6.551   7.601  1.00 32.65           O
ATOM   3851  HG  SER A 361     -19.777  -5.583   7.714  1.00 32.65           H
ATOM   3852  N   ARG A 362     -18.890  -6.018   3.160  1.00 25.68           N
ATOM   3853  H   ARG A 362     -19.017  -5.075   3.522  1.00 25.68           H
ATOM   3854  CA  ARG A 362     -18.919  -6.207   1.702  1.00 26.85           C
ATOM   3855  HA  ARG A 362     -19.464  -7.115   1.463  1.00 26.85           H
ATOM   3856  C   ARG A 362     -17.510  -6.416   1.152  1.00 25.73           C
ATOM   3857  O   ARG A 362     -17.315  -7.350   0.379  1.00 26.65           O
ATOM   3858  CB  ARG A 362     -19.655  -5.024   1.040  1.00 30.67           C
ATOM   3859 1HB  ARG A 362     -19.318  -4.085   1.483  1.00 30.67           H
ATOM   3860 2HB  ARG A 362     -19.439  -4.998  -0.028  1.00 30.67           H
ATOM   3861  CG  ARG A 362     -21.175  -5.183   1.225  1.00 35.70           C
ATOM   3862 1HG  ARG A 362     -21.551  -5.940   0.537  1.00 35.70           H
ATOM   3863 2HG  ARG A 362     -21.377  -5.524   2.241  1.00 35.70           H
ATOM   3864  CD  ARG A 362     -21.966  -3.887   1.039  1.00 38.95           C
ATOM   3865 1HD  ARG A 362     -22.981  -4.083   1.386  1.00 38.95           H
ATOM   3866 2HD  ARG A 362     -21.534  -3.116   1.679  1.00 38.95           H
ATOM   3867  NE  ARG A 362     -22.049  -3.398  -0.350  1.00 50.38           N
ATOM   3868  HE  ARG A 362     -21.456  -3.791  -1.060  1.00 50.38           H
ATOM   3869  CZ  ARG A 362     -22.833  -2.403  -0.727  1.00 53.49           C
ATOM   3870  NH1 ARG A 362     -23.627  -1.781   0.103  1.00 46.41           N
ATOM   3871 1HH1 ARG A 362     -23.596  -2.019   1.099  1.00 46.41           H
ATOM   3872 2HH1 ARG A 362     -24.116  -0.969  -0.178  1.00 46.41           H
ATOM   3873  NH2 ARG A 362     -22.854  -2.026  -1.973  1.00 50.69           N
ATOM   3874 1HH2 ARG A 362     -22.284  -2.515  -2.667  1.00 50.69           H
ATOM   3875 2HH2 ARG A 362     -23.391  -1.241  -2.253  1.00 50.69           H
ATOM   3876  N   LEU A 363     -16.539  -5.606   1.571  1.00 22.18           N
ATOM   3877  H   LEU A 363     -16.792  -4.864   2.216  1.00 22.18           H
ATOM   3878  CA  LEU A 363     -15.144  -5.684   1.119  1.00 22.31           C
ATOM   3879  HA  LEU A 363     -15.125  -5.709   0.033  1.00 22.31           H
ATOM   3880  C   LEU A 363     -14.426  -6.973   1.575  1.00 21.36           C
ATOM   3881  O   LEU A 363     -13.723  -7.597   0.778  1.00 23.53           O
ATOM   3882  CB  LEU A 363     -14.415  -4.404   1.577  1.00 23.86           C
ATOM   3883 1HB  LEU A 363     -14.552  -4.304   2.654  1.00 23.86           H
ATOM   3884 2HB  LEU A 363     -13.349  -4.517   1.388  1.00 23.86           H
ATOM   3885  CG  LEU A 363     -14.908  -3.112   0.884  1.00 22.65           C
ATOM   3886  HG  LEU A 363     -15.996  -3.113   0.844  1.00 22.65           H
ATOM   3887  CD1 LEU A 363     -14.460  -1.869   1.651  1.00 22.76           C
ATOM   3888 1HD1 LEU A 363     -14.853  -0.977   1.167  1.00 22.76           H
ATOM   3889 2HD1 LEU A 363     -13.375  -1.804   1.668  1.00 22.76           H
ATOM   3890 3HD1 LEU A 363     -14.839  -1.908   2.672  1.00 22.76           H
ATOM   3891  CD2 LEU A 363     -14.391  -2.967  -0.548  1.00 25.25           C
ATOM   3892 1HD2 LEU A 363     -14.915  -2.147  -1.039  1.00 25.25           H
ATOM   3893 2HD2 LEU A 363     -14.552  -3.886  -1.103  1.00 25.25           H
ATOM   3894 3HD2 LEU A 363     -13.327  -2.741  -0.537  1.00 25.25           H
ATOM   3895  N   LEU A 364     -14.625  -7.416   2.820  1.00 20.14           N
ATOM   3896  H   LEU A 364     -15.199  -6.855   3.441  1.00 20.14           H
ATOM   3897  CA  LEU A 364     -13.968  -8.602   3.388  1.00 20.11           C
ATOM   3898  HA  LEU A 364     -12.991  -8.716   2.919  1.00 20.11           H
ATOM   3899  C   LEU A 364     -14.744  -9.905   3.101  1.00 22.85           C
ATOM   3900  O   LEU A 364     -15.604 -10.328   3.871  1.00 23.69           O
ATOM   3901  CB  LEU A 364     -13.719  -8.375   4.895  1.00 18.99           C
ATOM   3902 1HB  LEU A 364     -14.680  -8.236   5.393  1.00 18.99           H
ATOM   3903 2HB  LEU A 364     -13.258  -9.273   5.308  1.00 18.99           H
ATOM   3904  CG  LEU A 364     -12.817  -7.165   5.222  1.00 21.46           C
ATOM   3905  HG  LEU A 364     -13.292  -6.248   4.874  1.00 21.46           H
ATOM   3906  CD1 LEU A 364     -12.622  -7.048   6.732  1.00 21.37           C
ATOM   3907 1HD1 LEU A 364     -12.068  -6.138   6.959  1.00 21.37           H
ATOM   3908 2HD1 LEU A 364     -12.078  -7.909   7.120  1.00 21.37           H
ATOM   3909 3HD1 LEU A 364     -13.591  -6.994   7.225  1.00 21.37           H
ATOM   3910  CD2 LEU A 364     -11.437  -7.272   4.569  1.00 22.20           C
ATOM   3911 1HD2 LEU A 364     -10.782  -6.496   4.960  1.00 22.20           H
ATOM   3912 2HD2 LEU A 364     -11.516  -7.134   3.492  1.00 22.20           H
ATOM   3913 3HD2 LEU A 364     -10.993  -8.244   4.776  1.00 22.20           H
ATOM   3914  N   LYS A 365     -14.417 -10.578   1.985  1.00 23.69           N
ATOM   3915  H   LYS A 365     -13.740 -10.131   1.382  1.00 23.69           H
ATOM   3916  CA  LYS A 365     -14.930 -11.920   1.617  1.00 25.53           C
ATOM   3917  HA  LYS A 365     -15.477 -12.334   2.467  1.00 25.53           H
ATOM   3918  C   LYS A 365     -13.800 -12.884   1.252  1.00 21.85           C
ATOM   3919  O   LYS A 365     -12.913 -12.498   0.492  1.00 22.44           O
ATOM   3920  CB  LYS A 365     -15.867 -11.859   0.395  1.00 26.11           C
ATOM   3921 1HB  LYS A 365     -15.255 -11.674  -0.488  1.00 26.11           H
ATOM   3922 2HB  LYS A 365     -16.326 -12.839   0.259  1.00 26.11           H
ATOM   3923  CG  LYS A 365     -16.974 -10.805   0.376  1.00 26.15           C
ATOM   3924 1HG  LYS A 365     -16.532  -9.812   0.448  1.00 26.15           H
ATOM   3925 2HG  LYS A 365     -17.458 -10.890  -0.593  1.00 26.15           H
ATOM   3926  CD  LYS A 365     -18.047 -10.962   1.453  1.00 32.43           C
ATOM   3927 1HD  LYS A 365     -18.402 -11.993   1.485  1.00 32.43           H
ATOM   3928 2HD  LYS A 365     -17.630 -10.688   2.422  1.00 32.43           H
ATOM   3929  CE  LYS A 365     -19.204 -10.023   1.097  1.00 38.49           C
ATOM   3930 1HE  LYS A 365     -18.780  -9.042   0.865  1.00 38.49           H
ATOM   3931 2HE  LYS A 365     -19.701 -10.388   0.193  1.00 38.49           H
ATOM   3932  NZ  LYS A 365     -20.157  -9.896   2.222  1.00 48.72           N
ATOM   3933 1HZ  LYS A 365     -20.928  -9.289   1.982  1.00 48.72           H
ATOM   3934 2HZ  LYS A 365     -19.663  -9.452   2.999  1.00 48.72           H
ATOM   3935 3HZ  LYS A 365     -20.495 -10.793   2.534  1.00 48.72           H
ATOM   3936  N   HIS A 366     -13.889 -14.160   1.647  1.00 20.93           N
ATOM   3937  H   HIS A 366     -14.587 -14.416   2.328  1.00 20.93           H
ATOM   3938  CA  HIS A 366     -12.983 -15.199   1.128  1.00 22.37           C
ATOM   3939  HA  HIS A 366     -11.955 -14.904   1.349  1.00 22.37           H
ATOM   3940  C   HIS A 366     -13.091 -15.340  -0.403  1.00 23.69           C
ATOM   3941  O   HIS A 366     -12.079 -15.368  -1.092  1.00 22.94           O
ATOM   3942  CB  HIS A 366     -13.242 -16.553   1.816  1.00 23.42           C
ATOM   3943 1HB  HIS A 366     -13.026 -16.472   2.879  1.00 23.42           H
ATOM   3944 2HB  HIS A 366     -14.292 -16.825   1.705  1.00 23.42           H
ATOM   3945  CG  HIS A 366     -12.392 -17.664   1.247  1.00 23.19           C
ATOM   3946  ND1 HIS A 366     -12.699 -18.451   0.156  1.00 26.84           N
ATOM   3947  HD1 HIS A 366     -13.585 -18.494  -0.318  1.00 26.84           H
ATOM   3948  CD2 HIS A 366     -11.115 -17.984   1.625  1.00 24.47           C
ATOM   3949  HD2 HIS A 366     -10.568 -17.551   2.453  1.00 24.47           H
ATOM   3950  CE1 HIS A 366     -11.634 -19.221  -0.117  1.00 26.59           C
ATOM   3951  HE1 HIS A 366     -11.585 -19.964  -0.904  1.00 26.59           H
ATOM   3952  NE2 HIS A 366     -10.629 -18.943   0.726  1.00 28.76           N
ATOM   3953  N   ASN A 367     -14.312 -15.390  -0.951  1.00 21.25           N
ATOM   3954  H   ASN A 367     -15.113 -15.330  -0.343  1.00 21.25           H
ATOM   3955  CA  ASN A 367     -14.537 -15.402  -2.398  1.00 24.07           C
ATOM   3956  HA  ASN A 367     -13.829 -16.093  -2.855  1.00 24.07           H
ATOM   3957  C   ASN A 367     -14.343 -13.989  -2.996  1.00 19.03           C
ATOM   3958  O   ASN A 367     -15.168 -13.113  -2.710  1.00 23.28           O
ATOM   3959  CB  ASN A 367     -15.950 -15.942  -2.680  1.00 26.45           C
ATOM   3960 1HB  ASN A 367     -16.058 -16.930  -2.234  1.00 26.45           H
ATOM   3961 2HB  ASN A 367     -16.689 -15.281  -2.226  1.00 26.45           H
ATOM   3962  CG  ASN A 367     -16.265 -16.065  -4.164  1.00 29.84           C
ATOM   3963  OD1 ASN A 367     -15.438 -15.864  -5.042  1.00 28.71           O
ATOM   3964  ND2 ASN A 367     -17.489 -16.389  -4.495  1.00 29.44           N
ATOM   3965 1HD2 ASN A 367     -17.696 -16.549  -5.461  1.00 29.44           H
ATOM   3966 2HD2 ASN A 367     -18.193 -16.462  -3.767  1.00 29.44           H
ATOM   3967  N   PRO A 368     -13.344 -13.749  -3.872  1.00 20.91           N
ATOM   3968  CA  PRO A 368     -13.121 -12.432  -4.477  1.00 21.65           C
ATOM   3969  HA  PRO A 368     -12.940 -11.706  -3.687  1.00 21.65           H
ATOM   3970  C   PRO A 368     -14.317 -11.963  -5.315  1.00 24.19           C
ATOM   3971  O   PRO A 368     -14.645 -10.778  -5.336  1.00 21.72           O
ATOM   3972  CB  PRO A 368     -11.852 -12.573  -5.330  1.00 23.41           C
ATOM   3973 1HB  PRO A 368     -12.106 -12.738  -6.379  1.00 23.41           H
ATOM   3974 2HB  PRO A 368     -11.205 -11.706  -5.219  1.00 23.41           H
ATOM   3975  CG  PRO A 368     -11.164 -13.811  -4.770  1.00 27.84           C
ATOM   3976 1HG  PRO A 368     -10.531 -14.303  -5.509  1.00 27.84           H
ATOM   3977 2HG  PRO A 368     -10.594 -13.531  -3.890  1.00 27.84           H
ATOM   3978  CD  PRO A 368     -12.327 -14.684  -4.331  1.00 23.29           C
ATOM   3979 1HD  PRO A 368     -12.708 -15.252  -5.182  1.00 23.29           H
ATOM   3980 2HD  PRO A 368     -11.990 -15.360  -3.547  1.00 23.29           H
ATOM   3981  N   SER A 369     -15.031 -12.914  -5.928  1.00 24.44           N
ATOM   3982  H   SER A 369     -14.694 -13.864  -5.855  1.00 24.44           H
ATOM   3983  CA  SER A 369     -16.208 -12.698  -6.781  1.00 24.92           C
ATOM   3984  HA  SER A 369     -15.923 -12.052  -7.612  1.00 24.92           H
ATOM   3985  C   SER A 369     -17.393 -12.044  -6.057  1.00 30.03           C
ATOM   3986  O   SER A 369     -18.316 -11.576  -6.713  1.00 30.16           O
ATOM   3987  CB  SER A 369     -16.710 -14.034  -7.353  1.00 24.92           C
ATOM   3988 1HB  SER A 369     -17.397 -14.497  -6.644  1.00 24.92           H
ATOM   3989 2HB  SER A 369     -17.258 -13.838  -8.277  1.00 24.92           H
ATOM   3990  OG  SER A 369     -15.661 -14.950  -7.614  1.00 30.14           O
ATOM   3991  HG  SER A 369     -15.476 -15.436  -6.793  1.00 30.14           H
ATOM   3992  N   GLN A 370     -17.397 -12.043  -4.718  1.00 25.20           N
ATOM   3993  H   GLN A 370     -16.595 -12.439  -4.244  1.00 25.20           H
ATOM   3994  CA  GLN A 370     -18.467 -11.480  -3.882  1.00 24.95           C
ATOM   3995  HA  GLN A 370     -19.294 -11.171  -4.524  1.00 24.95           H
ATOM   3996  C   GLN A 370     -18.051 -10.200  -3.133  1.00 24.50           C
ATOM   3997  O   GLN A 370     -18.840  -9.676  -2.345  1.00 26.41           O
ATOM   3998  CB  GLN A 370     -18.999 -12.571  -2.936  1.00 26.39           C
ATOM   3999 1HB  GLN A 370     -18.162 -13.026  -2.403  1.00 26.39           H
ATOM   4000 2HB  GLN A 370     -19.673 -12.127  -2.202  1.00 26.39           H
ATOM   4001  CG  GLN A 370     -19.778 -13.651  -3.705  1.00 28.39           C
ATOM   4002 1HG  GLN A 370     -20.676 -13.208  -4.137  1.00 28.39           H
ATOM   4003 2HG  GLN A 370     -19.169 -14.040  -4.520  1.00 28.39           H
ATOM   4004  CD  GLN A 370     -20.161 -14.820  -2.807  1.00 32.74           C
ATOM   4005  OE1 GLN A 370     -19.358 -15.688  -2.507  1.00 34.59           O
ATOM   4006  NE2 GLN A 370     -21.393 -14.905  -2.356  1.00 33.27           N
ATOM   4007 1HE2 GLN A 370     -21.606 -15.706  -1.788  1.00 33.27           H
ATOM   4008 2HE2 GLN A 370     -22.083 -14.222  -2.611  1.00 33.27           H
ATOM   4009  N   ARG A 371     -16.826  -9.699  -3.359  1.00 24.41           N
ATOM   4010  H   ARG A 371     -16.244 -10.174  -4.039  1.00 24.41           H
ATOM   4011  CA  ARG A 371     -16.401  -8.353  -2.936  1.00 22.30           C
ATOM   4012  HA  ARG A 371     -16.826  -8.148  -1.952  1.00 22.30           H
ATOM   4013  C   ARG A 371     -16.962  -7.316  -3.930  1.00 26.60           C
ATOM   4014  O   ARG A 371     -17.061  -7.643  -5.118  1.00 29.90           O
ATOM   4015  CB  ARG A 371     -14.864  -8.271  -2.837  1.00 20.46           C
ATOM   4016 1HB  ARG A 371     -14.441  -8.351  -3.837  1.00 20.46           H
ATOM   4017 2HB  ARG A 371     -14.582  -7.300  -2.427  1.00 20.46           H
ATOM   4018  CG  ARG A 371     -14.250  -9.374  -1.962  1.00 19.52           C
ATOM   4019 1HG  ARG A 371     -14.665  -9.317  -0.957  1.00 19.52           H
ATOM   4020 2HG  ARG A 371     -14.494 -10.346  -2.390  1.00 19.52           H
ATOM   4021  CD  ARG A 371     -12.725  -9.251  -1.892  1.00 19.99           C
ATOM   4022 1HD  ARG A 371     -12.352  -9.069  -2.901  1.00 19.99           H
ATOM   4023 2HD  ARG A 371     -12.454  -8.398  -1.267  1.00 19.99           H
ATOM   4024  NE  ARG A 371     -12.121 -10.487  -1.355  1.00 18.40           N
ATOM   4025  HE  ARG A 371     -12.643 -11.025  -0.681  1.00 18.40           H
ATOM   4026  CZ  ARG A 371     -10.991 -11.048  -1.739  1.00 16.91           C
ATOM   4027  NH1 ARG A 371     -10.180 -10.467  -2.564  1.00 18.77           N
ATOM   4028 1HH1 ARG A 371     -10.324  -9.522  -2.865  1.00 18.77           H
ATOM   4029 2HH1 ARG A 371      -9.362 -10.997  -2.866  1.00 18.77           H
ATOM   4030  NH2 ARG A 371     -10.682 -12.235  -1.312  1.00 18.84           N
ATOM   4031 1HH2 ARG A 371     -11.274 -12.696  -0.650  1.00 18.84           H
ATOM   4032 2HH2 ARG A 371      -9.849 -12.708  -1.665  1.00 18.84           H
ATOM   4033  N   PRO A 372     -17.301  -6.086  -3.505  1.00 30.15           N
ATOM   4034  CA  PRO A 372     -17.958  -5.079  -4.342  1.00 29.73           C
ATOM   4035  HA  PRO A 372     -18.876  -5.492  -4.762  1.00 29.73           H
ATOM   4036  C   PRO A 372     -17.085  -4.574  -5.502  1.00 33.02           C
ATOM   4037  O   PRO A 372     -15.893  -4.879  -5.607  1.00 29.97           O
ATOM   4038  CB  PRO A 372     -18.332  -3.945  -3.375  1.00 33.23           C
ATOM   4039 1HB  PRO A 372     -18.325  -2.963  -3.848  1.00 33.23           H
ATOM   4040 2HB  PRO A 372     -19.310  -4.151  -2.939  1.00 33.23           H
ATOM   4041  CG  PRO A 372     -17.283  -4.046  -2.280  1.00 29.79           C
ATOM   4042 1HG  PRO A 372     -16.357  -3.590  -2.624  1.00 29.79           H
ATOM   4043 2HG  PRO A 372     -17.619  -3.598  -1.345  1.00 29.79           H
ATOM   4044  CD  PRO A 372     -17.121  -5.558  -2.166  1.00 26.89           C
ATOM   4045 1HD  PRO A 372     -16.139  -5.803  -1.769  1.00 26.89           H
ATOM   4046 2HD  PRO A 372     -17.912  -5.954  -1.533  1.00 26.89           H
ATOM   4047  N   MET A 373     -17.678  -3.810  -6.414  1.00 30.93           N
ATOM   4048  H   MET A 373     -18.683  -3.661  -6.294  1.00 30.93           H
ATOM   4049  CA  MET A 373     -16.962  -2.926  -7.340  1.00 30.25           C
ATOM   4050  HA  MET A 373     -16.015  -3.386  -7.619  1.00 30.25           H
ATOM   4051  C   MET A 373     -16.652  -1.581  -6.664  1.00 29.26           C
ATOM   4052  O   MET A 373     -17.429  -1.103  -5.844  1.00 27.55           O
ATOM   4053  CB  MET A 373     -17.794  -2.706  -8.615  1.00 35.82           C
ATOM   4054 1HB  MET A 373     -18.729  -2.210  -8.349  1.00 35.82           H
ATOM   4055 2HB  MET A 373     -17.245  -2.050  -9.291  1.00 35.82           H
ATOM   4056  CG  MET A 373     -18.131  -4.011  -9.352  1.00 37.22           C
ATOM   4057 1HG  MET A 373     -18.778  -4.610  -8.708  1.00 37.22           H
ATOM   4058 2HG  MET A 373     -18.708  -3.763 -10.243  1.00 37.22           H
ATOM   4059  SD  MET A 373     -16.715  -5.041  -9.852  1.00 57.50           S
ATOM   4060  CE  MET A 373     -15.951  -4.005 -11.132  1.00 54.05           C
ATOM   4061 1HE  MET A 373     -15.091  -4.525 -11.556  1.00 54.05           H
ATOM   4062 2HE  MET A 373     -15.615  -3.063 -10.700  1.00 54.05           H
ATOM   4063 3HE  MET A 373     -16.674  -3.806 -11.924  1.00 54.05           H
ATOM   4064  N   LEU A 374     -15.558  -0.913  -7.052  1.00 27.61           N
ATOM   4065  H   LEU A 374     -14.928  -1.352  -7.705  1.00 27.61           H
ATOM   4066  CA  LEU A 374     -15.175   0.397  -6.488  1.00 29.26           C
ATOM   4067  HA  LEU A 374     -15.046   0.288  -5.410  1.00 29.26           H
ATOM   4068  C   LEU A 374     -16.249   1.486  -6.677  1.00 29.30           C
ATOM   4069  O   LEU A 374     -16.369   2.380  -5.844  1.00 27.60           O
ATOM   4070  CB  LEU A 374     -13.839   0.849  -7.106  1.00 27.90           C
ATOM   4071 1HB  LEU A 374     -13.950   0.862  -8.191  1.00 27.90           H
ATOM   4072 2HB  LEU A 374     -13.629   1.872  -6.785  1.00 27.90           H
ATOM   4073  CG  LEU A 374     -12.637  -0.036  -6.728  1.00 28.00           C
ATOM   4074  HG  LEU A 374     -12.885  -1.084  -6.893  1.00 28.00           H
ATOM   4075  CD1 LEU A 374     -11.456   0.320  -7.619  1.00 28.69           C
ATOM   4076 1HD1 LEU A 374     -10.606  -0.314  -7.365  1.00 28.69           H
ATOM   4077 2HD1 LEU A 374     -11.190   1.361  -7.459  1.00 28.69           H
ATOM   4078 3HD1 LEU A 374     -11.704   0.157  -8.667  1.00 28.69           H
ATOM   4079  CD2 LEU A 374     -12.212   0.166  -5.274  1.00 28.88           C
ATOM   4080 1HD2 LEU A 374     -11.353  -0.469  -5.050  1.00 28.88           H
ATOM   4081 2HD2 LEU A 374     -13.023  -0.093  -4.596  1.00 28.88           H
ATOM   4082 3HD2 LEU A 374     -11.932   1.204  -5.108  1.00 28.88           H
ATOM   4083  N   ARG A 375     -17.077   1.370  -7.727  1.00 29.83           N
ATOM   4084  H   ARG A 375     -16.911   0.601  -8.355  1.00 29.83           H
ATOM   4085  CA  ARG A 375     -18.276   2.197  -7.945  1.00 32.99           C
ATOM   4086  HA  ARG A 375     -17.974   3.235  -8.093  1.00 32.99           H
ATOM   4087  C   ARG A 375     -19.209   2.191  -6.734  1.00 31.73           C
ATOM   4088  O   ARG A 375     -19.685   3.262  -6.379  1.00 34.48           O
ATOM   4089  CB  ARG A 375     -19.009   1.696  -9.203  1.00  0.00           C
ATOM   4090 1HB  ARG A 375     -18.382   1.887 -10.076  1.00  0.00           H
ATOM   4091 2HB  ARG A 375     -19.129   0.614  -9.116  1.00  0.00           H
ATOM   4092  CG  ARG A 375     -20.413   2.279  -9.464  1.00  0.00           C
ATOM   4093 1HG  ARG A 375     -20.828   1.723 -10.306  1.00  0.00           H
ATOM   4094 2HG  ARG A 375     -21.065   2.081  -8.618  1.00  0.00           H
ATOM   4095  CD  ARG A 375     -20.471   3.769  -9.845  1.00  0.00           C
ATOM   4096 1HD  ARG A 375     -19.596   4.020 -10.445  1.00  0.00           H
ATOM   4097 2HD  ARG A 375     -21.346   3.891 -10.485  1.00  0.00           H
ATOM   4098  NE  ARG A 375     -20.565   4.703  -8.696  1.00  0.00           N
ATOM   4099  HE  ARG A 375     -20.054   4.473  -7.855  1.00  0.00           H
ATOM   4100  CZ  ARG A 375     -21.397   5.733  -8.607  1.00  0.00           C
ATOM   4101  NH1 ARG A 375     -21.277   6.645  -7.685  1.00  0.00           N
ATOM   4102 1HH1 ARG A 375     -20.690   6.480  -6.886  1.00  0.00           H
ATOM   4103 2HH1 ARG A 375     -21.981   7.340  -7.568  1.00  0.00           H
ATOM   4104  NH2 ARG A 375     -22.425   5.849  -9.394  1.00  0.00           N
ATOM   4105 1HH2 ARG A 375     -22.843   4.926  -9.526  1.00  0.00           H
ATOM   4106 2HH2 ARG A 375     -23.053   6.599  -9.239  1.00  0.00           H
ATOM   4107  N   GLU A 376     -19.417   1.039  -6.095  1.00 30.26           N
ATOM   4108  H   GLU A 376     -18.920   0.212  -6.390  1.00 30.26           H
ATOM   4109  CA  GLU A 376     -20.340   0.907  -4.962  1.00 32.33           C
ATOM   4110  HA  GLU A 376     -21.321   1.286  -5.252  1.00 32.33           H
ATOM   4111  C   GLU A 376     -19.866   1.690  -3.735  1.00 33.49           C
ATOM   4112  O   GLU A 376     -20.690   2.203  -2.985  1.00 32.56           O
ATOM   4113  CB  GLU A 376     -20.494  -0.559  -4.538  1.00 32.52           C
ATOM   4114 1HB  GLU A 376     -19.523  -0.927  -4.207  1.00 32.52           H
ATOM   4115 2HB  GLU A 376     -21.171  -0.592  -3.684  1.00 32.52           H
ATOM   4116  CG  GLU A 376     -21.036  -1.497  -5.623  1.00 41.87           C
ATOM   4117 1HG  GLU A 376     -22.067  -1.224  -5.856  1.00 41.87           H
ATOM   4118 2HG  GLU A 376     -20.435  -1.392  -6.530  1.00 41.87           H
ATOM   4119  CD  GLU A 376     -20.979  -2.950  -5.137  1.00 43.34           C
ATOM   4120  OE1 GLU A 376     -21.431  -3.218  -3.995  1.00 53.92           O
ATOM   4121  OE2 GLU A 376     -20.404  -3.783  -5.876  1.00 42.37           O
ATOM   4122  N   VAL A 377     -18.548   1.833  -3.533  1.00 28.28           N
ATOM   4123  H   VAL A 377     -17.913   1.415  -4.198  1.00 28.28           H
ATOM   4124  CA  VAL A 377     -17.995   2.678  -2.456  1.00 25.97           C
ATOM   4125  HA  VAL A 377     -18.388   2.330  -1.502  1.00 25.97           H
ATOM   4126  C   VAL A 377     -18.469   4.122  -2.643  1.00 27.29           C
ATOM   4127  O   VAL A 377     -18.940   4.747  -1.701  1.00 29.75           O
ATOM   4128  CB  VAL A 377     -16.454   2.608  -2.393  1.00 26.93           C
ATOM   4129  HB  VAL A 377     -16.036   3.052  -3.296  1.00 26.93           H
ATOM   4130  CG1 VAL A 377     -15.910   3.382  -1.185  1.00 26.37           C
ATOM   4131 1HG1 VAL A 377     -14.825   3.291  -1.141  1.00 26.37           H
ATOM   4132 2HG1 VAL A 377     -16.339   2.991  -0.262  1.00 26.37           H
ATOM   4133 3HG1 VAL A 377     -16.155   4.442  -1.270  1.00 26.37           H
ATOM   4134  CG2 VAL A 377     -15.954   1.159  -2.293  1.00 27.86           C
ATOM   4135 1HG2 VAL A 377     -14.869   1.149  -2.195  1.00 27.86           H
ATOM   4136 2HG2 VAL A 377     -16.221   0.604  -3.192  1.00 27.86           H
ATOM   4137 3HG2 VAL A 377     -16.398   0.670  -1.426  1.00 27.86           H
ATOM   4138  N   LEU A 378     -18.470   4.601  -3.890  1.00 30.12           N
ATOM   4139  H   LEU A 378     -18.137   3.987  -4.620  1.00 30.12           H
ATOM   4140  CA  LEU A 378     -19.022   5.897  -4.297  1.00 30.71           C
ATOM   4141  HA  LEU A 378     -18.712   6.638  -3.558  1.00 30.71           H
ATOM   4142  C   LEU A 378     -20.571   5.936  -4.325  1.00 33.58           C
ATOM   4143  O   LEU A 378     -21.134   6.882  -4.872  1.00 38.08           O
ATOM   4144  CB  LEU A 378     -18.428   6.299  -5.667  1.00 29.93           C
ATOM   4145 1HB  LEU A 378     -18.899   5.689  -6.434  1.00 29.93           H
ATOM   4146 2HB  LEU A 378     -18.693   7.340  -5.861  1.00 29.93           H
ATOM   4147  CG  LEU A 378     -16.903   6.148  -5.829  1.00 28.01           C
ATOM   4148  HG  LEU A 378     -16.619   5.107  -5.684  1.00 28.01           H
ATOM   4149  CD1 LEU A 378     -16.496   6.549  -7.247  1.00 32.18           C
ATOM   4150 1HD1 LEU A 378     -15.418   6.425  -7.361  1.00 32.18           H
ATOM   4151 2HD1 LEU A 378     -16.743   7.597  -7.422  1.00 32.18           H
ATOM   4152 3HD1 LEU A 378     -17.007   5.922  -7.975  1.00 32.18           H
ATOM   4153  CD2 LEU A 378     -16.134   7.012  -4.838  1.00 29.50           C
ATOM   4154 1HD2 LEU A 378     -15.063   6.916  -5.016  1.00 29.50           H
ATOM   4155 2HD2 LEU A 378     -16.347   6.690  -3.819  1.00 29.50           H
ATOM   4156 3HD2 LEU A 378     -16.416   8.060  -4.950  1.00 29.50           H
ATOM   4157  N   GLU A 379     -21.262   4.904  -3.825  1.00 31.00           N
ATOM   4158  H   GLU A 379     -20.729   4.117  -3.479  1.00 31.00           H
ATOM   4159  CA  GLU A 379     -22.733   4.775  -3.757  1.00 37.70           C
ATOM   4160  HA  GLU A 379     -23.187   5.740  -3.987  1.00 37.70           H
ATOM   4161  C   GLU A 379     -23.240   4.398  -2.349  1.00 36.68           C
ATOM   4162  O   GLU A 379     -24.445   4.434  -2.106  1.00 34.43           O
ATOM   4163  CB  GLU A 379     -23.251   3.749  -4.791  1.00 34.13           C
ATOM   4164 1HB  GLU A 379     -22.772   2.792  -4.595  1.00 34.13           H
ATOM   4165 2HB  GLU A 379     -24.327   3.620  -4.669  1.00 34.13           H
ATOM   4166  CG  GLU A 379     -22.988   4.185  -6.239  1.00 41.73           C
ATOM   4167 1HG  GLU A 379     -23.596   5.066  -6.455  1.00 41.73           H
ATOM   4168 2HG  GLU A 379     -21.945   4.479  -6.311  1.00 41.73           H
ATOM   4169  CD  GLU A 379     -23.227   3.111  -7.316  1.00 50.20           C
ATOM   4170  OE1 GLU A 379     -23.080   1.906  -7.017  1.00 51.52           O
ATOM   4171  OE2 GLU A 379     -23.444   3.518  -8.486  1.00 52.99           O
ATOM   4172  N   HIS A 380     -22.354   4.070  -1.399  1.00 30.91           N
ATOM   4173  H   HIS A 380     -21.376   4.032  -1.653  1.00 30.91           H
ATOM   4174  CA  HIS A 380     -22.709   3.908   0.014  1.00 32.15           C
ATOM   4175  HA  HIS A 380     -23.490   3.154   0.097  1.00 32.15           H
ATOM   4176  C   HIS A 380     -23.214   5.252   0.579  1.00 30.95           C
ATOM   4177  O   HIS A 380     -22.423   6.197   0.649  1.00 31.53           O
ATOM   4178  CB  HIS A 380     -21.484   3.429   0.821  1.00 30.92           C
ATOM   4179 1HB  HIS A 380     -20.569   3.815   0.368  1.00 30.92           H
ATOM   4180 2HB  HIS A 380     -21.539   3.846   1.827  1.00 30.92           H
ATOM   4181  CG  HIS A 380     -21.367   1.932   0.975  1.00 28.64           C
ATOM   4182  ND1 HIS A 380     -21.793   1.185   2.052  1.00 28.81           N
ATOM   4183  HD1 HIS A 380     -22.207   1.524   2.907  1.00 28.81           H
ATOM   4184  CD2 HIS A 380     -20.785   1.059   0.096  1.00 28.00           C
ATOM   4185  HD2 HIS A 380     -20.315   1.322  -0.835  1.00 28.00           H
ATOM   4186  CE1 HIS A 380     -21.462  -0.095   1.828  1.00 26.97           C
ATOM   4187  HE1 HIS A 380     -21.641  -0.907   2.520  1.00 26.97           H
ATOM   4188  NE2 HIS A 380     -20.842  -0.224   0.646  1.00 30.48           N
ATOM   4189  N   PRO A 381     -24.455   5.349   1.105  1.00 34.73           N
ATOM   4190  CA  PRO A 381     -24.954   6.589   1.711  1.00 34.19           C
ATOM   4191  HA  PRO A 381     -24.987   7.355   0.939  1.00 34.19           H
ATOM   4192  C   PRO A 381     -24.087   7.082   2.881  1.00 35.73           C
ATOM   4193  O   PRO A 381     -23.975   8.279   3.126  1.00 35.56           O
ATOM   4194  CB  PRO A 381     -26.387   6.281   2.160  1.00 37.03           C
ATOM   4195 1HB  PRO A 381     -26.391   5.899   3.182  1.00 37.03           H
ATOM   4196 2HB  PRO A 381     -27.030   7.158   2.077  1.00 37.03           H
ATOM   4197  CG  PRO A 381     -26.817   5.171   1.203  1.00 36.68           C
ATOM   4198 1HG  PRO A 381     -27.621   4.563   1.618  1.00 36.68           H
ATOM   4199 2HG  PRO A 381     -27.113   5.604   0.245  1.00 36.68           H
ATOM   4200  CD  PRO A 381     -25.529   4.369   1.027  1.00 36.48           C
ATOM   4201 1HD  PRO A 381     -25.426   3.648   1.839  1.00 36.48           H
ATOM   4202 2HD  PRO A 381     -25.548   3.854   0.066  1.00 36.48           H
ATOM   4203  N   TRP A 382     -23.424   6.150   3.574  1.00 35.50           N
ATOM   4204  H   TRP A 382     -23.579   5.188   3.324  1.00 35.50           H
ATOM   4205  CA  TRP A 382     -22.453   6.436   4.631  1.00 29.34           C
ATOM   4206  HA  TRP A 382     -22.913   7.101   5.364  1.00 29.34           H
ATOM   4207  C   TRP A 382     -21.186   7.149   4.130  1.00 30.70           C
ATOM   4208  O   TRP A 382     -20.675   8.022   4.826  1.00 32.45           O
ATOM   4209  CB  TRP A 382     -22.108   5.118   5.331  1.00 30.62           C
ATOM   4210 1HB  TRP A 382     -23.023   4.700   5.751  1.00 30.62           H
ATOM   4211 2HB  TRP A 382     -21.723   4.411   4.594  1.00 30.62           H
ATOM   4212  CG  TRP A 382     -21.095   5.248   6.421  1.00 33.52           C
ATOM   4213  CD1 TRP A 382     -21.364   5.635   7.687  1.00 32.39           C
ATOM   4214  HD1 TRP A 382     -22.344   5.862   8.089  1.00 32.39           H
ATOM   4215  CD2 TRP A 382     -19.639   5.107   6.350  1.00 29.13           C
ATOM   4216  NE1 TRP A 382     -20.187   5.754   8.392  1.00 34.07           N
ATOM   4217  HE1 TRP A 382     -20.147   6.061   9.373  1.00 34.07           H
ATOM   4218  CE2 TRP A 382     -19.091   5.452   7.620  1.00 30.87           C
ATOM   4219  CE3 TRP A 382     -18.723   4.721   5.345  1.00 31.63           C
ATOM   4220  HE3 TRP A 382     -19.097   4.437   4.375  1.00 31.63           H
ATOM   4221  CZ2 TRP A 382     -17.713   5.431   7.879  1.00 30.39           C
ATOM   4222  HZ2 TRP A 382     -17.346   5.678   8.862  1.00 30.39           H
ATOM   4223  CZ3 TRP A 382     -17.336   4.697   5.596  1.00 31.17           C
ATOM   4224  HZ3 TRP A 382     -16.647   4.400   4.819  1.00 31.17           H
ATOM   4225  CH2 TRP A 382     -16.831   5.052   6.857  1.00 27.70           C
ATOM   4226  HH2 TRP A 382     -15.770   5.018   7.045  1.00 27.70           H
ATOM   4227  N   ILE A 383     -20.708   6.835   2.917  1.00 29.48           N
ATOM   4228  H   ILE A 383     -21.244   6.204   2.337  1.00 29.48           H
ATOM   4229  CA  ILE A 383     -19.585   7.542   2.285  1.00 30.64           C
ATOM   4230  HA  ILE A 383     -18.785   7.653   3.016  1.00 30.64           H
ATOM   4231  C   ILE A 383     -20.012   8.963   1.901  1.00 34.09           C
ATOM   4232  O   ILE A 383     -19.326   9.921   2.251  1.00 36.47           O
ATOM   4233  CB  ILE A 383     -19.043   6.742   1.072  1.00 31.39           C
ATOM   4234  HB  ILE A 383     -19.891   6.411   0.474  1.00 31.39           H
ATOM   4235  CG1 ILE A 383     -18.273   5.472   1.508  1.00 31.38           C
ATOM   4236 1HG1 ILE A 383     -18.918   4.866   2.143  1.00 31.38           H
ATOM   4237 2HG1 ILE A 383     -18.054   4.877   0.625  1.00 31.38           H
ATOM   4238  CG2 ILE A 383     -18.175   7.607   0.145  1.00 32.67           C
ATOM   4239 1HG2 ILE A 383     -17.664   6.979  -0.587  1.00 32.67           H
ATOM   4240 2HG2 ILE A 383     -17.433   8.155   0.724  1.00 32.67           H
ATOM   4241 3HG2 ILE A 383     -18.792   8.319  -0.403  1.00 32.67           H
ATOM   4242  CD1 ILE A 383     -16.942   5.708   2.234  1.00 29.76           C
ATOM   4243 1HD1 ILE A 383     -16.467   4.748   2.434  1.00 29.76           H
ATOM   4244 2HD1 ILE A 383     -17.117   6.216   3.179  1.00 29.76           H
ATOM   4245 3HD1 ILE A 383     -16.265   6.299   1.618  1.00 29.76           H
ATOM   4246  N   THR A 384     -21.172   9.125   1.255  1.00 36.20           N
ATOM   4247  H   THR A 384     -21.711   8.307   0.996  1.00 36.20           H
ATOM   4248  CA  THR A 384     -21.692  10.452   0.874  1.00 36.71           C
ATOM   4249  HA  THR A 384     -20.910  10.987   0.335  1.00 36.71           H
ATOM   4250  C   THR A 384     -22.057  11.333   2.074  1.00 35.17           C
ATOM   4251  O   THR A 384     -22.082  12.549   1.935  1.00 40.47           O
ATOM   4252  CB  THR A 384     -22.903  10.335  -0.063  1.00 36.11           C
ATOM   4253  HB  THR A 384     -23.313  11.330  -0.241  1.00 36.11           H
ATOM   4254  OG1 THR A 384     -23.908   9.516   0.489  1.00 38.77           O
ATOM   4255  HG1 THR A 384     -24.097   9.804   1.388  1.00 38.77           H
ATOM   4256  CG2 THR A 384     -22.526   9.717  -1.410  1.00 38.98           C
ATOM   4257 1HG2 THR A 384     -23.402   9.708  -2.058  1.00 38.98           H
ATOM   4258 2HG2 THR A 384     -22.175   8.694  -1.274  1.00 38.98           H
ATOM   4259 3HG2 THR A 384     -21.743  10.310  -1.881  1.00 38.98           H
ATOM   4260  N   ALA A 385     -22.310  10.747   3.250  1.00 35.40           N
ATOM   4261  H   ALA A 385     -22.356   9.739   3.285  1.00 35.40           H
ATOM   4262  CA  ALA A 385     -22.518  11.474   4.504  1.00 35.52           C
ATOM   4263  HA  ALA A 385     -23.087  12.381   4.295  1.00 35.52           H
ATOM   4264  C   ALA A 385     -21.216  11.919   5.211  1.00 40.80           C
ATOM   4265  O   ALA A 385     -21.293  12.619   6.217  1.00 40.55           O
ATOM   4266  CB  ALA A 385     -23.363  10.581   5.424  1.00 35.79           C
ATOM   4267 1HB  ALA A 385     -24.302  10.325   4.934  1.00 35.79           H
ATOM   4268 2HB  ALA A 385     -23.584  11.117   6.349  1.00 35.79           H
ATOM   4269 3HB  ALA A 385     -22.814   9.670   5.666  1.00 35.79           H
ATOM   4270  N   ASN A 386     -20.035  11.501   4.733  1.00 34.25           N
ATOM   4271  H   ASN A 386     -20.035  10.936   3.896  1.00 34.25           H
ATOM   4272  CA  ASN A 386     -18.771  11.644   5.471  1.00 33.12           C
ATOM   4273  HA  ASN A 386     -18.888  12.389   6.262  1.00 33.12           H
ATOM   4274  C   ASN A 386     -17.564  12.120   4.631  1.00 33.14           C
ATOM   4275  O   ASN A 386     -16.657  12.730   5.196  1.00 34.19           O
ATOM   4276  CB  ASN A 386     -18.467  10.289   6.139  1.00 33.27           C
ATOM   4277 1HB  ASN A 386     -18.661   9.477   5.441  1.00 33.27           H
ATOM   4278 2HB  ASN A 386     -17.418  10.246   6.402  1.00 33.27           H
ATOM   4279  CG  ASN A 386     -19.201  10.044   7.440  1.00 34.28           C
ATOM   4280  OD1 ASN A 386     -18.895  10.637   8.461  1.00 35.41           O
ATOM   4281  ND2 ASN A 386     -20.119   9.109   7.465  1.00 34.75           N
ATOM   4282 1HD2 ASN A 386     -20.500   8.877   8.362  1.00 34.75           H
ATOM   4283 2HD2 ASN A 386     -20.327   8.594   6.621  1.00 34.75           H
ATOM   4284  N   SER A 387     -17.497  11.834   3.324  1.00 32.68           N
ATOM   4285  H   SER A 387     -18.267  11.337   2.893  1.00 32.68           H
ATOM   4286  CA  SER A 387     -16.320  12.155   2.497  1.00 33.41           C
ATOM   4287  HA  SER A 387     -15.443  11.816   3.048  1.00 33.41           H
ATOM   4288  C   SER A 387     -16.128  13.658   2.230  1.00 41.58           C
ATOM   4289  O   SER A 387     -17.056  14.457   2.329  1.00 46.20           O
ATOM   4290  CB  SER A 387     -16.334  11.381   1.170  1.00 35.50           C
ATOM   4291 1HB  SER A 387     -16.577  10.334   1.354  1.00 35.50           H
ATOM   4292 2HB  SER A 387     -17.078  11.811   0.497  1.00 35.50           H
ATOM   4293  OG  SER A 387     -15.044  11.461   0.587  1.00 40.19           O
ATOM   4294  HG  SER A 387     -15.124  11.619  -0.389  1.00 40.19           H
ATOM   4295  N   SER A 388     -14.906  14.030   1.843  1.00 41.55           N
ATOM   4296  H   SER A 388     -14.219  13.293   1.787  1.00 41.55           H
ATOM   4297  CA  SER A 388     -14.511  15.371   1.379  1.00 46.13           C
ATOM   4298  HA  SER A 388     -15.416  15.948   1.188  1.00 46.13           H
ATOM   4299  C   SER A 388     -13.735  15.356   0.045  1.00 47.77           C
ATOM   4300  O   SER A 388     -13.227  16.391  -0.384  1.00 55.67           O
ATOM   4301  CB  SER A 388     -13.743  16.094   2.493  1.00 45.53           C
ATOM   4302 1HB  SER A 388     -13.461  17.090   2.149  1.00 45.53           H
ATOM   4303 2HB  SER A 388     -14.393  16.201   3.363  1.00 45.53           H
ATOM   4304  OG  SER A 388     -12.578  15.378   2.867  1.00 48.50           O
ATOM   4305  HG  SER A 388     -12.866  14.570   3.327  1.00 48.50           H
ATOM   4306  N   LYS A 389     -13.657  14.187  -0.610  1.00 50.05           N
ATOM   4307  H   LYS A 389     -14.186  13.418  -0.219  1.00 50.05           H
ATOM   4308  CA  LYS A 389     -13.203  13.935  -1.994  1.00 49.81           C
ATOM   4309  HA  LYS A 389     -13.434  14.796  -2.618  1.00 49.81           H
ATOM   4310  C   LYS A 389     -13.990  12.749  -2.586  1.00 52.14           C
ATOM   4311  O   LYS A 389     -14.877  12.243  -1.858  1.00 51.29           O
ATOM   4312  OXT LYS A 389     -13.658  12.326  -3.715  1.00 51.29           O
ATOM   4313  CB  LYS A 389     -11.692  13.637  -2.075  1.00  0.00           C
ATOM   4314 1HB  LYS A 389     -11.500  12.700  -1.555  1.00  0.00           H
ATOM   4315 2HB  LYS A 389     -11.462  13.458  -3.127  1.00  0.00           H
ATOM   4316  CG  LYS A 389     -10.698  14.714  -1.600  1.00  0.00           C
ATOM   4317 1HG  LYS A 389      -9.779  14.568  -2.172  1.00  0.00           H
ATOM   4318 2HG  LYS A 389     -11.076  15.710  -1.827  1.00  0.00           H
ATOM   4319  CD  LYS A 389     -10.342  14.596  -0.110  1.00  0.00           C
ATOM   4320 1HD  LYS A 389     -11.125  15.035   0.504  1.00  0.00           H
ATOM   4321 2HD  LYS A 389     -10.266  13.540   0.137  1.00  0.00           H
ATOM   4322  CE  LYS A 389      -9.005  15.276   0.204  1.00  0.00           C
ATOM   4323 1HE  LYS A 389      -8.318  15.081  -0.626  1.00  0.00           H
ATOM   4324 2HE  LYS A 389      -9.160  16.355   0.284  1.00  0.00           H
ATOM   4325  NZ  LYS A 389      -8.413  14.724   1.445  1.00  0.00           N
ATOM   4326 1HZ  LYS A 389      -7.512  15.139   1.660  1.00  0.00           H
ATOM   4327 2HZ  LYS A 389      -8.226  13.727   1.305  1.00  0.00           H
ATOM   4328 3HZ  LYS A 389      -9.042  14.824   2.225  1.00  0.00           H
TER    4329      LYS A 389 
HETATM 4330  CH3 ACE B  72      15.904 -13.847  -4.049  1.00 31.90           C
HETATM 4331 1HH3 ACE B  72      16.984 -13.950  -3.953  1.00 31.90           H
HETATM 4332 2HH3 ACE B  72      15.673 -13.179  -4.878  1.00 31.90           H
HETATM 4333 3HH3 ACE B  72      15.458 -14.822  -4.237  1.00 31.90           H
HETATM 4334  C   ACE B  72      15.343 -13.290  -2.765  1.00 31.90           C
HETATM 4335  O   ACE B  72      16.004 -13.327  -1.727  1.00 31.90           O
ATOM   4336  N   GLU B  73      14.124 -12.758  -2.822  1.00 31.90           N
ATOM   4337  H   GLU B  73      13.646 -12.711  -3.710  1.00 31.90           H
ATOM   4338  CA  GLU B  73      13.382 -12.324  -1.634  1.00 37.59           C
ATOM   4339  HA  GLU B  73      13.574 -13.065  -0.861  1.00 37.59           H
ATOM   4340  C   GLU B  73      11.858 -12.232  -1.890  1.00 35.67           C
ATOM   4341  O   GLU B  73      11.452 -11.550  -2.835  1.00 37.83           O
ATOM   4342  CB  GLU B  73      13.933 -10.976  -1.132  1.00 38.07           C
ATOM   4343 1HB  GLU B  73      15.019 -10.981  -1.208  1.00 38.07           H
ATOM   4344 2HB  GLU B  73      13.556 -10.154  -1.743  1.00 38.07           H
ATOM   4345  CG  GLU B  73      13.588 -10.744   0.339  1.00 43.67           C
ATOM   4346 1HG  GLU B  73      12.536 -10.492   0.434  1.00 43.67           H
ATOM   4347 2HG  GLU B  73      13.778 -11.661   0.902  1.00 43.67           H
ATOM   4348  CD  GLU B  73      14.441  -9.623   0.921  1.00 49.46           C
ATOM   4349  OE1 GLU B  73      14.077  -8.439   0.780  1.00 52.41           O
ATOM   4350  OE2 GLU B  73      15.479  -9.920   1.559  1.00 53.33           O
ATOM   4351  N   PRO B  74      11.012 -12.909  -1.087  1.00 34.12           N
ATOM   4352  CA  PRO B  74       9.558 -12.705  -1.056  1.00 31.27           C
ATOM   4353  HA  PRO B  74       9.159 -12.562  -2.060  1.00 31.27           H
ATOM   4354  C   PRO B  74       9.194 -11.479  -0.180  1.00 30.10           C
ATOM   4355  O   PRO B  74      10.090 -10.801   0.329  1.00 30.52           O
ATOM   4356  CB  PRO B  74       9.045 -14.028  -0.469  1.00 34.46           C
ATOM   4357 1HB  PRO B  74       8.058 -13.953  -0.023  1.00 34.46           H
ATOM   4358 2HB  PRO B  74       9.042 -14.794  -1.245  1.00 34.46           H
ATOM   4359  CG  PRO B  74      10.101 -14.370   0.578  1.00 30.95           C
ATOM   4360 1HG  PRO B  74       9.927 -13.789   1.484  1.00 30.95           H
ATOM   4361 2HG  PRO B  74      10.123 -15.437   0.803  1.00 30.95           H
ATOM   4362  CD  PRO B  74      11.393 -13.901  -0.083  1.00 31.30           C
ATOM   4363 1HD  PRO B  74      12.050 -13.468   0.672  1.00 31.30           H
ATOM   4364 2HD  PRO B  74      11.879 -14.746  -0.572  1.00 31.30           H
ATOM   4365  N   PRO B  75       7.906 -11.177   0.076  1.00 30.98           N
ATOM   4366  CA  PRO B  75       7.526 -10.301   1.185  1.00 28.20           C
ATOM   4367  HA  PRO B  75       7.845  -9.285   0.955  1.00 28.20           H
ATOM   4368  C   PRO B  75       8.151 -10.745   2.513  1.00 28.49           C
ATOM   4369  O   PRO B  75       8.341 -11.939   2.745  1.00 27.44           O
ATOM   4370  CB  PRO B  75       6.004 -10.352   1.249  1.00 29.80           C
ATOM   4371 1HB  PRO B  75       5.687 -11.167   1.898  1.00 29.80           H
ATOM   4372 2HB  PRO B  75       5.594  -9.402   1.587  1.00 29.80           H
ATOM   4373  CG  PRO B  75       5.607 -10.671  -0.187  1.00 31.07           C
ATOM   4374 1HG  PRO B  75       4.629 -11.150  -0.232  1.00 31.07           H
ATOM   4375 2HG  PRO B  75       5.624  -9.754  -0.773  1.00 31.07           H
ATOM   4376  CD  PRO B  75       6.723 -11.604  -0.654  1.00 28.42           C
ATOM   4377 1HD  PRO B  75       6.461 -12.626  -0.391  1.00 28.42           H
ATOM   4378 2HD  PRO B  75       6.873 -11.514  -1.729  1.00 28.42           H
ATOM   4379  N   SER B  76       8.460  -9.788   3.396  1.00 28.34           N
ATOM   4380  H   SER B  76       8.221  -8.833   3.187  1.00 28.34           H
ATOM   4381  CA  SER B  76       9.243 -10.063   4.612  1.00 27.80           C
ATOM   4382  HA  SER B  76      10.205 -10.473   4.306  1.00 27.80           H
ATOM   4383  C   SER B  76       8.574 -11.129   5.488  1.00 27.02           C
ATOM   4384  O   SER B  76       9.210 -12.120   5.830  1.00 27.01           O
ATOM   4385  CB  SER B  76       9.528  -8.758   5.369  1.00 37.11           C
ATOM   4386 1HB  SER B  76      10.429  -8.868   5.966  1.00 37.11           H
ATOM   4387 2HB  SER B  76       9.717  -7.963   4.647  1.00 37.11           H
ATOM   4388  OG  SER B  76       8.461  -8.372   6.206  1.00 42.12           O
ATOM   4389  HG  SER B  76       8.573  -8.886   7.042  1.00 42.12           H
ATOM   4390  N   TRP B  77       7.256 -11.024   5.693  1.00 26.49           N
ATOM   4391  H   TRP B  77       6.820 -10.159   5.420  1.00 26.49           H
ATOM   4392  CA  TRP B  77       6.451 -11.971   6.469  1.00 25.25           C
ATOM   4393  HA  TRP B  77       6.802 -11.955   7.500  1.00 25.25           H
ATOM   4394  C   TRP B  77       6.546 -13.426   5.980  1.00 26.98           C
ATOM   4395  O   TRP B  77       6.470 -14.336   6.795  1.00 25.01           O
ATOM   4396  CB  TRP B  77       4.998 -11.485   6.476  1.00 23.97           C
ATOM   4397 1HB  TRP B  77       4.437 -12.118   7.164  1.00 23.97           H
ATOM   4398 2HB  TRP B  77       4.974 -10.472   6.879  1.00 23.97           H
ATOM   4399  CG  TRP B  77       4.278 -11.491   5.160  1.00 25.07           C
ATOM   4400  CD1 TRP B  77       4.112 -10.422   4.350  1.00 25.14           C
ATOM   4401  HD1 TRP B  77       4.497  -9.430   4.545  1.00 25.14           H
ATOM   4402  CD2 TRP B  77       3.594 -12.601   4.498  1.00 26.73           C
ATOM   4403  NE1 TRP B  77       3.359 -10.785   3.252  1.00 26.16           N
ATOM   4404  HE1 TRP B  77       3.114 -10.127   2.515  1.00 26.16           H
ATOM   4405  CE2 TRP B  77       3.027 -12.123   3.277  1.00 26.38           C
ATOM   4406  CE3 TRP B  77       3.395 -13.963   4.806  1.00 30.57           C
ATOM   4407  HE3 TRP B  77       3.801 -14.360   5.726  1.00 30.57           H
ATOM   4408  CZ2 TRP B  77       2.322 -12.959   2.397  1.00 29.43           C
ATOM   4409  HZ2 TRP B  77       1.920 -12.566   1.476  1.00 29.43           H
ATOM   4410  CZ3 TRP B  77       2.679 -14.810   3.938  1.00 32.24           C
ATOM   4411  HZ3 TRP B  77       2.548 -15.853   4.194  1.00 32.24           H
ATOM   4412  CH2 TRP B  77       2.153 -14.315   2.731  1.00 31.21           C
ATOM   4413  HH2 TRP B  77       1.629 -14.986   2.064  1.00 31.21           H
ATOM   4414  N   VAL B  78       6.782 -13.672   4.683  1.00 24.90           N
ATOM   4415  H   VAL B  78       6.892 -12.881   4.063  1.00 24.90           H
ATOM   4416  CA  VAL B  78       7.004 -15.028   4.137  1.00 22.60           C
ATOM   4417  HA  VAL B  78       6.212 -15.688   4.493  1.00 22.60           H
ATOM   4418  C   VAL B  78       8.340 -15.607   4.621  1.00 25.78           C
ATOM   4419  O   VAL B  78       8.472 -16.813   4.791  1.00 25.34           O
ATOM   4420  CB  VAL B  78       6.977 -15.013   2.594  1.00 26.23           C
ATOM   4421  HB  VAL B  78       7.793 -14.384   2.252  1.00 26.23           H
ATOM   4422  CG1 VAL B  78       7.167 -16.400   1.964  1.00 29.66           C
ATOM   4423 1HG1 VAL B  78       7.089 -16.336   0.880  1.00 29.66           H
ATOM   4424 2HG1 VAL B  78       6.405 -17.084   2.340  1.00 29.66           H
ATOM   4425 3HG1 VAL B  78       8.151 -16.799   2.208  1.00 29.66           H
ATOM   4426  CG2 VAL B  78       5.676 -14.439   2.024  1.00 26.76           C
ATOM   4427 1HG2 VAL B  78       5.739 -14.372   0.940  1.00 26.76           H
ATOM   4428 2HG2 VAL B  78       5.493 -13.442   2.417  1.00 26.76           H
ATOM   4429 3HG2 VAL B  78       4.843 -15.087   2.293  1.00 26.76           H
ATOM   4430  N   THR B  79       9.335 -14.746   4.856  1.00 25.72           N
ATOM   4431  H   THR B  79       9.111 -13.760   4.804  1.00 25.72           H
ATOM   4432  CA  THR B  79      10.625 -15.117   5.460  1.00 25.16           C
ATOM   4433  HA  THR B  79      10.922 -16.102   5.099  1.00 25.16           H
ATOM   4434  C   THR B  79      10.508 -15.198   6.984  1.00 26.55           C
ATOM   4435  O   THR B  79      10.958 -16.166   7.587  1.00 24.55           O
ATOM   4436  CB  THR B  79      11.724 -14.107   5.081  1.00 28.92           C
ATOM   4437  HB  THR B  79      11.536 -13.159   5.585  1.00 28.92           H
ATOM   4438  OG1 THR B  79      11.726 -13.874   3.687  1.00 32.35           O
ATOM   4439  HG1 THR B  79      10.865 -13.501   3.480  1.00 32.35           H
ATOM   4440  CG2 THR B  79      13.124 -14.589   5.459  1.00 30.81           C
ATOM   4441 1HG2 THR B  79      13.861 -13.861   5.121  1.00 30.81           H
ATOM   4442 2HG2 THR B  79      13.323 -15.553   4.992  1.00 30.81           H
ATOM   4443 3HG2 THR B  79      13.203 -14.690   6.542  1.00 30.81           H
ATOM   4444  N   GLU B  80       9.869 -14.212   7.621  1.00 24.13           N
ATOM   4445  H   GLU B  80       9.532 -13.424   7.080  1.00 24.13           H
ATOM   4446  CA  GLU B  80       9.687 -14.182   9.074  1.00 24.70           C
ATOM   4447  HA  GLU B  80      10.661 -14.318   9.547  1.00 24.70           H
ATOM   4448  C   GLU B  80       8.814 -15.341   9.593  1.00 26.77           C
ATOM   4449  O   GLU B  80       9.150 -15.908  10.626  1.00 24.38           O
ATOM   4450  CB  GLU B  80       9.140 -12.816   9.525  1.00 25.17           C
ATOM   4451 1HB  GLU B  80       8.275 -12.553   8.921  1.00 25.17           H
ATOM   4452 2HB  GLU B  80       8.802 -12.938  10.554  1.00 25.17           H
ATOM   4453  CG  GLU B  80      10.175 -11.667   9.524  1.00 26.70           C
ATOM   4454 1HG  GLU B  80      10.107 -11.161  10.489  1.00 26.70           H
ATOM   4455 2HG  GLU B  80      11.182 -12.088   9.468  1.00 26.70           H
ATOM   4456  CD  GLU B  80       9.988 -10.599   8.428  1.00 34.24           C
ATOM   4457  OE1 GLU B  80      10.968 -10.334   7.697  1.00 30.08           O
ATOM   4458  OE2 GLU B  80       8.896  -9.978   8.332  1.00 35.70           O
ATOM   4459  N   MET B  81       7.781 -15.791   8.863  1.00 22.67           N
ATOM   4460  H   MET B  81       7.505 -15.275   8.036  1.00 22.67           H
ATOM   4461  CA  MET B  81       7.011 -16.999   9.217  1.00 26.39           C
ATOM   4462  HA  MET B  81       6.586 -16.860  10.212  1.00 26.39           H
ATOM   4463  C   MET B  81       7.864 -18.277   9.274  1.00 25.49           C
ATOM   4464  O   MET B  81       7.505 -19.206   9.999  1.00 24.04           O
ATOM   4465  CB  MET B  81       5.857 -17.227   8.223  1.00 23.28           C
ATOM   4466 1HB  MET B  81       6.196 -17.031   7.204  1.00 23.28           H
ATOM   4467 2HB  MET B  81       5.549 -18.271   8.283  1.00 23.28           H
ATOM   4468  CG  MET B  81       4.637 -16.363   8.549  1.00 36.70           C
ATOM   4469 1HG  MET B  81       4.309 -16.597   9.562  1.00 36.70           H
ATOM   4470 2HG  MET B  81       4.948 -15.320   8.535  1.00 36.70           H
ATOM   4471  SD  MET B  81       3.208 -16.535   7.435  1.00 42.21           S
ATOM   4472  CE  MET B  81       2.852 -18.308   7.563  1.00 32.40           C
ATOM   4473 1HE  MET B  81       1.921 -18.530   7.040  1.00 32.40           H
ATOM   4474 2HE  MET B  81       2.755 -18.592   8.609  1.00 32.40           H
ATOM   4475 3HE  MET B  81       3.659 -18.880   7.105  1.00 32.40           H
ATOM   4476  N   LEU B  82       8.983 -18.337   8.540  1.00 24.41           N
ATOM   4477  H   LEU B  82       9.243 -17.530   7.990  1.00 24.41           H
ATOM   4478  CA  LEU B  82       9.935 -19.449   8.621  1.00 24.01           C
ATOM   4479  HA  LEU B  82       9.378 -20.378   8.740  1.00 24.01           H
ATOM   4480  C   LEU B  82      10.839 -19.337   9.856  1.00 24.02           C
ATOM   4481  O   LEU B  82      11.135 -20.360  10.459  1.00 25.12           O
ATOM   4482  CB  LEU B  82      10.761 -19.553   7.326  1.00 29.30           C
ATOM   4483 1HB  LEU B  82      11.337 -18.636   7.203  1.00 29.30           H
ATOM   4484 2HB  LEU B  82      11.475 -20.371   7.436  1.00 29.30           H
ATOM   4485  CG  LEU B  82       9.924 -19.796   6.055  1.00 29.98           C
ATOM   4486  HG  LEU B  82       9.151 -19.035   5.974  1.00 29.98           H
ATOM   4487  CD1 LEU B  82      10.818 -19.702   4.817  1.00 35.01           C
ATOM   4488 1HD1 LEU B  82      10.215 -19.845   3.922  1.00 35.01           H
ATOM   4489 2HD1 LEU B  82      11.599 -20.460   4.863  1.00 35.01           H
ATOM   4490 3HD1 LEU B  82      11.272 -18.712   4.778  1.00 35.01           H
ATOM   4491  CD2 LEU B  82       9.254 -21.172   6.056  1.00 33.27           C
ATOM   4492 1HD2 LEU B  82       8.718 -21.321   5.119  1.00 33.27           H
ATOM   4493 2HD2 LEU B  82       8.534 -21.233   6.872  1.00 33.27           H
ATOM   4494 3HD2 LEU B  82      10.003 -21.955   6.177  1.00 33.27           H
ATOM   4495  N   LEU B  83      11.200 -18.126  10.294  1.00 25.06           N
ATOM   4496  H   LEU B  83      10.912 -17.317   9.763  1.00 25.06           H
ATOM   4497  CA  LEU B  83      11.886 -17.918  11.578  1.00 25.68           C
ATOM   4498  HA  LEU B  83      12.720 -18.623  11.634  1.00 25.68           H
ATOM   4499  C   LEU B  83      10.960 -18.207  12.777  1.00 24.17           C
ATOM   4500  O   LEU B  83      11.385 -18.802  13.763  1.00 24.48           O
ATOM   4501  CB  LEU B  83      12.459 -16.489  11.605  1.00 23.76           C
ATOM   4502 1HB  LEU B  83      13.149 -16.380  10.767  1.00 23.76           H
ATOM   4503 2HB  LEU B  83      11.640 -15.784  11.465  1.00 23.76           H
ATOM   4504  CG  LEU B  83      13.194 -16.119  12.907  1.00 28.68           C
ATOM   4505  HG  LEU B  83      12.508 -16.190  13.751  1.00 28.68           H
ATOM   4506  CD1 LEU B  83      14.410 -17.007  13.177  1.00 27.05           C
ATOM   4507 1HD1 LEU B  83      14.943 -16.662  14.060  1.00 27.05           H
ATOM   4508 2HD1 LEU B  83      15.079 -17.011  12.316  1.00 27.05           H
ATOM   4509 3HD1 LEU B  83      14.086 -18.034  13.356  1.00 27.05           H
ATOM   4510  CD2 LEU B  83      13.679 -14.670  12.816  1.00 25.59           C
ATOM   4511 1HD2 LEU B  83      14.167 -14.390  13.749  1.00 25.59           H
ATOM   4512 2HD2 LEU B  83      12.825 -14.012  12.653  1.00 25.59           H
ATOM   4513 3HD2 LEU B  83      14.382 -14.567  11.990  1.00 25.59           H
ATOM   4514  N   GLU B  84       9.674 -17.858  12.677  1.00 21.34           N
ATOM   4515  H   GLU B  84       9.398 -17.289  11.884  1.00 21.34           H
ATOM   4516  CA  GLU B  84       8.626 -18.329  13.595  1.00 20.34           C
ATOM   4517  HA  GLU B  84       8.872 -18.015  14.611  1.00 20.34           H
ATOM   4518  C   GLU B  84       8.564 -19.873  13.617  1.00 25.67           C
ATOM   4519  O   GLU B  84       8.402 -20.493  14.665  1.00 24.17           O
ATOM   4520  CB  GLU B  84       7.263 -17.712  13.217  1.00 21.14           C
ATOM   4521 1HB  GLU B  84       7.057 -17.922  12.171  1.00 21.14           H
ATOM   4522 2HB  GLU B  84       6.495 -18.204  13.811  1.00 21.14           H
ATOM   4523  CG  GLU B  84       7.154 -16.190  13.446  1.00 21.66           C
ATOM   4524 1HG  GLU B  84       7.463 -15.971  14.469  1.00 21.66           H
ATOM   4525 2HG  GLU B  84       7.849 -15.674  12.784  1.00 21.66           H
ATOM   4526  CD  GLU B  84       5.735 -15.626  13.216  1.00 24.33           C
ATOM   4527  OE1 GLU B  84       4.873 -16.310  12.619  1.00 25.07           O
ATOM   4528  OE2 GLU B  84       5.460 -14.485  13.651  1.00 19.72           O
ATOM   4529  N   CYS B  85       8.720 -20.522  12.406  1.00 23.12           N
ATOM   4530  H   CYS B  85       8.838 -19.946  11.581  1.00 23.12           H
ATOM   4531  CA  CYS B  85       8.758 -21.997  12.273  1.00 24.62           C
ATOM   4532  HA  CYS B  85       7.855 -22.392  12.755  1.00 24.62           H
ATOM   4533  C   CYS B  85       9.958 -22.589  13.056  1.00 25.10           C
ATOM   4534  O   CYS B  85       9.806 -23.413  13.943  1.00 27.65           O
ATOM   4535  CB  CYS B  85       8.744 -22.431  10.783  1.00  0.00           C
ATOM   4536 1HB  CYS B  85       8.091 -21.769  10.203  1.00  0.00           H
ATOM   4537 2HB  CYS B  85       9.754 -22.369  10.362  1.00  0.00           H
ATOM   4538  N   GLU B  86      11.205 -22.098  12.718  1.00 25.58           N
ATOM   4539  H   GLU B  86      11.246 -21.409  11.974  1.00 25.58           H
ATOM   4540  CA  GLU B  86      12.450 -22.458  13.419  1.00 23.86           C
ATOM   4541  HA  GLU B  86      12.670 -23.509  13.240  1.00 23.86           H
ATOM   4542  C   GLU B  86      12.363 -22.280  14.947  1.00 29.19           C
ATOM   4543  O   GLU B  86      12.995 -23.035  15.685  1.00 28.18           O
ATOM   4544  CB  GLU B  86      13.619 -21.611  12.873  1.00  0.00           C
ATOM   4545 1HB  GLU B  86      13.334 -20.559  12.901  1.00  0.00           H
ATOM   4546 2HB  GLU B  86      14.483 -21.745  13.526  1.00  0.00           H
ATOM   4547  CG  GLU B  86      14.045 -21.999  11.445  1.00  0.00           C
ATOM   4548 1HG  GLU B  86      14.352 -23.048  11.456  1.00  0.00           H
ATOM   4549 2HG  GLU B  86      13.190 -21.917  10.773  1.00  0.00           H
ATOM   4550  CD  GLU B  86      15.197 -21.133  10.895  1.00  0.00           C
ATOM   4551  OE1 GLU B  86      15.252 -19.921  11.210  1.00  0.00           O
ATOM   4552  OE2 GLU B  86      16.027 -21.693  10.140  1.00  0.00           O
ATOM   4553  N   LEU B  87      11.579 -21.305  15.426  1.00 24.27           N
ATOM   4554  H   LEU B  87      11.147 -20.681  14.756  1.00 24.27           H
ATOM   4555  CA  LEU B  87      11.450 -20.981  16.846  1.00 25.07           C
ATOM   4556  HA  LEU B  87      12.414 -21.184  17.313  1.00 25.07           H
ATOM   4557  C   LEU B  87      10.412 -21.824  17.617  1.00 26.82           C
ATOM   4558  O   LEU B  87      10.640 -22.093  18.797  1.00 25.45           O
ATOM   4559  CB  LEU B  87      11.182 -19.468  16.946  1.00 23.82           C
ATOM   4560 1HB  LEU B  87      11.960 -18.948  16.384  1.00 23.82           H
ATOM   4561 2HB  LEU B  87      10.225 -19.255  16.468  1.00 23.82           H
ATOM   4562  CG  LEU B  87      11.152 -18.887  18.370  1.00 23.47           C
ATOM   4563  HG  LEU B  87      10.316 -19.311  18.923  1.00 23.47           H
ATOM   4564  CD1 LEU B  87      12.445 -19.138  19.152  1.00 23.39           C
ATOM   4565 1HD1 LEU B  87      12.404 -18.622  20.110  1.00 23.39           H
ATOM   4566 2HD1 LEU B  87      13.302 -18.787  18.578  1.00 23.39           H
ATOM   4567 3HD1 LEU B  87      12.552 -20.205  19.345  1.00 23.39           H
ATOM   4568  CD2 LEU B  87      10.965 -17.370  18.283  1.00 25.28           C
ATOM   4569 1HD2 LEU B  87      10.832 -16.956  19.281  1.00 25.28           H
ATOM   4570 2HD2 LEU B  87      10.082 -17.150  17.684  1.00 25.28           H
ATOM   4571 3HD2 LEU B  87      11.832 -16.914  17.805  1.00 25.28           H
ATOM   4572  N   TRP B  88       9.282 -22.228  17.011  1.00 24.49           N
ATOM   4573  H   TRP B  88       9.102 -21.892  16.072  1.00 24.49           H
ATOM   4574  CA  TRP B  88       8.197 -22.907  17.755  1.00 29.06           C
ATOM   4575  HA  TRP B  88       8.656 -23.536  18.518  1.00 29.06           H
ATOM   4576  C   TRP B  88       7.284 -23.859  16.951  1.00 29.12           C
ATOM   4577  O   TRP B  88       6.182 -24.159  17.398  1.00 29.81           O
ATOM   4578  CB  TRP B  88       7.357 -21.838  18.492  1.00 27.76           C
ATOM   4579 1HB  TRP B  88       6.608 -22.334  19.110  1.00 27.76           H
ATOM   4580 2HB  TRP B  88       8.015 -21.306  19.180  1.00 27.76           H
ATOM   4581  CG  TRP B  88       6.660 -20.817  17.636  1.00 27.14           C
ATOM   4582  CD1 TRP B  88       5.772 -21.077  16.648  1.00 27.41           C
ATOM   4583  HD1 TRP B  88       5.432 -22.061  16.352  1.00 27.41           H
ATOM   4584  CD2 TRP B  88       6.780 -19.361  17.677  1.00 24.39           C
ATOM   4585  NE1 TRP B  88       5.395 -19.904  16.032  1.00 26.84           N
ATOM   4586  HE1 TRP B  88       4.825 -19.892  15.189  1.00 26.84           H
ATOM   4587  CE2 TRP B  88       5.983 -18.813  16.628  1.00 24.66           C
ATOM   4588  CE3 TRP B  88       7.473 -18.444  18.499  1.00 27.26           C
ATOM   4589  HE3 TRP B  88       8.068 -18.825  19.313  1.00 27.26           H
ATOM   4590  CZ2 TRP B  88       5.916 -17.437  16.381  1.00 23.02           C
ATOM   4591  HZ2 TRP B  88       5.318 -17.067  15.564  1.00 23.02           H
ATOM   4592  CZ3 TRP B  88       7.396 -17.055  18.268  1.00 25.06           C
ATOM   4593  HZ3 TRP B  88       7.942 -16.372  18.904  1.00 25.06           H
ATOM   4594  CH2 TRP B  88       6.633 -16.551  17.201  1.00 21.88           C
ATOM   4595  HH2 TRP B  88       6.596 -15.487  17.008  1.00 21.88           H
HETATM 4596  N   CYS B  89       7.726 -24.369  15.745  1.00 24.49           N
HETATM 4597  H   CYS B  89       8.636 -24.060  15.411  1.00 24.49           H
HETATM 4598  CA  CYS B  89       6.825 -25.147  14.836  1.00 29.06           C
HETATM 4599  HA  CYS B  89       6.046 -24.460  14.484  1.00 29.06           H
HETATM 4600  C   CYS B  89       6.054 -26.307  15.530  1.00 24.49           C
HETATM 4601  O   CYS B  89       4.854 -26.442  15.388  1.00 24.49           O
HETATM 4602  OXT CYS B  89       5.613 -22.146   9.549  1.00  0.00           O
HETATM 4603  CB  CYS B  89       7.588 -25.687  13.603  1.00  0.00           C
HETATM 4604 1HB  CYS B  89       8.180 -24.892  13.151  1.00  0.00           H
HETATM 4605 2HB  CYS B  89       8.275 -26.487  13.909  1.00  0.00           H
HETATM 4606  SG  CYS B  89       6.433 -26.348  12.320  1.00  0.00           S
HETATM 4607  C2  CYS B  89       5.706 -24.888  11.631  1.00  0.00           C
HETATM 4608  C1  CYS B  89       6.418 -23.983  10.892  1.00  0.00           C
HETATM 4609  S   CYS B  89       8.148 -24.162  10.583  1.00  0.00           S
HETATM 4610  N1  CYS B  89       4.144 -23.355  10.728  1.00  0.00           N
HETATM 4611  H1  CYS B  89       3.296 -22.885  10.492  1.00  0.00           H
HETATM 4612  C3  CYS B  89       4.302 -24.481  11.505  1.00  0.00           C
HETATM 4613  O4  CYS B  89       3.322 -25.027  11.962  1.00  0.00           O
HETATM 4614  C4  CYS B  89       5.427 -23.056  10.331  1.00  0.00           C
ATOM   4615  N   SER B  90       6.823 -27.219  16.235  1.00 24.49           N
ATOM   4616  H   SER B  90       7.798 -26.998  16.353  1.00 24.49           H
ATOM   4617  CA  SER B  90       6.330 -28.560  16.613  1.00 29.06           C
ATOM   4618  HA  SER B  90       6.001 -29.042  15.692  1.00 29.06           H
ATOM   4619  C   SER B  90       5.097 -28.590  17.547  1.00 24.49           C
ATOM   4620  O   SER B  90       4.144 -29.287  17.193  1.00 24.49           O
ATOM   4621  CB  SER B  90       7.486 -29.421  17.147  1.00  0.00           C
ATOM   4622 1HB  SER B  90       8.331 -29.335  16.463  1.00  0.00           H
ATOM   4623 2HB  SER B  90       7.803 -29.081  18.132  1.00  0.00           H
ATOM   4624  OG  SER B  90       7.130 -30.779  17.231  1.00  0.00           O
ATOM   4625  HG  SER B  90       6.638 -30.900  18.084  1.00  0.00           H
ATOM   4626  N   PRO B  91       5.023 -27.811  18.655  1.00 24.49           N
ATOM   4627  CA  PRO B  91       3.938 -27.901  19.650  1.00 29.06           C
ATOM   4628  HA  PRO B  91       3.769 -28.959  19.840  1.00 29.06           H
ATOM   4629  C   PRO B  91       2.573 -27.316  19.226  1.00 24.49           C
ATOM   4630  O   PRO B  91       1.891 -26.659  20.013  1.00 24.49           O
ATOM   4631  CB  PRO B  91       4.488 -27.283  20.947  1.00  0.00           C
ATOM   4632 1HB  PRO B  91       4.168 -26.245  21.046  1.00  0.00           H
ATOM   4633 2HB  PRO B  91       4.189 -27.861  21.823  1.00  0.00           H
ATOM   4634  CG  PRO B  91       6.000 -27.310  20.749  1.00  0.00           C
ATOM   4635 1HG  PRO B  91       6.501 -26.541  21.337  1.00  0.00           H
ATOM   4636 2HG  PRO B  91       6.396 -28.299  20.978  1.00  0.00           H
ATOM   4637  CD  PRO B  91       6.104 -27.041  19.254  1.00  0.00           C
ATOM   4638 1HD  PRO B  91       5.934 -25.982  19.065  1.00  0.00           H
ATOM   4639 2HD  PRO B  91       7.090 -27.325  18.898  1.00  0.00           H
ATOM   4640  N   ALA B  92       2.169 -27.521  17.972  1.00 24.49           N
ATOM   4641  H   ALA B  92       2.782 -28.063  17.375  1.00 24.49           H
ATOM   4642  CA  ALA B  92       0.838 -27.193  17.464  1.00 29.06           C
ATOM   4643  HA  ALA B  92       0.520 -26.241  17.891  1.00 29.06           H
ATOM   4644  C   ALA B  92      -0.228 -28.245  17.836  1.00 24.49           C
ATOM   4645  O   ALA B  92      -1.393 -27.888  18.001  1.00 24.49           O
ATOM   4646  CB  ALA B  92       0.951 -27.034  15.942  1.00  0.00           C
ATOM   4647 1HB  ALA B  92       1.684 -26.263  15.702  1.00  0.00           H
ATOM   4648 2HB  ALA B  92      -0.019 -26.753  15.532  1.00  0.00           H
ATOM   4649 3HB  ALA B  92       1.266 -27.978  15.494  1.00  0.00           H
ATOM   4650  N   GLU B  93       0.167 -29.520  17.954  1.00 24.49           N
ATOM   4651  H   GLU B  93       1.149 -29.717  17.820  1.00 24.49           H
ATOM   4652  CA  GLU B  93      -0.704 -30.683  18.218  1.00 29.06           C
ATOM   4653  HA  GLU B  93      -1.581 -30.332  18.763  1.00 29.06           H
ATOM   4654  C   GLU B  93      -0.020 -31.708  19.164  1.00 24.49           C
ATOM   4655  O   GLU B  93      -0.158 -32.918  18.989  1.00 24.49           O
ATOM   4656  CB  GLU B  93      -1.209 -31.315  16.892  1.00  0.00           C
ATOM   4657 1HB  GLU B  93      -0.354 -31.663  16.310  1.00  0.00           H
ATOM   4658 2HB  GLU B  93      -1.831 -32.177  17.139  1.00  0.00           H
ATOM   4659  CG  GLU B  93      -2.062 -30.362  16.026  1.00  0.00           C
ATOM   4660 1HG  GLU B  93      -2.796 -29.880  16.677  1.00  0.00           H
ATOM   4661 2HG  GLU B  93      -1.417 -29.584  15.613  1.00  0.00           H
ATOM   4662  CD  GLU B  93      -2.815 -31.046  14.866  1.00  0.00           C
ATOM   4663  OE1 GLU B  93      -2.271 -31.995  14.256  1.00  0.00           O
ATOM   4664  OE2 GLU B  93      -3.942 -30.585  14.555  1.00  0.00           O
ATOM   4665  N   GLU B  94       0.749 -31.208  20.146  1.00 24.49           N
ATOM   4666  H   GLU B  94       0.732 -30.209  20.276  1.00 24.49           H
ATOM   4667  CA  GLU B  94       1.414 -31.974  21.229  1.00 29.06           C
ATOM   4668  HA  GLU B  94       1.503 -33.016  20.927  1.00 29.06           H
ATOM   4669  C   GLU B  94       0.599 -32.008  22.541  1.00 24.49           C
ATOM   4670  O   GLU B  94       0.568 -33.090  23.174  1.00 24.49           O
ATOM   4671  OXT GLU B  94       0.022 -30.958  22.910  1.00 24.49           O
ATOM   4672  CB  GLU B  94       2.841 -31.425  21.479  1.00  0.00           C
ATOM   4673 1HB  GLU B  94       2.779 -30.351  21.660  1.00  0.00           H
ATOM   4674 2HB  GLU B  94       3.238 -31.898  22.378  1.00  0.00           H
ATOM   4675  CG  GLU B  94       3.831 -31.689  20.322  1.00  0.00           C
ATOM   4676 1HG  GLU B  94       3.929 -32.770  20.191  1.00  0.00           H
ATOM   4677 2HG  GLU B  94       3.406 -31.284  19.401  1.00  0.00           H
ATOM   4678  CD  GLU B  94       5.242 -31.082  20.527  1.00  0.00           C
ATOM   4679  OE1 GLU B  94       5.641 -30.782  21.677  1.00  0.00           O
ATOM   4680  OE2 GLU B  94       5.955 -30.895  19.507  1.00  0.00           O
TER    4681      GLU B  94 
CONECT 2655 2653 2656 2665                                   
CONECT 2665 2655 2666 2667                                   
CONECT 2666 2665                                             
CONECT 2667 2665 2668 2669 2671                              
CONECT 2668 2667                                             
CONECT 2669 2667 2670 2682                                   
CONECT 2670 2669                                             
CONECT 2671 2667 2672 2673 2677                              
CONECT 2672 2671                                             
CONECT 2673 2671 2674 2675 2676                              
CONECT 2674 2673                                             
CONECT 2675 2673                                             
CONECT 2676 2673                                             
CONECT 2677 2671 2678                                        
CONECT 2678 2677 2679 2680 2681                              
CONECT 2679 2678                                             
CONECT 2680 2678                                             
CONECT 2681 2678                                             
CONECT 2682 2669 2683 2684                                   
CONECT 4330 4331 4332 4333 4334                              
CONECT 4331 4330                                             
CONECT 4332 4330                                             
CONECT 4333 4330                                             
CONECT 4334 4330 4335 4336                                   
CONECT 4335 4334                                             
CONECT 4336 4334 4337 4338                                   
CONECT 4535 4531 4536 4537 4609                              
CONECT 4576 4574 4577 4596                                   
CONECT 4596 4576 4597 4598                                   
CONECT 4597 4596                                             
CONECT 4598 4596 4599 4600 4603                              
CONECT 4599 4598                                             
CONECT 4600 4598 4601 4615                                   
CONECT 4601 4600                                             
CONECT 4602 4614                                             
CONECT 4603 4598 4604 4605 4606                              
CONECT 4604 4603                                             
CONECT 4605 4603                                             
CONECT 4606 4603 4607                                        
CONECT 4607 4606 4608 4612                                   
CONECT 4608 4607 4609 4614                                   
CONECT 4609 4535 4608                                        
CONECT 4610 4611 4612 4614                                   
CONECT 4611 4610                                             
CONECT 4612 4607 4610 4613                                   
CONECT 4613 4612                                             
CONECT 4614 4602 4608 4610                                   
CONECT 4615 4600 4616 4617                                   
END
