# Supplementary material for: Inhibition of Aurora‐A/N‐Myc Protein–Protein Interaction Using Peptidomimetics: Understanding the Role of Peptide Cyclization
Source: Chembiochem. 2023 Nov 27;25(2):e202300649. doi: 10.1002/cbic.202300649 (PMC10962542; doi:10.1002/cbic.202300649)
Supplement: Supplementary file 3 — Supporting Information [file CBIC-25-0-s003.pdb]

REMARK YASARA *************************************************************
REMARK YASARA *                                                           *
REMARK YASARA *                     Y  A  S  A  R  A                      *
REMARK YASARA *                                                           *
REMARK YASARA *   Yet Another Scientific Artificial Reality Application   *
REMARK YASARA *                                                           *
REMARK YASARA *            MOLECULE STRUCTURE FILE, PDB FORMAT            *
REMARK YASARA *                                                           *
REMARK YASARA * Just use YASARA every day to make your questions go away! *
REMARK YASARA *                                                           *
REMARK YASARA *                      www.YASARA.org                       *
REMARK YASARA *                                                           *
REMARK YASARA *************************************************************
REMARK YASARA
REMARK YASARA Written on:        Mon Oct 23 10:18:18 2023
REMARK YASARA Number of models: 1
REMARK YASARA Number of atoms:   4674
REMARK YASARA Please address questions or suggestions to: Eliza@yasara.org
REMARK YASARA
REMARK   2 RESOLUTION. 1.72 ANGSTROMS.
REMARK 290 CRYSTALLOGRAPHIC SYMMETRY TRANSFORMATIONS
REMARK 290 THE FOLLOWING TRANSFORMATIONS OPERATE ON THE ATOM/HETATM
REMARK 290 RECORDS IN THIS ENTRY TO PRODUCE CRYSTALLOGRAPHICALLY
REMARK 290 RELATED MOLECULES.
REMARK 290   SMTRY1   1  1.000000  0.000000  0.000000        0.00000
REMARK 290   SMTRY2   1  0.000000  1.000000  0.000000        0.00000
REMARK 290   SMTRY3   1  0.000000  0.000000  1.000000        0.00000
REMARK 290   SMTRY1   2 -0.500000 -0.866025  0.000000        0.00000
REMARK 290   SMTRY2   2  0.866025 -0.500000  0.000000        0.00000
REMARK 290   SMTRY3   2  0.000000  0.000000  1.000000       61.47333
REMARK 290   SMTRY1   3 -0.500000  0.866025  0.000000        0.00000
REMARK 290   SMTRY2   3 -0.866025 -0.500000  0.000000        0.00000
REMARK 290   SMTRY3   3  0.000000  0.000000  1.000000       30.73667
REMARK 290   SMTRY1   4 -0.500000  0.866025  0.000000        0.00000
REMARK 290   SMTRY2   4  0.866025  0.500000  0.000000        0.00000
REMARK 290   SMTRY3   4  0.000000  0.000000 -1.000000        0.00000
REMARK 290   SMTRY1   5  1.000000  0.000000  0.000000        0.00000
REMARK 290   SMTRY2   5  0.000000 -1.000000  0.000000        0.00000
REMARK 290   SMTRY3   5  0.000000  0.000000 -1.000000       30.73667
REMARK 290   SMTRY1   6 -0.500000 -0.866025  0.000000        0.00000
REMARK 290   SMTRY2   6 -0.866025  0.500000  0.000000        0.00000
REMARK 290   SMTRY3   6  0.000000  0.000000 -1.000000       61.47333
REMARK 350 COORDINATES FOR A COMPLETE MULTIMER REPRESENTING THE KNOWN
REMARK 350 BIOLOGICALLY SIGNIFICANT OLIGOMERIZATION STATE OF THE
REMARK 350 MOLECULE CAN BE GENERATED BY APPLYING BIOMT TRANSFORMATIONS
REMARK 350 GIVEN BELOW. BOTH NON-CRYSTALLOGRAPHIC AND
REMARK 350 CRYSTALLOGRAPHIC OPERATIONS ARE GIVEN.
REMARK 350
REMARK 350 BIOMOLECULE: 1
REMARK 350 APPLY THE FOLLOWING TO CHAINS: A, B
REMARK 350   BIOMT1   1  1.000000  0.000000  0.000000        0.00000
REMARK 350   BIOMT2   1  0.000000  1.000000  0.000000        0.00000
REMARK 350   BIOMT3   1  0.000000  0.000000  1.000000        0.00000
COMPND    MOL_ID: 1;
COMPND   2 MOLECULE: AURORA KINASE A;
COMPND   3 CHAIN: A;
COMPND   4 MOL_ID: 2;
COMPND   5 MOLECULE: N-MYC PROTO-ONCOGENE PROTEIN;
COMPND   6 CHAIN: B;
SEQRES   1 A  263  GLN TRP ALA LEU GLU ASP PHE GLU ILE GLY ARG PRO LEU 
SEQRES   2 A  263  GLY LYS GLY LYS PHE GLY ASN VAL TYR LEU ALA ARG GLU 
SEQRES   3 A  263  LYS GLN SER LYS PHE ILE LEU ALA LEU LYS VAL LEU PHE 
SEQRES   4 A  263  LYS ALA GLN LEU GLU LYS ALA GLY VAL GLU HIS GLN LEU 
SEQRES   5 A  263  ARG ARG GLU VAL GLU ILE GLN SER HIS LEU ARG HIS PRO 
SEQRES   6 A  263  ASN ILE LEU ARG LEU TYR GLY TYR PHE HIS ASP ALA THR 
SEQRES   7 A  263  ARG VAL TYR LEU ILE LEU GLU TYR ALA PRO LEU GLY THR 
SEQRES   8 A  263  VAL TYR ARG GLU LEU GLN LYS LEU SER LYS PHE ASP GLU 
SEQRES   9 A  263  GLN ARG THR ALA THR TYR ILE THR GLU LEU ALA ASN ALA 
SEQRES  10 A  263  LEU SER TYR CYS HIS SER LYS ARG VAL ILE HIS ARG ASP 
SEQRES  11 A  263  ILE LYS PRO GLU ASN LEU LEU LEU GLY SER ALA GLY GLU 
SEQRES  12 A  263  LEU LYS ILE ALA ASP PHE GLY TRP SER VAL HIS ALA PRO 
SEQRES  13 A  263  SER SER ARG ARG THR TPO LEU ALA GLY THR LEU ASP TYR 
SEQRES  14 A  263  LEU PRO PRO GLU MET ILE GLU GLY ARG MET HIS ASP GLU 
SEQRES  15 A  263  LYS VAL ASP LEU TRP SER LEU GLY VAL LEU CYS TYR GLU 
SEQRES  16 A  263  PHE LEU VAL GLY LYS PRO PRO PHE GLU ALA ASN THR TYR 
SEQRES  17 A  263  GLN GLU THR TYR LYS ARG ILE SER ARG VAL GLU PHE THR 
SEQRES  18 A  263  PHE PRO ASP PHE VAL THR GLU GLY ALA ARG ASP LEU ILE 
SEQRES  19 A  263  SER ARG LEU LEU LYS HIS ASN PRO SER GLN ARG PRO MET 
SEQRES  20 A  263  LEU ARG GLU VAL LEU GLU HIS PRO TRP ILE THR ALA ASN 
SEQRES  21 A  263  SER SER LYS 
SEQRES   1 B   22  GLU PRO PRO SER TRP VAL THR GLU MET LEU LEU GLU ASN 
SEQRES   2 B   22  GLU LEU TRP GLY SER PRO ALA GLU GLU 
LINK         C   THR A 287                 N   TPO A 288                  1.33
LINK         C   TPO A 288                 N   LEU A 289                  1.33
LINK         C   ACE B  72                 N   GLU B  73                  1.33
CRYST1   86.520   86.520   92.210  90.00  90.00 120.00 P 32 2 1      6
ORIGX1      1.000000  0.000000  0.000000        0.00000
ORIGX2      0.000000  1.000000  0.000000        0.00000
ORIGX3      0.000000  0.000000  1.000000        0.00000
SCALE1      0.011558  0.006673  0.000000        0.00000
SCALE2      0.000000  0.013346  0.000000        0.00000
SCALE3      0.000000  0.000000  0.010845        0.00000
ATOM      1  N   GLN A 127      55.203  -3.944  18.475  1.00 46.32           N
ATOM      2 1H   GLN A 127      55.142  -4.506  17.638  1.00 46.32           H
ATOM      3 2H   GLN A 127      56.063  -3.413  18.458  1.00 46.32           H
ATOM      4 3H   GLN A 127      54.424  -3.302  18.510  1.00 46.32           H
ATOM      5  CA  GLN A 127      55.192  -4.823  19.684  1.00 48.72           C
ATOM      6  HA  GLN A 127      54.235  -5.342  19.746  1.00 48.72           H
ATOM      7  C   GLN A 127      55.380  -3.993  20.952  1.00 41.33           C
ATOM      8  O   GLN A 127      56.251  -3.126  21.004  1.00 42.01           O
ATOM      9  CB  GLN A 127      56.312  -5.863  19.586  1.00  0.00           C
ATOM     10 1HB  GLN A 127      56.254  -6.342  18.608  1.00  0.00           H
ATOM     11 2HB  GLN A 127      57.271  -5.350  19.659  1.00  0.00           H
ATOM     12  CG  GLN A 127      56.255  -6.944  20.655  1.00  0.00           C
ATOM     13 1HG  GLN A 127      56.288  -6.476  21.638  1.00  0.00           H
ATOM     14 2HG  GLN A 127      55.319  -7.494  20.559  1.00  0.00           H
ATOM     15  CD  GLN A 127      57.407  -7.919  20.542  1.00  0.00           C
ATOM     16  OE1 GLN A 127      57.617  -8.538  19.502  1.00  0.00           O
ATOM     17  NE2 GLN A 127      58.162  -8.071  21.619  1.00  0.00           N
ATOM     18 1HE2 GLN A 127      58.931  -8.723  21.594  1.00  0.00           H
ATOM     19 2HE2 GLN A 127      57.965  -7.538  22.453  1.00  0.00           H
ATOM     20  N   TRP A 128      54.560  -4.250  21.965  1.00 39.89           N
ATOM     21  H   TRP A 128      53.830  -4.941  21.869  1.00 39.89           H
ATOM     22  CA  TRP A 128      54.711  -3.586  23.257  1.00 36.01           C
ATOM     23  HA  TRP A 128      54.725  -2.506  23.111  1.00 36.01           H
ATOM     24  C   TRP A 128      56.021  -3.999  23.921  1.00 33.87           C
ATOM     25  O   TRP A 128      56.532  -5.095  23.690  1.00 36.31           O
ATOM     26  CB  TRP A 128      53.550  -3.954  24.185  1.00 32.47           C
ATOM     27 1HB  TRP A 128      53.475  -5.039  24.245  1.00 32.47           H
ATOM     28 2HB  TRP A 128      53.773  -3.573  25.181  1.00 32.47           H
ATOM     29  CG  TRP A 128      52.224  -3.400  23.757  1.00 35.01           C
ATOM     30  CD1 TRP A 128      51.193  -4.078  23.179  1.00 34.89           C
ATOM     31  HD1 TRP A 128      51.231  -5.121  22.899  1.00 34.89           H
ATOM     32  CD2 TRP A 128      51.741  -2.062  23.950  1.00 35.06           C
ATOM     33  NE1 TRP A 128      50.097  -3.270  23.018  1.00 35.74           N
ATOM     34  HE1 TRP A 128      49.219  -3.568  22.618  1.00 35.74           H
ATOM     35  CE2 TRP A 128      50.401  -2.024  23.499  1.00 36.15           C
ATOM     36  CE3 TRP A 128      52.304  -0.892  24.479  1.00 41.00           C
ATOM     37  HE3 TRP A 128      53.326  -0.885  24.827  1.00 41.00           H
ATOM     38  CZ2 TRP A 128      49.617  -0.869  23.590  1.00 46.96           C
ATOM     39  HZ2 TRP A 128      48.592  -0.865  23.247  1.00 46.96           H
ATOM     40  CZ3 TRP A 128      51.524   0.260  24.563  1.00 42.88           C
ATOM     41  HZ3 TRP A 128      51.952   1.164  24.972  1.00 42.88           H
ATOM     42  CH2 TRP A 128      50.186   0.259  24.125  1.00 45.58           C
ATOM     43  HH2 TRP A 128      49.599   1.163  24.209  1.00 45.58           H
ATOM     44  N   ALA A 129      56.549  -3.121  24.766  1.00 29.35           N
ATOM     45  H   ALA A 129      56.103  -2.226  24.912  1.00 29.35           H
ATOM     46  CA  ALA A 129      57.761  -3.395  25.531  1.00 31.65           C
ATOM     47  HA  ALA A 129      57.898  -4.473  25.620  1.00 31.65           H
ATOM     48  C   ALA A 129      57.598  -2.803  26.928  1.00 28.39           C
ATOM     49  O   ALA A 129      56.751  -1.937  27.143  1.00 29.28           O
ATOM     50  CB  ALA A 129      58.970  -2.791  24.829  1.00 33.46           C
ATOM     51 1HB  ALA A 129      59.068  -3.223  23.833  1.00 33.46           H
ATOM     52 2HB  ALA A 129      59.871  -3.006  25.404  1.00 33.46           H
ATOM     53 3HB  ALA A 129      58.843  -1.712  24.745  1.00 33.46           H
ATOM     54  N   LEU A 130      58.397  -3.275  27.880  1.00 29.82           N
ATOM     55  H   LEU A 130      59.085  -3.979  27.655  1.00 29.82           H
ATOM     56  CA  LEU A 130      58.305  -2.807  29.260  1.00 30.04           C
ATOM     57  HA  LEU A 130      57.281  -2.949  29.605  1.00 30.04           H
ATOM     58  C   LEU A 130      58.638  -1.324  29.390  1.00 32.69           C
ATOM     59  O   LEU A 130      58.130  -0.638  30.275  1.00 32.30           O
ATOM     60  CB  LEU A 130      59.249  -3.626  30.146  1.00 30.76           C
ATOM     61 1HB  LEU A 130      59.116  -4.681  29.905  1.00 30.76           H
ATOM     62 2HB  LEU A 130      60.272  -3.351  29.890  1.00 30.76           H
ATOM     63  CG  LEU A 130      59.078  -3.462  31.660  1.00 35.85           C
ATOM     64  HG  LEU A 130      59.201  -2.411  31.922  1.00 35.85           H
ATOM     65  CD1 LEU A 130      57.702  -3.930  32.124  1.00 31.63           C
ATOM     66 1HD1 LEU A 130      57.673  -3.965  33.213  1.00 31.63           H
ATOM     67 2HD1 LEU A 130      57.493  -4.923  31.727  1.00 31.63           H
ATOM     68 3HD1 LEU A 130      56.941  -3.231  31.776  1.00 31.63           H
ATOM     69  CD2 LEU A 130      60.160  -4.268  32.367  1.00 39.57           C
ATOM     70 1HD2 LEU A 130      60.053  -4.152  33.446  1.00 39.57           H
ATOM     71 2HD2 LEU A 130      61.142  -3.901  32.067  1.00 39.57           H
ATOM     72 3HD2 LEU A 130      60.069  -5.321  32.104  1.00 39.57           H
ATOM     73  N   GLU A 131      59.486  -0.837  28.491  1.00 33.30           N
ATOM     74  H   GLU A 131      59.838  -1.448  27.768  1.00 33.30           H
ATOM     75  CA  GLU A 131      59.902   0.563  28.470  1.00 32.28           C
ATOM     76  HA  GLU A 131      60.128   0.872  29.491  1.00 32.28           H
ATOM     77  C   GLU A 131      58.829   1.514  27.943  1.00 35.01           C
ATOM     78  O   GLU A 131      59.072   2.714  27.819  1.00 37.17           O
ATOM     79  CB  GLU A 131      61.178   0.710  27.636  1.00  0.00           C
ATOM     80 1HB  GLU A 131      61.565   1.720  27.770  1.00  0.00           H
ATOM     81 2HB  GLU A 131      61.919   0.007  28.018  1.00  0.00           H
ATOM     82  CG  GLU A 131      60.996   0.451  26.146  1.00  0.00           C
ATOM     83 1HG  GLU A 131      60.588  -0.551  26.010  1.00  0.00           H
ATOM     84 2HG  GLU A 131      60.287   1.174  25.741  1.00  0.00           H
ATOM     85  CD  GLU A 131      62.296   0.556  25.370  1.00  0.00           C
ATOM     86  OE1 GLU A 131      63.354   0.831  25.975  1.00  0.00           O
ATOM     87  OE2 GLU A 131      62.271   0.352  24.138  1.00  0.00           O
ATOM     88  N   ASP A 132      57.640   0.995  27.657  1.00 30.31           N
ATOM     89  H   ASP A 132      57.508  -0.006  27.714  1.00 30.31           H
ATOM     90  CA  ASP A 132      56.488   1.828  27.322  1.00 27.11           C
ATOM     91  HA  ASP A 132      56.838   2.767  26.894  1.00 27.11           H
ATOM     92  C   ASP A 132      55.652   2.139  28.562  1.00 27.13           C
ATOM     93  O   ASP A 132      54.662   2.869  28.487  1.00 28.51           O
ATOM     94  CB  ASP A 132      55.593   1.121  26.300  1.00 30.82           C
ATOM     95 1HB  ASP A 132      55.305   0.147  26.694  1.00 30.82           H
ATOM     96 2HB  ASP A 132      54.690   1.714  26.152  1.00 30.82           H
ATOM     97  CG  ASP A 132      56.271   0.928  24.958  1.00 37.47           C
ATOM     98  OD1 ASP A 132      56.864   1.892  24.430  1.00 40.63           O
ATOM     99  OD2 ASP A 132      56.189  -0.194  24.413  1.00 33.95           O
ATOM    100  N   PHE A 133      56.035   1.568  29.699  1.00 29.25           N
ATOM    101  H   PHE A 133      56.885   1.020  29.715  1.00 29.25           H
ATOM    102  CA  PHE A 133      55.242   1.650  30.922  1.00 27.77           C
ATOM    103  HA  PHE A 133      54.433   2.361  30.760  1.00 27.77           H
ATOM    104  C   PHE A 133      56.028   2.110  32.146  1.00 26.01           C
ATOM    105  O   PHE A 133      57.201   1.783  32.325  1.00 29.98           O
ATOM    106  CB  PHE A 133      54.628   0.282  31.232  1.00 25.00           C
ATOM    107 1HB  PHE A 133      55.433  -0.421  31.446  1.00 25.00           H
ATOM    108 2HB  PHE A 133      54.009   0.373  32.124  1.00 25.00           H
ATOM    109  CG  PHE A 133      53.786  -0.269  30.115  1.00 25.07           C
ATOM    110  CD1 PHE A 133      52.477   0.165  29.938  1.00 25.76           C
ATOM    111  HD1 PHE A 133      52.046   0.871  30.633  1.00 25.76           H
ATOM    112  CD2 PHE A 133      54.311  -1.204  29.229  1.00 28.44           C
ATOM    113  HD2 PHE A 133      55.321  -1.563  29.364  1.00 28.44           H
ATOM    114  CE1 PHE A 133      51.717  -0.290  28.864  1.00 31.72           C
ATOM    115  HE1 PHE A 133      50.712   0.076  28.716  1.00 31.72           H
ATOM    116  CE2 PHE A 133      53.556  -1.672  28.157  1.00 25.77           C
ATOM    117  HE2 PHE A 133      53.982  -2.382  27.464  1.00 25.77           H
ATOM    118  CZ  PHE A 133      52.258  -1.210  27.973  1.00 29.18           C
ATOM    119  HZ  PHE A 133      51.672  -1.557  27.134  1.00 29.18           H
ATOM    120  N   GLU A 134      55.350   2.856  33.011  1.00 26.91           N
ATOM    121  H   GLU A 134      54.446   3.226  32.746  1.00 26.91           H
ATOM    122  CA  GLU A 134      55.821   3.106  34.369  1.00 24.94           C
ATOM    123  HA  GLU A 134      56.910   3.061  34.398  1.00 24.94           H
ATOM    124  C   GLU A 134      55.233   2.014  35.258  1.00 24.83           C
ATOM    125  O   GLU A 134      54.080   1.622  35.070  1.00 27.00           O
ATOM    126  CB  GLU A 134      55.342   4.473  34.867  1.00 26.83           C
ATOM    127 1HB  GLU A 134      54.254   4.461  34.883  1.00 26.83           H
ATOM    128 2HB  GLU A 134      55.697   4.616  35.888  1.00 26.83           H
ATOM    129  CG  GLU A 134      55.796   5.655  34.021  1.00 31.13           C
ATOM    130 1HG  GLU A 134      56.885   5.703  34.034  1.00 31.13           H
ATOM    131 2HG  GLU A 134      55.466   5.501  32.994  1.00 31.13           H
ATOM    132  CD  GLU A 134      55.228   6.976  34.507  1.00 37.38           C
ATOM    133  OE1 GLU A 134      54.459   6.996  35.492  1.00 33.26           O
ATOM    134  OE2 GLU A 134      55.534   8.017  33.889  1.00 37.11           O
ATOM    135  N   ILE A 135      56.010   1.512  36.212  1.00 25.19           N
ATOM    136  H   ILE A 135      56.941   1.880  36.351  1.00 25.19           H
ATOM    137  CA  ILE A 135      55.568   0.421  37.079  1.00 24.47           C
ATOM    138  HA  ILE A 135      54.625   0.026  36.701  1.00 24.47           H
ATOM    139  C   ILE A 135      55.343   0.957  38.490  1.00 26.29           C
ATOM    140  O   ILE A 135      56.237   1.562  39.083  1.00 25.44           O
ATOM    141  CB  ILE A 135      56.599  -0.732  37.133  1.00 27.80           C
ATOM    142  HB  ILE A 135      57.523  -0.346  37.564  1.00 27.80           H
ATOM    143  CG1 ILE A 135      56.901  -1.260  35.724  1.00 32.29           C
ATOM    144 1HG1 ILE A 135      56.034  -1.809  35.358  1.00 32.29           H
ATOM    145 2HG1 ILE A 135      57.074  -0.418  35.055  1.00 32.29           H
ATOM    146  CG2 ILE A 135      56.081  -1.868  38.016  1.00 30.09           C
ATOM    147 1HG2 ILE A 135      56.819  -2.669  38.065  1.00 30.09           H
ATOM    148 2HG2 ILE A 135      55.149  -2.260  37.608  1.00 30.09           H
ATOM    149 3HG2 ILE A 135      55.904  -1.500  39.026  1.00 30.09           H
ATOM    150  CD1 ILE A 135      58.120  -2.161  35.645  1.00 45.12           C
ATOM    151 1HD1 ILE A 135      58.384  -2.319  34.600  1.00 45.12           H
ATOM    152 2HD1 ILE A 135      57.902  -3.123  36.109  1.00 45.12           H
ATOM    153 3HD1 ILE A 135      58.959  -1.691  36.158  1.00 45.12           H
ATOM    154  N   GLY A 136      54.141   0.743  39.017  1.00 23.90           N
ATOM    155  H   GLY A 136      53.441   0.246  38.482  1.00 23.90           H
ATOM    156  CA  GLY A 136      53.792   1.184  40.356  1.00 22.52           C
ATOM    157 1HA  GLY A 136      54.540   1.891  40.712  1.00 22.52           H
ATOM    158 2HA  GLY A 136      52.829   1.692  40.313  1.00 22.52           H
ATOM    159  C   GLY A 136      53.691   0.043  41.351  1.00 25.49           C
ATOM    160  O   GLY A 136      54.351  -0.986  41.206  1.00 24.70           O
ATOM    161  N   ARG A 137      52.869   0.218  42.382  1.00 22.36           N
ATOM    162  H   ARG A 137      52.333   1.071  42.455  1.00 22.36           H
ATOM    163  CA  ARG A 137      52.709  -0.804  43.415  1.00 22.99           C
ATOM    164  HA  ARG A 137      53.697  -1.026  43.819  1.00 22.99           H
ATOM    165  C   ARG A 137      52.137  -2.102  42.849  1.00 23.62           C
ATOM    166  O   ARG A 137      51.408  -2.079  41.857  1.00 21.10           O
ATOM    167  CB  ARG A 137      51.815  -0.300  44.553  1.00 25.22           C
ATOM    168 1HB  ARG A 137      51.862  -1.022  45.368  1.00 25.22           H
ATOM    169 2HB  ARG A 137      52.212   0.648  44.915  1.00 25.22           H
ATOM    170  CG  ARG A 137      50.349  -0.105  44.181  1.00 25.13           C
ATOM    171 1HG  ARG A 137      50.272   0.640  43.389  1.00 25.13           H
ATOM    172 2HG  ARG A 137      49.936  -1.047  43.820  1.00 25.13           H
ATOM    173  CD  ARG A 137      49.539   0.359  45.384  1.00 23.50           C
ATOM    174 1HD  ARG A 137      49.598  -0.397  46.168  1.00 23.50           H
ATOM    175 2HD  ARG A 137      49.976   1.283  45.765  1.00 23.50           H
ATOM    176  NE  ARG A 137      48.138   0.607  45.043  1.00 24.16           N
ATOM    177  HE  ARG A 137      47.890   1.548  44.776  1.00 24.16           H
ATOM    178  CZ  ARG A 137      47.164  -0.294  45.073  1.00 27.75           C
ATOM    179  NH1 ARG A 137      47.360  -1.555  45.408  1.00 29.67           N
ATOM    180 1HH1 ARG A 137      48.297  -1.890  45.566  1.00 29.67           H
ATOM    181 2HH1 ARG A 137      46.567  -2.171  45.491  1.00 29.67           H
ATOM    182  NH2 ARG A 137      45.941   0.084  44.767  1.00 28.82           N
ATOM    183 1HH2 ARG A 137      45.768   1.048  44.529  1.00 28.82           H
ATOM    184 2HH2 ARG A 137      45.193  -0.591  44.783  1.00 28.82           H
ATOM    185  N   PRO A 138      52.435  -3.247  43.483  1.00 23.16           N
ATOM    186  CA  PRO A 138      51.553  -4.392  43.230  1.00 22.62           C
ATOM    187  HA  PRO A 138      51.622  -4.686  42.183  1.00 22.62           H
ATOM    188  C   PRO A 138      50.094  -4.131  43.595  1.00 25.39           C
ATOM    189  O   PRO A 138      49.794  -3.411  44.547  1.00 25.82           O
ATOM    190  CB  PRO A 138      52.133  -5.491  44.123  1.00 25.73           C
ATOM    191 1HB  PRO A 138      51.593  -5.527  45.070  1.00 25.73           H
ATOM    192 2HB  PRO A 138      52.084  -6.458  43.621  1.00 25.73           H
ATOM    193  CG  PRO A 138      53.548  -5.091  44.352  1.00 29.84           C
ATOM    194 1HG  PRO A 138      53.926  -5.521  45.280  1.00 29.84           H
ATOM    195 2HG  PRO A 138      54.165  -5.398  43.507  1.00 29.84           H
ATOM    196  CD  PRO A 138      53.500  -3.593  44.440  1.00 25.56           C
ATOM    197 1HD  PRO A 138      53.228  -3.276  45.447  1.00 25.56           H
ATOM    198 2HD  PRO A 138      54.455  -3.162  44.136  1.00 25.56           H
ATOM    199  N   LEU A 139      49.196  -4.740  42.828  1.00 20.28           N
ATOM    200  H   LEU A 139      49.518  -5.278  42.034  1.00 20.28           H
ATOM    201  CA  LEU A 139      47.758  -4.689  43.075  1.00 21.01           C
ATOM    202  HA  LEU A 139      47.543  -3.908  43.806  1.00 21.01           H
ATOM    203  C   LEU A 139      47.256  -6.021  43.625  1.00 23.80           C
ATOM    204  O   LEU A 139      46.239  -6.077  44.315  1.00 26.76           O
ATOM    205  CB  LEU A 139      47.017  -4.380  41.770  1.00 23.93           C
ATOM    206 1HB  LEU A 139      47.187  -5.213  41.088  1.00 23.93           H
ATOM    207 2HB  LEU A 139      45.950  -4.350  41.991  1.00 23.93           H
ATOM    208  CG  LEU A 139      47.379  -3.093  41.024  1.00 23.58           C
ATOM    209  HG  LEU A 139      48.445  -3.106  40.801  1.00 23.58           H
ATOM    210  CD1 LEU A 139      46.615  -3.034  39.708  1.00 22.26           C
ATOM    211 1HD1 LEU A 139      46.889  -2.127  39.168  1.00 22.26           H
ATOM    212 2HD1 LEU A 139      45.543  -3.029  39.901  1.00 22.26           H
ATOM    213 3HD1 LEU A 139      46.871  -3.899  39.097  1.00 22.26           H
ATOM    214  CD2 LEU A 139      47.074  -1.855  41.856  1.00 25.71           C
ATOM    215 1HD2 LEU A 139      47.230  -0.961  41.253  1.00 25.71           H
ATOM    216 2HD2 LEU A 139      47.744  -1.823  42.714  1.00 25.71           H
ATOM    217 3HD2 LEU A 139      46.040  -1.884  42.199  1.00 25.71           H
ATOM    218  N   GLY A 140      47.968  -7.095  43.300  1.00 21.00           N
ATOM    219  H   GLY A 140      48.796  -6.995  42.730  1.00 21.00           H
ATOM    220  CA  GLY A 140      47.598  -8.425  43.753  1.00 20.60           C
ATOM    221 1HA  GLY A 140      47.521  -8.418  44.840  1.00 20.60           H
ATOM    222 2HA  GLY A 140      46.627  -8.688  43.335  1.00 20.60           H
ATOM    223  C   GLY A 140      48.611  -9.475  43.341  1.00 21.98           C
ATOM    224  O   GLY A 140      49.554  -9.182  42.605  1.00 23.91           O
ATOM    225  N   LYS A 141      48.418 -10.702  43.813  1.00 21.85           N
ATOM    226  H   LYS A 141      47.608 -10.894  44.386  1.00 21.85           H
ATOM    227  CA  LYS A 141      49.336 -11.806  43.540  1.00 20.88           C
ATOM    228  HA  LYS A 141      50.083 -11.482  42.816  1.00 20.88           H
ATOM    229  C   LYS A 141      48.602 -13.011  42.965  1.00 23.41           C
ATOM    230  O   LYS A 141      47.571 -13.426  43.491  1.00 27.19           O
ATOM    231  CB  LYS A 141      50.052 -12.212  44.831  1.00  0.00           C
ATOM    232 1HB  LYS A 141      50.522 -11.328  45.262  1.00  0.00           H
ATOM    233 2HB  LYS A 141      49.310 -12.588  45.537  1.00  0.00           H
ATOM    234  CG  LYS A 141      51.116 -13.283  44.633  1.00  0.00           C
ATOM    235 1HG  LYS A 141      50.653 -14.170  44.201  1.00  0.00           H
ATOM    236 2HG  LYS A 141      51.877 -12.912  43.947  1.00  0.00           H
ATOM    237  CD  LYS A 141      51.773 -13.669  45.948  1.00  0.00           C
ATOM    238 1HD  LYS A 141      52.209 -12.781  46.407  1.00  0.00           H
ATOM    239 2HD  LYS A 141      51.019 -14.085  46.617  1.00  0.00           H
ATOM    240  CE  LYS A 141      52.862 -14.703  45.714  1.00  0.00           C
ATOM    241 1HE  LYS A 141      52.427 -15.568  45.206  1.00  0.00           H
ATOM    242 2HE  LYS A 141      53.626 -14.273  45.063  1.00  0.00           H
ATOM    243  NZ  LYS A 141      53.453 -15.106  47.032  1.00  0.00           N
ATOM    244 1HZ  LYS A 141      54.185 -15.791  46.893  1.00  0.00           H
ATOM    245 2HZ  LYS A 141      52.744 -15.514  47.626  1.00  0.00           H
ATOM    246 3HZ  LYS A 141      53.849 -14.304  47.502  1.00  0.00           H
ATOM    247  N   GLY A 142      49.154 -13.572  41.894  1.00 23.56           N
ATOM    248  H   GLY A 142      49.981 -13.165  41.479  1.00 23.56           H
ATOM    249  CA  GLY A 142      48.653 -14.811  41.326  1.00 23.00           C
ATOM    250 1HA  GLY A 142      47.723 -15.093  41.820  1.00 23.00           H
ATOM    251 2HA  GLY A 142      48.463 -14.669  40.262  1.00 23.00           H
ATOM    252  C   GLY A 142      49.666 -15.926  41.502  1.00 22.33           C
ATOM    253  O   GLY A 142      50.726 -15.729  42.095  1.00 25.09           O
ATOM    254  N   LYS A 143      49.350 -17.106  40.977  1.00 19.60           N
ATOM    255  H   LYS A 143      48.477 -17.211  40.479  1.00 19.60           H
ATOM    256  CA  LYS A 143      50.218 -18.274  41.114  1.00 20.23           C
ATOM    257  HA  LYS A 143      50.418 -18.434  42.174  1.00 20.23           H
ATOM    258  C   LYS A 143      51.575 -18.116  40.434  1.00 25.95           C
ATOM    259  O   LYS A 143      52.577 -18.647  40.910  1.00 23.57           O
ATOM    260  CB  LYS A 143      49.496 -19.507  40.562  1.00 22.75           C
ATOM    261 1HB  LYS A 143      48.507 -19.558  41.019  1.00 22.75           H
ATOM    262 2HB  LYS A 143      49.371 -19.388  39.486  1.00 22.75           H
ATOM    263  CG  LYS A 143      50.216 -20.823  40.822  1.00 29.43           C
ATOM    264 1HG  LYS A 143      51.191 -20.796  40.336  1.00 29.43           H
ATOM    265 2HG  LYS A 143      50.357 -20.949  41.895  1.00 29.43           H
ATOM    266  CD  LYS A 143      49.418 -22.004  40.284  1.00 40.09           C
ATOM    267 1HD  LYS A 143      48.430 -22.002  40.746  1.00 40.09           H
ATOM    268 2HD  LYS A 143      49.296 -21.895  39.207  1.00 40.09           H
ATOM    269  CE  LYS A 143      50.095 -23.335  40.573  1.00 51.57           C
ATOM    270 1HE  LYS A 143      50.235 -23.440  41.652  1.00 51.57           H
ATOM    271 2HE  LYS A 143      49.435 -24.143  40.245  1.00 51.57           H
ATOM    272  NZ  LYS A 143      51.412 -23.433  39.862  1.00 55.52           N
ATOM    273 1HZ  LYS A 143      51.793 -24.365  39.966  1.00 55.52           H
ATOM    274 2HZ  LYS A 143      52.074 -22.768  40.239  1.00 55.52           H
ATOM    275 3HZ  LYS A 143      51.297 -23.253  38.874  1.00 55.52           H
ATOM    276  N   PHE A 144      51.598 -17.401  39.314  1.00 20.53           N
ATOM    277  H   PHE A 144      50.751 -16.955  38.997  1.00 20.53           H
ATOM    278  CA  PHE A 144      52.802 -17.267  38.498  1.00 20.80           C
ATOM    279  HA  PHE A 144      53.554 -17.969  38.859  1.00 20.80           H
ATOM    280  C   PHE A 144      53.428 -15.875  38.542  1.00 22.08           C
ATOM    281  O   PHE A 144      54.314 -15.571  37.743  1.00 22.64           O
ATOM    282  CB  PHE A 144      52.471 -17.639  37.050  1.00 22.25           C
ATOM    283 1HB  PHE A 144      51.748 -16.923  36.659  1.00 22.25           H
ATOM    284 2HB  PHE A 144      53.382 -17.567  36.455  1.00 22.25           H
ATOM    285  CG  PHE A 144      51.918 -19.029  36.904  1.00 20.39           C
ATOM    286  CD1 PHE A 144      52.774 -20.125  36.924  1.00 22.63           C
ATOM    287  HD1 PHE A 144      53.841 -19.968  36.955  1.00 22.63           H
ATOM    288  CD2 PHE A 144      50.549 -19.247  36.795  1.00 24.10           C
ATOM    289  HD2 PHE A 144      49.873 -18.407  36.736  1.00 24.10           H
ATOM    290  CE1 PHE A 144      52.273 -21.422  36.920  1.00 25.72           C
ATOM    291  HE1 PHE A 144      52.949 -22.263  36.963  1.00 25.72           H
ATOM    292  CE2 PHE A 144      50.036 -20.542  36.782  1.00 27.85           C
ATOM    293  HE2 PHE A 144      48.970 -20.702  36.709  1.00 27.85           H
ATOM    294  CZ  PHE A 144      50.899 -21.631  36.869  1.00 25.45           C
ATOM    295  HZ  PHE A 144      50.503 -22.636  36.882  1.00 25.45           H
ATOM    296  N   GLY A 145      52.984 -15.039  39.475  1.00 23.62           N
ATOM    297  H   GLY A 145      52.261 -15.333  40.116  1.00 23.62           H
ATOM    298  CA  GLY A 145      53.540 -13.705  39.619  1.00 23.96           C
ATOM    299 1HA  GLY A 145      54.336 -13.740  40.363  1.00 23.96           H
ATOM    300 2HA  GLY A 145      53.978 -13.396  38.670  1.00 23.96           H
ATOM    301  C   GLY A 145      52.535 -12.656  40.051  1.00 24.01           C
ATOM    302  O   GLY A 145      51.383 -12.964  40.358  1.00 24.24           O
ATOM    303  N   ASN A 146      52.978 -11.404  40.101  1.00 22.79           N
ATOM    304  H   ASN A 146      53.913 -11.194  39.784  1.00 22.79           H
ATOM    305  CA  ASN A 146      52.159 -10.311  40.617  1.00 22.83           C
ATOM    306  HA  ASN A 146      51.387 -10.723  41.267  1.00 22.83           H
ATOM    307  C   ASN A 146      51.467  -9.512  39.517  1.00 20.29           C
ATOM    308  O   ASN A 146      51.912  -9.477  38.369  1.00 20.92           O
ATOM    309  CB  ASN A 146      53.034  -9.367  41.447  1.00 23.75           C
ATOM    310 1HB  ASN A 146      53.884  -9.049  40.845  1.00 23.75           H
ATOM    311 2HB  ASN A 146      52.448  -8.488  41.715  1.00 23.75           H
ATOM    312  CG  ASN A 146      53.536 -10.008  42.721  1.00 30.25           C
ATOM    313  OD1 ASN A 146      52.762 -10.547  43.507  1.00 32.33           O
ATOM    314  ND2 ASN A 146      54.840  -9.945  42.938  1.00 37.91           N
ATOM    315 1HD2 ASN A 146      55.221 -10.368  43.772  1.00 37.91           H
ATOM    316 2HD2 ASN A 146      55.443  -9.487  42.272  1.00 37.91           H
ATOM    317  N   VAL A 147      50.387  -8.840  39.899  1.00 18.89           N
ATOM    318  H   VAL A 147      50.037  -8.956  40.841  1.00 18.89           H
ATOM    319  CA  VAL A 147      49.739  -7.843  39.050  1.00 16.57           C
ATOM    320  HA  VAL A 147      50.074  -7.957  38.020  1.00 16.57           H
ATOM    321  C   VAL A 147      50.190  -6.486  39.575  1.00 21.39           C
ATOM    322  O   VAL A 147      50.037  -6.205  40.762  1.00 22.49           O
ATOM    323  CB  VAL A 147      48.197  -7.916  39.104  1.00 18.51           C
ATOM    324  HB  VAL A 147      47.874  -7.757  40.133  1.00 18.51           H
ATOM    325  CG1 VAL A 147      47.577  -6.835  38.224  1.00 22.14           C
ATOM    326 1HG1 VAL A 147      46.490  -6.902  38.272  1.00 22.14           H
ATOM    327 2HG1 VAL A 147      47.900  -6.967  37.191  1.00 22.14           H
ATOM    328 3HG1 VAL A 147      47.887  -5.851  38.575  1.00 22.14           H
ATOM    329  CG2 VAL A 147      47.704  -9.288  38.650  1.00 21.24           C
ATOM    330 1HG2 VAL A 147      46.615  -9.318  38.701  1.00 21.24           H
ATOM    331 2HG2 VAL A 147      48.108 -10.062  39.302  1.00 21.24           H
ATOM    332 3HG2 VAL A 147      48.021  -9.472  37.625  1.00 21.24           H
ATOM    333  N   TYR A 148      50.765  -5.662  38.706  1.00 19.48           N
ATOM    334  H   TYR A 148      50.871  -5.944  37.741  1.00 19.48           H
ATOM    335  CA  TYR A 148      51.271  -4.347  39.089  1.00 21.71           C
ATOM    336  HA  TYR A 148      51.295  -4.264  40.175  1.00 21.71           H
ATOM    337  C   TYR A 148      50.391  -3.227  38.547  1.00 20.25           C
ATOM    338  O   TYR A 148      49.758  -3.363  37.500  1.00 20.58           O
ATOM    339  CB  TYR A 148      52.691  -4.148  38.555  1.00 19.77           C
ATOM    340 1HB  TYR A 148      52.701  -4.369  37.487  1.00 19.77           H
ATOM    341 2HB  TYR A 148      52.967  -3.102  38.687  1.00 19.77           H
ATOM    342  CG  TYR A 148      53.732  -5.001  39.247  1.00 21.70           C
ATOM    343  CD1 TYR A 148      54.014  -6.292  38.799  1.00 24.23           C
ATOM    344  HD1 TYR A 148      53.458  -6.702  37.969  1.00 24.23           H
ATOM    345  CD2 TYR A 148      54.448  -4.505  40.337  1.00 24.62           C
ATOM    346  HD2 TYR A 148      54.240  -3.512  40.707  1.00 24.62           H
ATOM    347  CE1 TYR A 148      55.012  -7.056  39.401  1.00 25.02           C
ATOM    348  HE1 TYR A 148      55.234  -8.046  39.031  1.00 25.02           H
ATOM    349  CE2 TYR A 148      55.439  -5.270  40.949  1.00 25.98           C
ATOM    350  HE2 TYR A 148      55.994  -4.868  41.784  1.00 25.98           H
ATOM    351  CZ  TYR A 148      55.717  -6.540  40.474  1.00 24.92           C
ATOM    352  OH  TYR A 148      56.694  -7.295  41.081  1.00 32.95           O
ATOM    353  HH  TYR A 148      57.135  -6.827  41.792  1.00 32.95           H
ATOM    354  N   LEU A 149      50.383  -2.105  39.258  1.00 19.32           N
ATOM    355  H   LEU A 149      50.815  -2.086  40.172  1.00 19.32           H
ATOM    356  CA  LEU A 149      49.859  -0.855  38.721  1.00 21.17           C
ATOM    357  HA  LEU A 149      48.855  -1.009  38.322  1.00 21.17           H
ATOM    358  C   LEU A 149      50.802  -0.435  37.598  1.00 21.14           C
ATOM    359  O   LEU A 149      52.020  -0.475  37.766  1.00 21.95           O
ATOM    360  CB  LEU A 149      49.847   0.208  39.824  1.00 20.97           C
ATOM    361 1HB  LEU A 149      49.246  -0.165  40.653  1.00 20.97           H
ATOM    362 2HB  LEU A 149      50.869   0.311  40.186  1.00 20.97           H
ATOM    363  CG  LEU A 149      49.341   1.607  39.462  1.00 19.75           C
ATOM    364  HG  LEU A 149      49.893   1.975  38.597  1.00 19.75           H
ATOM    365  CD1 LEU A 149      47.856   1.593  39.131  1.00 22.00           C
ATOM    366 1HD1 LEU A 149      47.514   2.613  38.955  1.00 22.00           H
ATOM    367 2HD1 LEU A 149      47.297   1.164  39.962  1.00 22.00           H
ATOM    368 3HD1 LEU A 149      47.684   1.002  38.231  1.00 22.00           H
ATOM    369  CD2 LEU A 149      49.599   2.545  40.636  1.00 24.53           C
ATOM    370 1HD2 LEU A 149      49.251   3.546  40.384  1.00 24.53           H
ATOM    371 2HD2 LEU A 149      50.668   2.583  40.847  1.00 24.53           H
ATOM    372 3HD2 LEU A 149      49.066   2.189  41.518  1.00 24.53           H
ATOM    373  N   ALA A 150      50.252  -0.044  36.455  1.00 20.48           N
ATOM    374  H   ALA A 150      49.246  -0.039  36.344  1.00 20.48           H
ATOM    375  CA  ALA A 150      51.066   0.380  35.322  1.00 22.15           C
ATOM    376  HA  ALA A 150      52.079   0.583  35.668  1.00 22.15           H
ATOM    377  C   ALA A 150      50.504   1.657  34.708  1.00 22.67           C
ATOM    378  O   ALA A 150      49.311   1.941  34.811  1.00 24.21           O
ATOM    379  CB  ALA A 150      51.126  -0.727  34.279  1.00 26.33           C
ATOM    380 1HB  ALA A 150      51.608  -1.604  34.711  1.00 26.33           H
ATOM    381 2HB  ALA A 150      51.703  -0.389  33.418  1.00 26.33           H
ATOM    382 3HB  ALA A 150      50.117  -0.987  33.959  1.00 26.33           H
ATOM    383  N   ARG A 151      51.372   2.432  34.066  1.00 24.70           N
ATOM    384  H   ARG A 151      52.352   2.180  34.060  1.00 24.70           H
ATOM    385  CA  ARG A 151      50.958   3.636  33.352  1.00 24.91           C
ATOM    386  HA  ARG A 151      49.887   3.591  33.150  1.00 24.91           H
ATOM    387  C   ARG A 151      51.701   3.720  32.026  1.00 24.04           C
ATOM    388  O   ARG A 151      52.929   3.761  32.007  1.00 25.83           O
ATOM    389  CB  ARG A 151      51.263   4.868  34.207  1.00 31.27           C
ATOM    390 1HB  ARG A 151      50.755   4.760  35.165  1.00 31.27           H
ATOM    391 2HB  ARG A 151      52.336   4.902  34.391  1.00 31.27           H
ATOM    392  CG  ARG A 151      50.848   6.189  33.580  1.00 32.87           C
ATOM    393 1HG  ARG A 151      51.336   6.300  32.612  1.00 32.87           H
ATOM    394 2HG  ARG A 151      49.767   6.193  33.438  1.00 32.87           H
ATOM    395  CD  ARG A 151      51.246   7.352  34.477  1.00 32.65           C
ATOM    396 1HD  ARG A 151      51.552   6.962  35.449  1.00 32.65           H
ATOM    397 2HD  ARG A 151      52.092   7.876  34.031  1.00 32.65           H
ATOM    398  NE  ARG A 151      50.132   8.281  34.665  1.00 42.05           N
ATOM    399  HE  ARG A 151      49.311   8.138  34.096  1.00 42.05           H
ATOM    400  CZ  ARG A 151      50.106   9.282  35.535  1.00 40.74           C
ATOM    401  NH1 ARG A 151      51.123   9.563  36.327  1.00 45.23           N
ATOM    402 1HH1 ARG A 151      51.959   9.004  36.278  1.00 45.23           H
ATOM    403 2HH1 ARG A 151      51.047  10.331  36.975  1.00 45.23           H
ATOM    404  NH2 ARG A 151      49.024  10.027  35.616  1.00 44.63           N
ATOM    405 1HH2 ARG A 151      48.241   9.816  35.017  1.00 44.63           H
ATOM    406 2HH2 ARG A 151      48.990  10.787  36.276  1.00 44.63           H
ATOM    407  N   GLU A 152      50.962   3.735  30.924  1.00 27.84           N
ATOM    408  H   GLU A 152      49.954   3.706  30.986  1.00 27.84           H
ATOM    409  CA  GLU A 152      51.589   3.839  29.610  1.00 30.43           C
ATOM    410  HA  GLU A 152      52.401   3.114  29.545  1.00 30.43           H
ATOM    411  C   GLU A 152      52.174   5.245  29.500  1.00 33.68           C
ATOM    412  O   GLU A 152      51.491   6.234  29.766  1.00 33.04           O
ATOM    413  CB  GLU A 152      50.571   3.549  28.504  1.00 30.67           C
ATOM    414 1HB  GLU A 152      50.011   2.657  28.786  1.00 30.67           H
ATOM    415 2HB  GLU A 152      49.870   4.380  28.436  1.00 30.67           H
ATOM    416  CG  GLU A 152      51.188   3.300  27.135  1.00 35.11           C
ATOM    417 1HG  GLU A 152      52.020   2.605  27.242  1.00 35.11           H
ATOM    418 2HG  GLU A 152      50.435   2.842  26.493  1.00 35.11           H
ATOM    419  CD  GLU A 152      51.676   4.576  26.479  1.00 44.45           C
ATOM    420  OE1 GLU A 152      50.851   5.491  26.274  1.00 43.18           O
ATOM    421  OE2 GLU A 152      52.881   4.689  26.169  1.00 43.05           O
ATOM    422  N   LYS A 153      53.458   5.336  29.170  1.00 32.54           N
ATOM    423  H   LYS A 153      53.959   4.508  28.872  1.00 32.54           H
ATOM    424  CA  LYS A 153      54.205   6.584  29.311  1.00 37.67           C
ATOM    425  HA  LYS A 153      54.123   6.907  30.349  1.00 37.67           H
ATOM    426  C   LYS A 153      53.700   7.749  28.465  1.00 41.28           C
ATOM    427  O   LYS A 153      53.661   8.880  28.945  1.00 41.18           O
ATOM    428  CB  LYS A 153      55.684   6.330  29.005  1.00 37.32           C
ATOM    429 1HB  LYS A 153      55.761   5.845  28.032  1.00 37.32           H
ATOM    430 2HB  LYS A 153      56.200   7.289  28.953  1.00 37.32           H
ATOM    431  CG  LYS A 153      56.382   5.464  30.046  1.00 36.94           C
ATOM    432 1HG  LYS A 153      56.345   5.970  31.010  1.00 36.94           H
ATOM    433 2HG  LYS A 153      55.863   4.509  30.128  1.00 36.94           H
ATOM    434  CD  LYS A 153      57.833   5.205  29.676  1.00 35.41           C
ATOM    435 1HD  LYS A 153      57.869   4.726  28.697  1.00 35.41           H
ATOM    436 2HD  LYS A 153      58.367   6.154  29.626  1.00 35.41           H
ATOM    437  CE  LYS A 153      58.513   4.302  30.693  1.00 37.45           C
ATOM    438 1HE  LYS A 153      58.481   4.772  31.678  1.00 37.45           H
ATOM    439 2HE  LYS A 153      57.973   3.352  30.743  1.00 37.45           H
ATOM    440  NZ  LYS A 153      59.927   4.078  30.246  1.00 43.68           N
ATOM    441 1HZ  LYS A 153      60.403   3.458  30.885  1.00 43.68           H
ATOM    442 2HZ  LYS A 153      60.427   4.954  30.188  1.00 43.68           H
ATOM    443 3HZ  LYS A 153      59.914   3.650  29.327  1.00 43.68           H
ATOM    444  N   GLN A 154      53.342   7.492  27.212  1.00 41.01           N
ATOM    445  H   GLN A 154      53.376   6.544  26.867  1.00 41.01           H
ATOM    446  CA  GLN A 154      52.939   8.564  26.305  1.00 41.27           C
ATOM    447  HA  GLN A 154      53.659   9.377  26.406  1.00 41.27           H
ATOM    448  C   GLN A 154      51.557   9.138  26.611  1.00 46.75           C
ATOM    449  O   GLN A 154      51.358  10.351  26.548  1.00 47.51           O
ATOM    450  CB  GLN A 154      52.977   8.064  24.859  1.00  0.00           C
ATOM    451 1HB  GLN A 154      53.929   7.560  24.691  1.00  0.00           H
ATOM    452 2HB  GLN A 154      52.176   7.339  24.715  1.00  0.00           H
ATOM    453  CG  GLN A 154      52.826   9.169  23.822  1.00  0.00           C
ATOM    454 1HG  GLN A 154      51.872   9.674  23.977  1.00  0.00           H
ATOM    455 2HG  GLN A 154      53.630   9.892  23.953  1.00  0.00           H
ATOM    456  CD  GLN A 154      52.878   8.640  22.403  1.00  0.00           C
ATOM    457  OE1 GLN A 154      53.823   7.956  22.018  1.00  0.00           O
ATOM    458  NE2 GLN A 154      51.867   8.961  21.610  1.00  0.00           N
ATOM    459 1HE2 GLN A 154      51.870   8.634  20.655  1.00  0.00           H
ATOM    460 2HE2 GLN A 154      51.111   9.532  21.957  1.00  0.00           H
ATOM    461  N   SER A 155      50.595   8.271  26.911  1.00 40.20           N
ATOM    462  H   SER A 155      50.811   7.284  26.945  1.00 40.20           H
ATOM    463  CA  SER A 155      49.214   8.686  27.146  1.00 38.96           C
ATOM    464  HA  SER A 155      49.032   9.622  26.618  1.00 38.96           H
ATOM    465  C   SER A 155      48.877   8.909  28.618  1.00 38.54           C
ATOM    466  O   SER A 155      47.824   9.460  28.937  1.00 40.91           O
ATOM    467  CB  SER A 155      48.263   7.625  26.589  1.00 40.98           C
ATOM    468 1HB  SER A 155      47.235   7.971  26.703  1.00 40.98           H
ATOM    469 2HB  SER A 155      48.473   7.474  25.530  1.00 40.98           H
ATOM    470  OG  SER A 155      48.423   6.396  27.276  1.00 39.32           O
ATOM    471  HG  SER A 155      49.232   5.979  26.967  1.00 39.32           H
ATOM    472  N   LYS A 156      49.762   8.451  29.498  1.00 35.22           N
ATOM    473  H   LYS A 156      50.603   8.012  29.150  1.00 35.22           H
ATOM    474  CA  LYS A 156      49.578   8.505  30.949  1.00 34.38           C
ATOM    475  HA  LYS A 156      50.431   8.011  31.412  1.00 34.38           H
ATOM    476  C   LYS A 156      48.332   7.747  31.400  1.00 33.18           C
ATOM    477  O   LYS A 156      47.756   8.037  32.448  1.00 31.41           O
ATOM    478  CB  LYS A 156      49.530   9.953  31.449  1.00 37.77           C
ATOM    479 1HB  LYS A 156      48.626  10.423  31.062  1.00 37.77           H
ATOM    480 2HB  LYS A 156      49.458   9.942  32.536  1.00 37.77           H
ATOM    481  CG  LYS A 156      50.721  10.822  31.057  1.00 39.70           C
ATOM    482 1HG  LYS A 156      50.792  10.865  29.970  1.00 39.70           H
ATOM    483 2HG  LYS A 156      50.548  11.832  31.429  1.00 39.70           H
ATOM    484  CD  LYS A 156      52.041  10.314  31.620  1.00 41.53           C
ATOM    485 1HD  LYS A 156      51.958  10.217  32.702  1.00 41.53           H
ATOM    486 2HD  LYS A 156      52.265   9.339  31.188  1.00 41.53           H
ATOM    487  CE  LYS A 156      53.173  11.271  31.286  1.00 47.53           C
ATOM    488 1HE  LYS A 156      53.209  11.406  30.202  1.00 47.53           H
ATOM    489 2HE  LYS A 156      52.969  12.240  31.748  1.00 47.53           H
ATOM    490  NZ  LYS A 156      54.471  10.706  31.783  1.00 51.08           N
ATOM    491 1HZ  LYS A 156      55.222  11.367  31.635  1.00 51.08           H
ATOM    492 2HZ  LYS A 156      54.690   9.857  31.280  1.00 51.08           H
ATOM    493 3HZ  LYS A 156      54.415  10.493  32.770  1.00 51.08           H
ATOM    494  N   PHE A 157      47.927   6.763  30.604  1.00 33.09           N
ATOM    495  H   PHE A 157      48.448   6.569  29.761  1.00 33.09           H
ATOM    496  CA  PHE A 157      46.739   5.966  30.890  1.00 31.18           C
ATOM    497  HA  PHE A 157      45.973   6.623  31.303  1.00 31.18           H
ATOM    498  C   PHE A 157      47.050   4.875  31.912  1.00 26.47           C
ATOM    499  O   PHE A 157      48.050   4.168  31.790  1.00 27.85           O
ATOM    500  CB  PHE A 157      46.205   5.355  29.593  1.00 33.45           C
ATOM    501 1HB  PHE A 157      46.160   6.138  28.836  1.00 33.45           H
ATOM    502 2HB  PHE A 157      46.900   4.588  29.249  1.00 33.45           H
ATOM    503  CG  PHE A 157      44.834   4.752  29.729  1.00 35.82           C
ATOM    504  CD1 PHE A 157      43.701   5.558  29.689  1.00 40.87           C
ATOM    505  HD1 PHE A 157      43.804   6.623  29.544  1.00 40.87           H
ATOM    506  CD2 PHE A 157      44.679   3.382  29.906  1.00 38.15           C
ATOM    507  HD2 PHE A 157      45.550   2.744  29.921  1.00 38.15           H
ATOM    508  CE1 PHE A 157      42.431   5.007  29.845  1.00 45.35           C
ATOM    509  HE1 PHE A 157      41.558   5.644  29.816  1.00 45.35           H
ATOM    510  CE2 PHE A 157      43.414   2.821  30.063  1.00 37.50           C
ATOM    511  HE2 PHE A 157      43.308   1.757  30.212  1.00 37.50           H
ATOM    512  CZ  PHE A 157      42.287   3.637  30.039  1.00 41.99           C
ATOM    513  HZ  PHE A 157      41.304   3.207  30.169  1.00 41.99           H
ATOM    514  N   ILE A 158      46.200   4.754  32.927  1.00 31.18           N
ATOM    515  H   ILE A 158      45.369   5.328  32.952  1.00 31.18           H
ATOM    516  CA  ILE A 158      46.420   3.821  34.029  1.00 26.88           C
ATOM    517  HA  ILE A 158      47.492   3.753  34.218  1.00 26.88           H
ATOM    518  C   ILE A 158      45.918   2.425  33.667  1.00 28.43           C
ATOM    519  O   ILE A 158      44.778   2.244  33.242  1.00 29.28           O
ATOM    520  CB  ILE A 158      45.719   4.290  35.325  1.00 30.14           C
ATOM    521  HB  ILE A 158      44.644   4.294  35.145  1.00 30.14           H
ATOM    522  CG1 ILE A 158      46.134   5.717  35.711  1.00 35.38           C
ATOM    523 1HG1 ILE A 158      45.843   6.394  34.908  1.00 35.38           H
ATOM    524 2HG1 ILE A 158      45.571   6.004  36.599  1.00 35.38           H
ATOM    525  CG2 ILE A 158      46.001   3.325  36.474  1.00 27.57           C
ATOM    526 1HG2 ILE A 158      45.566   3.709  37.397  1.00 27.57           H
ATOM    527 2HG2 ILE A 158      47.077   3.201  36.604  1.00 27.57           H
ATOM    528 3HG2 ILE A 158      45.559   2.354  36.254  1.00 27.57           H
ATOM    529  CD1 ILE A 158      47.611   5.940  36.002  1.00 35.87           C
ATOM    530 1HD1 ILE A 158      47.774   6.991  36.240  1.00 35.87           H
ATOM    531 2HD1 ILE A 158      48.207   5.675  35.129  1.00 35.87           H
ATOM    532 3HD1 ILE A 158      47.919   5.332  36.853  1.00 35.87           H
ATOM    533  N   LEU A 159      46.801   1.446  33.832  1.00 24.62           N
ATOM    534  H   LEU A 159      47.703   1.662  34.236  1.00 24.62           H
ATOM    535  CA  LEU A 159      46.566   0.058  33.445  1.00 23.63           C
ATOM    536  HA  LEU A 159      45.515  -0.096  33.199  1.00 23.63           H
ATOM    537  C   LEU A 159      46.955  -0.876  34.588  1.00 24.40           C
ATOM    538  O   LEU A 159      47.616  -0.469  35.544  1.00 23.47           O
ATOM    539  CB  LEU A 159      47.433  -0.260  32.223  1.00 23.60           C
ATOM    540 1HB  LEU A 159      48.466  -0.025  32.481  1.00 23.60           H
ATOM    541 2HB  LEU A 159      47.376  -1.329  32.020  1.00 23.60           H
ATOM    542  CG  LEU A 159      47.080   0.488  30.934  1.00 34.25           C
ATOM    543  HG  LEU A 159      46.869   1.530  31.171  1.00 34.25           H
ATOM    544  CD1 LEU A 159      48.259   0.454  29.975  1.00 31.94           C
ATOM    545 1HD1 LEU A 159      47.991   0.966  29.050  1.00 31.94           H
ATOM    546 2HD1 LEU A 159      48.528  -0.578  29.753  1.00 31.94           H
ATOM    547 3HD1 LEU A 159      49.110   0.961  30.429  1.00 31.94           H
ATOM    548  CD2 LEU A 159      45.851  -0.130  30.277  1.00 32.24           C
ATOM    549 1HD2 LEU A 159      45.647   0.375  29.333  1.00 32.24           H
ATOM    550 2HD2 LEU A 159      44.990  -0.018  30.935  1.00 32.24           H
ATOM    551 3HD2 LEU A 159      46.026  -1.190  30.088  1.00 32.24           H
ATOM    552  N   ALA A 160      46.575  -2.142  34.462  1.00 24.13           N
ATOM    553  H   ALA A 160      45.975  -2.414  33.695  1.00 24.13           H
ATOM    554  CA  ALA A 160      47.090  -3.196  35.329  1.00 22.52           C
ATOM    555  HA  ALA A 160      47.676  -2.756  36.136  1.00 22.52           H
ATOM    556  C   ALA A 160      48.002  -4.085  34.486  1.00 22.94           C
ATOM    557  O   ALA A 160      47.710  -4.356  33.322  1.00 23.22           O
ATOM    558  CB  ALA A 160      45.943  -4.000  35.925  1.00 21.82           C
ATOM    559 1HB  ALA A 160      45.393  -3.378  36.632  1.00 21.82           H
ATOM    560 2HB  ALA A 160      46.339  -4.871  36.445  1.00 21.82           H
ATOM    561 3HB  ALA A 160      45.268  -4.325  35.133  1.00 21.82           H
ATOM    562  N   LEU A 161      49.125  -4.519  35.049  1.00 20.72           N
ATOM    563  H   LEU A 161      49.339  -4.260  36.003  1.00 20.72           H
ATOM    564  CA  LEU A 161      50.092  -5.332  34.317  1.00 18.58           C
ATOM    565  HA  LEU A 161      49.680  -5.575  33.337  1.00 18.58           H
ATOM    566  C   LEU A 161      50.392  -6.634  35.053  1.00 20.13           C
ATOM    567  O   LEU A 161      51.039  -6.629  36.100  1.00 20.88           O
ATOM    568  CB  LEU A 161      51.383  -4.530  34.126  1.00 22.06           C
ATOM    569 1HB  LEU A 161      51.117  -3.563  33.701  1.00 22.06           H
ATOM    570 2HB  LEU A 161      51.810  -4.352  35.113  1.00 22.06           H
ATOM    571  CG  LEU A 161      52.474  -5.142  33.243  1.00 33.41           C
ATOM    572  HG  LEU A 161      52.662  -6.166  33.567  1.00 33.41           H
ATOM    573  CD1 LEU A 161      52.051  -5.156  31.779  1.00 30.49           C
ATOM    574 1HD1 LEU A 161      52.888  -5.478  31.161  1.00 30.49           H
ATOM    575 2HD1 LEU A 161      51.745  -4.155  31.473  1.00 30.49           H
ATOM    576 3HD1 LEU A 161      51.221  -5.848  31.643  1.00 30.49           H
ATOM    577  CD2 LEU A 161      53.761  -4.342  33.396  1.00 31.13           C
ATOM    578 1HD2 LEU A 161      54.541  -4.780  32.772  1.00 31.13           H
ATOM    579 2HD2 LEU A 161      54.085  -4.364  34.437  1.00 31.13           H
ATOM    580 3HD2 LEU A 161      53.593  -3.309  33.091  1.00 31.13           H
ATOM    581  N   LYS A 162      49.914  -7.750  34.513  1.00 18.42           N
ATOM    582  H   LYS A 162      49.389  -7.702  33.650  1.00 18.42           H
ATOM    583  CA  LYS A 162      50.160  -9.058  35.117  1.00 19.72           C
ATOM    584  HA  LYS A 162      50.229  -8.942  36.198  1.00 19.72           H
ATOM    585  C   LYS A 162      51.489  -9.613  34.620  1.00 20.01           C
ATOM    586  O   LYS A 162      51.729  -9.678  33.416  1.00 20.04           O
ATOM    587  CB  LYS A 162      49.021 -10.028  34.793  1.00 18.10           C
ATOM    588 1HB  LYS A 162      48.078  -9.551  35.059  1.00 18.10           H
ATOM    589 2HB  LYS A 162      49.021 -10.225  33.722  1.00 18.10           H
ATOM    590  CG  LYS A 162      49.118 -11.355  35.534  1.00 17.80           C
ATOM    591 1HG  LYS A 162      50.040 -11.861  35.249  1.00 17.80           H
ATOM    592 2HG  LYS A 162      49.139 -11.162  36.607  1.00 17.80           H
ATOM    593  CD  LYS A 162      47.934 -12.256  35.217  1.00 18.55           C
ATOM    594 1HD  LYS A 162      47.009 -11.730  35.453  1.00 18.55           H
ATOM    595 2HD  LYS A 162      47.942 -12.501  34.155  1.00 18.55           H
ATOM    596  CE  LYS A 162      47.996 -13.543  36.024  1.00 19.94           C
ATOM    597 1HE  LYS A 162      48.935 -14.056  35.804  1.00 19.94           H
ATOM    598 2HE  LYS A 162      47.974 -13.298  37.089  1.00 19.94           H
ATOM    599  NZ  LYS A 162      46.823 -14.399  35.653  1.00 18.42           N
ATOM    600 1HZ  LYS A 162      46.839 -15.275  36.158  1.00 18.42           H
ATOM    601 2HZ  LYS A 162      46.832 -14.606  34.662  1.00 18.42           H
ATOM    602 3HZ  LYS A 162      45.954 -13.926  35.865  1.00 18.42           H
ATOM    603  N   VAL A 163      52.337 -10.017  35.558  1.00 19.63           N
ATOM    604  H   VAL A 163      52.080  -9.935  36.533  1.00 19.63           H
ATOM    605  CA  VAL A 163      53.639 -10.600  35.245  1.00 19.23           C
ATOM    606  HA  VAL A 163      53.870 -10.442  34.191  1.00 19.23           H
ATOM    607  C   VAL A 163      53.574 -12.095  35.524  1.00 21.13           C
ATOM    608  O   VAL A 163      53.232 -12.506  36.632  1.00 22.34           O
ATOM    609  CB  VAL A 163      54.768  -9.996  36.111  1.00 22.15           C
ATOM    610  HB  VAL A 163      54.542 -10.184  37.161  1.00 22.15           H
ATOM    611  CG1 VAL A 163      56.111 -10.640  35.780  1.00 27.30           C
ATOM    612 1HG1 VAL A 163      56.899 -10.162  36.363  1.00 27.30           H
ATOM    613 2HG1 VAL A 163      56.325 -10.523  34.717  1.00 27.30           H
ATOM    614 3HG1 VAL A 163      56.083 -11.701  36.030  1.00 27.30           H
ATOM    615  CG2 VAL A 163      54.853  -8.488  35.901  1.00 22.04           C
ATOM    616 1HG2 VAL A 163      55.671  -8.081  36.495  1.00 22.04           H
ATOM    617 2HG2 VAL A 163      53.921  -8.017  36.211  1.00 22.04           H
ATOM    618 3HG2 VAL A 163      55.031  -8.273  34.848  1.00 22.04           H
ATOM    619  N   LEU A 164      53.885 -12.905  34.518  1.00 19.40           N
ATOM    620  H   LEU A 164      54.102 -12.520  33.608  1.00 19.40           H
ATOM    621  CA  LEU A 164      53.933 -14.354  34.675  1.00 19.45           C
ATOM    622  HA  LEU A 164      53.699 -14.609  35.709  1.00 19.45           H
ATOM    623  C   LEU A 164      55.339 -14.847  34.345  1.00 21.85           C
ATOM    624  O   LEU A 164      55.887 -14.508  33.297  1.00 25.65           O
ATOM    625  CB  LEU A 164      52.916 -15.025  33.748  1.00 21.97           C
ATOM    626 1HB  LEU A 164      53.197 -14.801  32.719  1.00 21.97           H
ATOM    627 2HB  LEU A 164      53.004 -16.102  33.888  1.00 21.97           H
ATOM    628  CG  LEU A 164      51.446 -14.637  33.937  1.00 22.07           C
ATOM    629  HG  LEU A 164      51.318 -14.198  34.926  1.00 22.07           H
ATOM    630  CD1 LEU A 164      51.006 -13.621  32.889  1.00 21.19           C
ATOM    631 1HD1 LEU A 164      49.952 -13.381  33.032  1.00 21.19           H
ATOM    632 2HD1 LEU A 164      51.150 -14.033  31.891  1.00 21.19           H
ATOM    633 3HD1 LEU A 164      51.596 -12.710  32.992  1.00 21.19           H
ATOM    634  CD2 LEU A 164      50.559 -15.872  33.848  1.00 23.86           C
ATOM    635 1HD2 LEU A 164      49.514 -15.581  33.952  1.00 23.86           H
ATOM    636 2HD2 LEU A 164      50.818 -16.569  34.645  1.00 23.86           H
ATOM    637 3HD2 LEU A 164      50.703 -16.358  32.882  1.00 23.86           H
ATOM    638  N   PHE A 165      55.938 -15.635  35.232  1.00 22.56           N
ATOM    639  H   PHE A 165      55.466 -15.883  36.091  1.00 22.56           H
ATOM    640  CA  PHE A 165      57.291 -16.131  35.002  1.00 24.74           C
ATOM    641  HA  PHE A 165      57.852 -15.355  34.480  1.00 24.74           H
ATOM    642  C   PHE A 165      57.303 -17.381  34.126  1.00 25.53           C
ATOM    643  O   PHE A 165      56.572 -18.340  34.372  1.00 24.88           O
ATOM    644  CB  PHE A 165      57.999 -16.420  36.327  1.00 26.86           C
ATOM    645 1HB  PHE A 165      57.364 -17.067  36.933  1.00 26.86           H
ATOM    646 2HB  PHE A 165      58.925 -16.954  36.114  1.00 26.86           H
ATOM    647  CG  PHE A 165      58.340 -15.183  37.111  1.00 29.70           C
ATOM    648  CD1 PHE A 165      59.480 -14.449  36.799  1.00 33.41           C
ATOM    649  HD1 PHE A 165      60.127 -14.775  35.998  1.00 33.41           H
ATOM    650  CD2 PHE A 165      57.527 -14.752  38.154  1.00 32.29           C
ATOM    651  HD2 PHE A 165      56.655 -15.327  38.429  1.00 32.29           H
ATOM    652  CE1 PHE A 165      59.796 -13.291  37.505  1.00 35.97           C
ATOM    653  HE1 PHE A 165      60.688 -12.735  37.258  1.00 35.97           H
ATOM    654  CE2 PHE A 165      57.825 -13.586  38.855  1.00 37.26           C
ATOM    655  HE2 PHE A 165      57.181 -13.257  39.657  1.00 37.26           H
ATOM    656  CZ  PHE A 165      58.961 -12.851  38.526  1.00 36.33           C
ATOM    657  HZ  PHE A 165      59.196 -11.946  39.067  1.00 36.33           H
ATOM    658  N   LYS A 166      58.153 -17.365  33.105  1.00 24.23           N
ATOM    659  H   LYS A 166      58.755 -16.561  32.980  1.00 24.23           H
ATOM    660  CA  LYS A 166      58.265 -18.466  32.150  1.00 25.48           C
ATOM    661  HA  LYS A 166      57.275 -18.698  31.758  1.00 25.48           H
ATOM    662  C   LYS A 166      58.788 -19.742  32.798  1.00 25.95           C
ATOM    663  O   LYS A 166      58.354 -20.838  32.451  1.00 28.87           O
ATOM    664  CB  LYS A 166      59.177 -18.068  30.986  1.00 25.84           C
ATOM    665 1HB  LYS A 166      60.097 -17.641  31.385  1.00 25.84           H
ATOM    666 2HB  LYS A 166      59.432 -18.967  30.424  1.00 25.84           H
ATOM    667  CG  LYS A 166      58.540 -17.069  30.029  1.00 26.49           C
ATOM    668 1HG  LYS A 166      57.653 -17.527  29.589  1.00 26.49           H
ATOM    669 2HG  LYS A 166      58.240 -16.177  30.579  1.00 26.49           H
ATOM    670  CD  LYS A 166      59.494 -16.665  28.914  1.00 28.70           C
ATOM    671 1HD  LYS A 166      60.372 -16.184  29.345  1.00 28.70           H
ATOM    672 2HD  LYS A 166      59.807 -17.556  28.370  1.00 28.70           H
ATOM    673  CE  LYS A 166      58.817 -15.712  27.944  1.00 30.94           C
ATOM    674 1HE  LYS A 166      57.950 -16.209  27.504  1.00 30.94           H
ATOM    675 2HE  LYS A 166      58.475 -14.827  28.487  1.00 30.94           H
ATOM    676  NZ  LYS A 166      59.797 -15.324  26.880  1.00 29.27           N
ATOM    677 1HZ  LYS A 166      59.318 -14.905  26.095  1.00 29.27           H
ATOM    678 2HZ  LYS A 166      60.313 -16.133  26.561  1.00 29.27           H
ATOM    679 3HZ  LYS A 166      60.449 -14.647  27.263  1.00 29.27           H
ATOM    680  N   ALA A 167      59.707 -19.596  33.746  1.00 30.41           N
ATOM    681  H   ALA A 167      60.025 -18.670  33.990  1.00 30.41           H
ATOM    682  CA  ALA A 167      60.264 -20.742  34.459  1.00 31.00           C
ATOM    683  HA  ALA A 167      60.678 -21.443  33.733  1.00 31.00           H
ATOM    684  C   ALA A 167      59.193 -21.478  35.260  1.00 30.03           C
ATOM    685  O   ALA A 167      59.275 -22.690  35.453  1.00 30.38           O
ATOM    686  CB  ALA A 167      61.384 -20.281  35.382  1.00 35.74           C
ATOM    687 1HB  ALA A 167      62.163 -19.792  34.797  1.00 35.74           H
ATOM    688 2HB  ALA A 167      61.808 -21.143  35.897  1.00 35.74           H
ATOM    689 3HB  ALA A 167      60.989 -19.580  36.118  1.00 35.74           H
ATOM    690  N   GLN A 168      58.185 -20.745  35.722  1.00 28.05           N
ATOM    691  H   GLN A 168      58.147 -19.758  35.512  1.00 28.05           H
ATOM    692  CA  GLN A 168      57.099 -21.326  36.507  1.00 26.77           C
ATOM    693  HA  GLN A 168      57.489 -22.157  37.095  1.00 26.77           H
ATOM    694  C   GLN A 168      55.990 -21.864  35.608  1.00 26.13           C
ATOM    695  O   GLN A 168      55.423 -22.921  35.883  1.00 27.08           O
ATOM    696  CB  GLN A 168      56.525 -20.275  37.461  1.00 30.27           C
ATOM    697 1HB  GLN A 168      56.138 -19.445  36.870  1.00 30.27           H
ATOM    698 2HB  GLN A 168      55.695 -20.724  38.006  1.00 30.27           H
ATOM    699  CG  GLN A 168      57.521 -19.726  38.473  1.00 37.41           C
ATOM    700 1HG  GLN A 168      57.916 -20.550  39.068  1.00 37.41           H
ATOM    701 2HG  GLN A 168      58.345 -19.248  37.944  1.00 37.41           H
ATOM    702  CD  GLN A 168      56.889 -18.707  39.399  1.00 43.92           C
ATOM    703  OE1 GLN A 168      56.021 -17.937  38.996  1.00 40.09           O
ATOM    704  NE2 GLN A 168      57.329 -18.685  40.648  1.00 47.72           N
ATOM    705 1HE2 GLN A 168      56.932 -18.020  41.295  1.00 47.72           H
ATOM    706 2HE2 GLN A 168      58.045 -19.329  40.948  1.00 47.72           H
ATOM    707  N   LEU A 169      55.692 -21.143  34.531  1.00 25.88           N
ATOM    708  H   LEU A 169      56.181 -20.274  34.368  1.00 25.88           H
ATOM    709  CA  LEU A 169      54.689 -21.569  33.559  1.00 26.33           C
ATOM    710  HA  LEU A 169      53.744 -21.748  34.072  1.00 26.33           H
ATOM    711  C   LEU A 169      55.103 -22.866  32.870  1.00 25.98           C
ATOM    712  O   LEU A 169      54.275 -23.749  32.652  1.00 26.29           O
ATOM    713  CB  LEU A 169      54.501 -20.489  32.490  1.00 27.46           C
ATOM    714 1HB  LEU A 169      55.490 -20.242  32.103  1.00 27.46           H
ATOM    715 2HB  LEU A 169      53.937 -20.930  31.668  1.00 27.46           H
ATOM    716  CG  LEU A 169      53.808 -19.179  32.875  1.00 32.83           C
ATOM    717  HG  LEU A 169      54.230 -18.807  33.808  1.00 32.83           H
ATOM    718  CD1 LEU A 169      54.071 -18.153  31.779  1.00 35.73           C
ATOM    719 1HD1 LEU A 169      53.504 -17.245  31.983  1.00 35.73           H
ATOM    720 2HD1 LEU A 169      53.767 -18.557  30.814  1.00 35.73           H
ATOM    721 3HD1 LEU A 169      55.133 -17.910  31.755  1.00 35.73           H
ATOM    722  CD2 LEU A 169      52.310 -19.373  33.060  1.00 30.95           C
ATOM    723 1HD2 LEU A 169      51.845 -18.418  33.300  1.00 30.95           H
ATOM    724 2HD2 LEU A 169      52.131 -20.068  33.880  1.00 30.95           H
ATOM    725 3HD2 LEU A 169      51.871 -19.771  32.145  1.00 30.95           H
ATOM    726  N   GLU A 170      56.379 -22.967  32.516  1.00 28.97           N
ATOM    727  H   GLU A 170      57.007 -22.193  32.686  1.00 28.97           H
ATOM    728  CA  GLU A 170      56.921 -24.161  31.872  1.00 29.48           C
ATOM    729  HA  GLU A 170      56.317 -24.405  30.997  1.00 29.48           H
ATOM    730  C   GLU A 170      56.891 -25.359  32.816  1.00 28.68           C
ATOM    731  O   GLU A 170      56.554 -26.472  32.411  1.00 30.87           O
ATOM    732  CB  GLU A 170      58.360 -23.892  31.421  1.00 35.16           C
ATOM    733 1HB  GLU A 170      58.367 -22.982  30.821  1.00 35.16           H
ATOM    734 2HB  GLU A 170      58.976 -23.723  32.304  1.00 35.16           H
ATOM    735  CG  GLU A 170      58.989 -25.009  30.603  1.00 44.41           C
ATOM    736 1HG  GLU A 170      58.948 -25.936  31.176  1.00 44.41           H
ATOM    737 2HG  GLU A 170      58.419 -25.140  29.683  1.00 44.41           H
ATOM    738  CD  GLU A 170      60.435 -24.708  30.257  1.00 52.93           C
ATOM    739  OE1 GLU A 170      60.698 -23.662  29.625  1.00 59.80           O
ATOM    740  OE2 GLU A 170      61.322 -25.509  30.621  1.00 62.08           O
ATOM    741  N   LYS A 171      57.232 -25.126  34.079  1.00 27.82           N
ATOM    742  H   LYS A 171      57.477 -24.186  34.357  1.00 27.82           H
ATOM    743  CA  LYS A 171      57.263 -26.189  35.081  1.00 28.75           C
ATOM    744  HA  LYS A 171      57.894 -26.997  34.711  1.00 28.75           H
ATOM    745  C   LYS A 171      55.874 -26.770  35.321  1.00 27.89           C
ATOM    746  O   LYS A 171      55.717 -27.979  35.481  1.00 29.52           O
ATOM    747  CB  LYS A 171      57.841 -25.649  36.392  1.00  0.00           C
ATOM    748 1HB  LYS A 171      58.793 -25.163  36.178  1.00  0.00           H
ATOM    749 2HB  LYS A 171      57.155 -24.901  36.792  1.00  0.00           H
ATOM    750  CG  LYS A 171      58.067 -26.717  37.451  1.00  0.00           C
ATOM    751 1HG  LYS A 171      57.127 -27.234  37.646  1.00  0.00           H
ATOM    752 2HG  LYS A 171      58.799 -27.437  37.085  1.00  0.00           H
ATOM    753  CD  LYS A 171      58.570 -26.104  38.749  1.00  0.00           C
ATOM    754 1HD  LYS A 171      59.490 -25.553  38.552  1.00  0.00           H
ATOM    755 2HD  LYS A 171      57.817 -25.416  39.133  1.00  0.00           H
ATOM    756  CE  LYS A 171      58.839 -27.182  39.787  1.00  0.00           C
ATOM    757 1HE  LYS A 171      57.925 -27.759  39.942  1.00  0.00           H
ATOM    758 2HE  LYS A 171      59.610 -27.856  39.407  1.00  0.00           H
ATOM    759  NZ  LYS A 171      59.282 -26.538  41.067  1.00  0.00           N
ATOM    760 1HZ  LYS A 171      59.460 -27.244  41.769  1.00  0.00           H
ATOM    761 2HZ  LYS A 171      58.567 -25.914  41.416  1.00  0.00           H
ATOM    762 3HZ  LYS A 171      60.134 -26.012  40.922  1.00  0.00           H
ATOM    763  N   ALA A 172      54.876 -25.895  35.369  1.00 25.36           N
ATOM    764  H   ALA A 172      55.074 -24.911  35.257  1.00 25.36           H
ATOM    765  CA  ALA A 172      53.493 -26.308  35.590  1.00 26.53           C
ATOM    766  HA  ALA A 172      53.483 -27.117  36.321  1.00 26.53           H
ATOM    767  C   ALA A 172      52.833 -26.828  34.314  1.00 25.72           C
ATOM    768  O   ALA A 172      51.815 -27.517  34.377  1.00 30.34           O
ATOM    769  CB  ALA A 172      52.697 -25.144  36.161  1.00 24.66           C
ATOM    770 1HB  ALA A 172      53.153 -24.812  37.094  1.00 24.66           H
ATOM    771 2HB  ALA A 172      51.673 -25.463  36.356  1.00 24.66           H
ATOM    772 3HB  ALA A 172      52.693 -24.320  35.448  1.00 24.66           H
ATOM    773  N   GLY A 173      53.396 -26.495  33.157  1.00 25.16           N
ATOM    774  H   GLY A 173      54.222 -25.912  33.147  1.00 25.16           H
ATOM    775  CA  GLY A 173      52.848 -26.948  31.890  1.00 25.90           C
ATOM    776 1HA  GLY A 173      53.578 -26.766  31.101  1.00 25.90           H
ATOM    777 2HA  GLY A 173      52.668 -28.022  31.952  1.00 25.90           H
ATOM    778  C   GLY A 173      51.543 -26.273  31.517  1.00 27.56           C
ATOM    779  O   GLY A 173      50.704 -26.860  30.834  1.00 31.23           O
ATOM    780  N   VAL A 174      51.358 -25.038  31.973  1.00 21.29           N
ATOM    781  H   VAL A 174      52.117 -24.577  32.457  1.00 21.29           H
ATOM    782  CA  VAL A 174      50.086 -24.329  31.836  1.00 22.29           C
ATOM    783  HA  VAL A 174      49.316 -25.047  31.555  1.00 22.29           H
ATOM    784  C   VAL A 174      50.121 -23.244  30.765  1.00 23.36           C
ATOM    785  O   VAL A 174      49.279 -22.348  30.738  1.00 22.75           O
ATOM    786  CB  VAL A 174      49.638 -23.667  33.157  1.00 29.93           C
ATOM    787  HB  VAL A 174      48.688 -23.163  32.983  1.00 29.93           H
ATOM    788  CG1 VAL A 174      49.417 -24.716  34.242  1.00 33.67           C
ATOM    789 1HG1 VAL A 174      49.050 -24.232  35.148  1.00 33.67           H
ATOM    790 2HG1 VAL A 174      50.352 -25.230  34.462  1.00 33.67           H
ATOM    791 3HG1 VAL A 174      48.681 -25.444  33.903  1.00 33.67           H
ATOM    792  CG2 VAL A 174      50.656 -22.624  33.608  1.00 29.59           C
ATOM    793 1HG2 VAL A 174      50.208 -22.006  34.384  1.00 29.59           H
ATOM    794 2HG2 VAL A 174      50.930 -21.985  32.769  1.00 29.59           H
ATOM    795 3HG2 VAL A 174      51.549 -23.114  33.995  1.00 29.59           H
ATOM    796  N   GLU A 175      51.082 -23.335  29.854  1.00 23.41           N
ATOM    797  H   GLU A 175      51.761 -24.082  29.917  1.00 23.41           H
ATOM    798  CA  GLU A 175      51.171 -22.386  28.748  1.00 24.30           C
ATOM    799  HA  GLU A 175      51.249 -21.376  29.151  1.00 24.30           H
ATOM    800  C   GLU A 175      49.911 -22.448  27.888  1.00 19.81           C
ATOM    801  O   GLU A 175      49.540 -21.469  27.242  1.00 22.21           O
ATOM    802  CB  GLU A 175      52.406 -22.664  27.886  1.00 24.60           C
ATOM    803 1HB  GLU A 175      52.343 -23.680  27.497  1.00 24.60           H
ATOM    804 2HB  GLU A 175      52.396 -21.976  27.040  1.00 24.60           H
ATOM    805  CG  GLU A 175      53.729 -22.499  28.621  1.00 27.27           C
ATOM    806 1HG  GLU A 175      54.416 -21.943  27.983  1.00 27.27           H
ATOM    807 2HG  GLU A 175      53.565 -21.921  29.531  1.00 27.27           H
ATOM    808  CD  GLU A 175      54.359 -23.833  28.977  1.00 29.23           C
ATOM    809  OE1 GLU A 175      53.663 -24.698  29.551  1.00 27.25           O
ATOM    810  OE2 GLU A 175      55.555 -24.027  28.674  1.00 33.73           O
ATOM    811  N   HIS A 176      49.236 -23.593  27.907  1.00 18.53           N
ATOM    812  H   HIS A 176      49.591 -24.362  28.457  1.00 18.53           H
ATOM    813  CA  HIS A 176      47.973 -23.767  27.196  1.00 18.79           C
ATOM    814  HA  HIS A 176      48.099 -23.384  26.183  1.00 18.79           H
ATOM    815  C   HIS A 176      46.822 -22.989  27.831  1.00 20.10           C
ATOM    816  O   HIS A 176      45.820 -22.722  27.170  1.00 21.02           O
ATOM    817  CB  HIS A 176      47.617 -25.254  27.105  1.00 21.70           C
ATOM    818 1HB  HIS A 176      46.754 -25.358  26.447  1.00 21.70           H
ATOM    819 2HB  HIS A 176      48.453 -25.792  26.658  1.00 21.70           H
ATOM    820  CG  HIS A 176      47.285 -25.886  28.422  1.00 23.05           C
ATOM    821  ND1 HIS A 176      48.208 -26.452  29.274  1.00 24.36           N
ATOM    822  HD1 HIS A 176      49.207 -26.506  29.137  1.00 24.36           H
ATOM    823  CD2 HIS A 176      46.085 -26.085  29.026  1.00 23.92           C
ATOM    824  HD2 HIS A 176      45.133 -25.779  28.618  1.00 23.92           H
ATOM    825  CE1 HIS A 176      47.547 -26.943  30.332  1.00 25.99           C
ATOM    826  HE1 HIS A 176      48.016 -27.450  31.163  1.00 25.99           H
ATOM    827  NE2 HIS A 176      46.251 -26.718  30.234  1.00 24.57           N
ATOM    828  N   GLN A 177      46.959 -22.612  29.098  1.00 21.58           N
ATOM    829  H   GLN A 177      47.803 -22.851  29.600  1.00 21.58           H
ATOM    830  CA  GLN A 177      45.946 -21.822  29.795  1.00 20.24           C
ATOM    831  HA  GLN A 177      44.958 -22.070  29.409  1.00 20.24           H
ATOM    832  C   GLN A 177      46.196 -20.338  29.546  1.00 19.50           C
ATOM    833  O   GLN A 177      45.262 -19.569  29.329  1.00 20.17           O
ATOM    834  CB  GLN A 177      45.977 -22.111  31.299  1.00 19.91           C
ATOM    835 1HB  GLN A 177      46.993 -21.966  31.665  1.00 19.91           H
ATOM    836 2HB  GLN A 177      45.326 -21.401  31.808  1.00 19.91           H
ATOM    837  CG  GLN A 177      45.521 -23.520  31.647  1.00 21.37           C
ATOM    838 1HG  GLN A 177      44.468 -23.627  31.390  1.00 21.37           H
ATOM    839 2HG  GLN A 177      46.099 -24.228  31.056  1.00 21.37           H
ATOM    840  CD  GLN A 177      45.709 -23.868  33.109  1.00 28.33           C
ATOM    841  OE1 GLN A 177      45.705 -23.004  33.985  1.00 29.72           O
ATOM    842  NE2 GLN A 177      45.892 -25.151  33.379  1.00 31.38           N
ATOM    843 1HE2 GLN A 177      46.034 -25.442  34.335  1.00 31.38           H
ATOM    844 2HE2 GLN A 177      45.879 -25.830  32.631  1.00 31.38           H
ATOM    845  N   LEU A 178      47.464 -19.941  29.553  1.00 18.81           N
ATOM    846  H   LEU A 178      48.193 -20.604  29.777  1.00 18.81           H
ATOM    847  CA  LEU A 178      47.834 -18.569  29.218  1.00 22.05           C
ATOM    848  HA  LEU A 178      47.275 -17.887  29.860  1.00 22.05           H
ATOM    849  C   LEU A 178      47.473 -18.257  27.769  1.00 21.60           C
ATOM    850  O   LEU A 178      47.055 -17.145  27.449  1.00 20.16           O
ATOM    851  CB  LEU A 178      49.334 -18.365  29.447  1.00 20.75           C
ATOM    852 1HB  LEU A 178      49.563 -18.653  30.473  1.00 20.75           H
ATOM    853 2HB  LEU A 178      49.873 -19.039  28.781  1.00 20.75           H
ATOM    854  CG  LEU A 178      49.869 -16.949  29.214  1.00 25.62           C
ATOM    855  HG  LEU A 178      49.697 -16.670  28.174  1.00 25.62           H
ATOM    856  CD1 LEU A 178      49.199 -15.919  30.114  1.00 30.04           C
ATOM    857 1HD1 LEU A 178      49.725 -14.968  30.035  1.00 30.04           H
ATOM    858 2HD1 LEU A 178      49.216 -16.261  31.148  1.00 30.04           H
ATOM    859 3HD1 LEU A 178      48.166 -15.776  29.797  1.00 30.04           H
ATOM    860  CD2 LEU A 178      51.370 -16.954  29.472  1.00 29.51           C
ATOM    861 1HD2 LEU A 178      51.768 -15.952  29.316  1.00 29.51           H
ATOM    862 2HD2 LEU A 178      51.858 -17.644  28.784  1.00 29.51           H
ATOM    863 3HD2 LEU A 178      51.565 -17.263  30.499  1.00 29.51           H
ATOM    864  N   ARG A 179      47.619 -19.248  26.895  1.00 18.92           N
ATOM    865  H   ARG A 179      48.012 -20.126  27.209  1.00 18.92           H
ATOM    866  CA  ARG A 179      47.203 -19.125  25.500  1.00 19.03           C
ATOM    867  HA  ARG A 179      47.762 -18.317  25.026  1.00 19.03           H
ATOM    868  C   ARG A 179      45.722 -18.777  25.399  1.00 20.78           C
ATOM    869  O   ARG A 179      45.336 -17.934  24.592  1.00 20.75           O
ATOM    870  CB  ARG A 179      47.469 -20.443  24.769  1.00 19.24           C
ATOM    871 1HB  ARG A 179      48.511 -20.725  24.922  1.00 19.24           H
ATOM    872 2HB  ARG A 179      46.841 -21.211  25.221  1.00 19.24           H
ATOM    873  CG  ARG A 179      47.187 -20.409  23.272  1.00 23.16           C
ATOM    874 1HG  ARG A 179      46.171 -20.053  23.102  1.00 23.16           H
ATOM    875 2HG  ARG A 179      47.889 -19.730  22.789  1.00 23.16           H
ATOM    876  CD  ARG A 179      47.329 -21.799  22.669  1.00 22.47           C
ATOM    877 1HD  ARG A 179      47.276 -21.723  21.583  1.00 22.47           H
ATOM    878 2HD  ARG A 179      48.304 -22.201  22.947  1.00 22.47           H
ATOM    879  NE  ARG A 179      46.267 -22.686  23.144  1.00 21.95           N
ATOM    880  HE  ARG A 179      45.365 -22.265  23.315  1.00 21.95           H
ATOM    881  CZ  ARG A 179      46.385 -23.986  23.379  1.00 20.89           C
ATOM    882  NH1 ARG A 179      47.516 -24.642  23.208  1.00 22.52           N
ATOM    883 1HH1 ARG A 179      48.329 -24.153  22.868  1.00 22.52           H
ATOM    884 2HH1 ARG A 179      47.548 -25.630  23.408  1.00 22.52           H
ATOM    885  NH2 ARG A 179      45.339 -24.654  23.817  1.00 24.92           N
ATOM    886 1HH2 ARG A 179      44.475 -24.158  23.974  1.00 24.92           H
ATOM    887 2HH2 ARG A 179      45.413 -25.645  23.983  1.00 24.92           H
ATOM    888  N   ARG A 180      44.907 -19.440  26.213  1.00 20.99           N
ATOM    889  H   ARG A 180      45.302 -20.109  26.859  1.00 20.99           H
ATOM    890  CA  ARG A 180      43.462 -19.223  26.230  1.00 19.59           C
ATOM    891  HA  ARG A 180      43.086 -19.231  25.207  1.00 19.59           H
ATOM    892  C   ARG A 180      43.116 -17.860  26.817  1.00 19.09           C
ATOM    893  O   ARG A 180      42.165 -17.217  26.378  1.00 20.09           O
ATOM    894  CB  ARG A 180      42.763 -20.332  27.023  1.00 20.85           C
ATOM    895 1HB  ARG A 180      43.226 -20.404  28.007  1.00 20.85           H
ATOM    896 2HB  ARG A 180      41.716 -20.060  27.161  1.00 20.85           H
ATOM    897  CG  ARG A 180      42.821 -21.694  26.344  1.00 21.95           C
ATOM    898 1HG  ARG A 180      42.237 -21.656  25.425  1.00 21.95           H
ATOM    899 2HG  ARG A 180      43.855 -21.923  26.087  1.00 21.95           H
ATOM    900  CD  ARG A 180      42.282 -22.806  27.232  1.00 23.14           C
ATOM    901 1HD  ARG A 180      42.838 -22.815  28.170  1.00 23.14           H
ATOM    902 2HD  ARG A 180      41.232 -22.609  27.448  1.00 23.14           H
ATOM    903  NE  ARG A 180      42.401 -24.112  26.582  1.00 25.75           N
ATOM    904  HE  ARG A 180      42.876 -24.141  25.693  1.00 25.75           H
ATOM    905  CZ  ARG A 180      41.928 -25.254  27.065  1.00 29.40           C
ATOM    906  NH1 ARG A 180      41.280 -25.335  28.209  1.00 26.52           N
ATOM    907 1HH1 ARG A 180      41.193 -24.516  28.789  1.00 26.52           H
ATOM    908 2HH1 ARG A 180      40.855 -26.210  28.479  1.00 26.52           H
ATOM    909  NH2 ARG A 180      42.092 -26.352  26.356  1.00 24.83           N
ATOM    910 1HH2 ARG A 180      42.572 -26.301  25.471  1.00 24.83           H
ATOM    911 2HH2 ARG A 180      41.730 -27.226  26.704  1.00 24.83           H
ATOM    912  N   GLU A 181      43.892 -17.415  27.798  1.00 20.33           N
ATOM    913  H   GLU A 181      44.653 -17.989  28.133  1.00 20.33           H
ATOM    914  CA  GLU A 181      43.655 -16.116  28.421  1.00 19.43           C
ATOM    915  HA  GLU A 181      42.623 -16.086  28.770  1.00 19.43           H
ATOM    916  C   GLU A 181      43.843 -14.976  27.423  1.00 20.11           C
ATOM    917  O   GLU A 181      43.075 -14.015  27.416  1.00 18.43           O
ATOM    918  CB  GLU A 181      44.587 -15.922  29.620  1.00 18.65           C
ATOM    919 1HB  GLU A 181      44.542 -16.818  30.238  1.00 18.65           H
ATOM    920 2HB  GLU A 181      45.610 -15.807  29.261  1.00 18.65           H
ATOM    921  CG  GLU A 181      44.235 -14.724  30.491  1.00 21.04           C
ATOM    922 1HG  GLU A 181      44.325 -13.814  29.897  1.00 21.04           H
ATOM    923 2HG  GLU A 181      43.199 -14.823  30.817  1.00 21.04           H
ATOM    924  CD  GLU A 181      45.122 -14.605  31.717  1.00 21.86           C
ATOM    925  OE1 GLU A 181      46.086 -15.386  31.868  1.00 24.99           O
ATOM    926  OE2 GLU A 181      44.856 -13.724  32.562  1.00 24.12           O
ATOM    927  N   VAL A 182      44.870 -15.076  26.586  1.00 18.54           N
ATOM    928  H   VAL A 182      45.458 -15.898  26.622  1.00 18.54           H
ATOM    929  CA  VAL A 182      45.198 -14.018  25.632  1.00 20.20           C
ATOM    930  HA  VAL A 182      45.124 -13.058  26.143  1.00 20.20           H
ATOM    931  C   VAL A 182      44.231 -13.986  24.454  1.00 23.61           C
ATOM    932  O   VAL A 182      43.790 -12.916  24.037  1.00 24.54           O
ATOM    933  CB  VAL A 182      46.635 -14.166  25.081  1.00 21.63           C
ATOM    934  HB  VAL A 182      46.739 -15.154  24.633  1.00 21.63           H
ATOM    935  CG1 VAL A 182      46.930 -13.118  24.012  1.00 24.08           C
ATOM    936 1HG1 VAL A 182      47.968 -13.207  23.692  1.00 24.08           H
ATOM    937 2HG1 VAL A 182      46.760 -12.119  24.414  1.00 24.08           H
ATOM    938 3HG1 VAL A 182      46.283 -13.277  23.149  1.00 24.08           H
ATOM    939  CG2 VAL A 182      47.657 -14.031  26.206  1.00 24.41           C
ATOM    940 1HG2 VAL A 182      48.662 -14.162  25.804  1.00 24.41           H
ATOM    941 2HG2 VAL A 182      47.478 -14.789  26.968  1.00 24.41           H
ATOM    942 3HG2 VAL A 182      47.575 -13.042  26.656  1.00 24.41           H
ATOM    943  N   GLU A 183      43.914 -15.151  23.899  1.00 21.46           N
ATOM    944  H   GLU A 183      44.233 -16.012  24.322  1.00 21.46           H
ATOM    945  CA  GLU A 183      43.140 -15.225  22.663  1.00 24.07           C
ATOM    946  HA  GLU A 183      43.456 -14.407  22.015  1.00 24.07           H
ATOM    947  C   GLU A 183      41.637 -15.069  22.883  1.00 26.45           C
ATOM    948  O   GLU A 183      40.883 -14.848  21.936  1.00 25.78           O
ATOM    949  CB  GLU A 183      43.444 -16.541  21.940  1.00 28.67           C
ATOM    950 1HB  GLU A 183      43.081 -16.472  20.914  1.00 28.67           H
ATOM    951 2HB  GLU A 183      44.526 -16.664  21.910  1.00 28.67           H
ATOM    952  CG  GLU A 183      42.834 -17.778  22.585  1.00 28.99           C
ATOM    953 1HG  GLU A 183      42.968 -17.715  23.665  1.00 28.99           H
ATOM    954 2HG  GLU A 183      41.765 -17.799  22.373  1.00 28.99           H
ATOM    955  CD  GLU A 183      43.463 -19.069  22.095  1.00 32.80           C
ATOM    956  OE1 GLU A 183      44.143 -19.071  21.047  1.00 38.21           O
ATOM    957  OE2 GLU A 183      43.289 -20.107  22.770  1.00 31.79           O
ATOM    958  N   ILE A 184      41.206 -15.173  24.136  1.00 22.02           N
ATOM    959  H   ILE A 184      41.874 -15.364  24.870  1.00 22.02           H
ATOM    960  CA  ILE A 184      39.795 -15.040  24.487  1.00 19.37           C
ATOM    961  HA  ILE A 184      39.204 -15.090  23.572  1.00 19.37           H
ATOM    962  C   ILE A 184      39.510 -13.685  25.130  1.00 24.66           C
ATOM    963  O   ILE A 184      38.563 -13.007  24.733  1.00 23.31           O
ATOM    964  CB  ILE A 184      39.326 -16.185  25.416  1.00 20.51           C
ATOM    965  HB  ILE A 184      39.961 -16.203  26.301  1.00 20.51           H
ATOM    966  CG1 ILE A 184      39.439 -17.528  24.684  1.00 21.57           C
ATOM    967 1HG1 ILE A 184      38.717 -17.542  23.867  1.00 21.57           H
ATOM    968 2HG1 ILE A 184      40.435 -17.607  24.251  1.00 21.57           H
ATOM    969  CG2 ILE A 184      37.887 -15.948  25.865  1.00 25.32           C
ATOM    970 1HG2 ILE A 184      37.575 -16.750  26.533  1.00 25.32           H
ATOM    971 2HG2 ILE A 184      37.227 -15.916  24.997  1.00 25.32           H
ATOM    972 3HG2 ILE A 184      37.820 -15.005  26.406  1.00 25.32           H
ATOM    973  CD1 ILE A 184      39.215 -18.761  25.539  1.00 23.75           C
ATOM    974 1HD1 ILE A 184      39.417 -19.653  24.945  1.00 23.75           H
ATOM    975 2HD1 ILE A 184      38.182 -18.793  25.884  1.00 23.75           H
ATOM    976 3HD1 ILE A 184      39.889 -18.741  26.396  1.00 23.75           H
ATOM    977  N   GLN A 185      40.304 -13.272  26.112  1.00 21.40           N
ATOM    978  H   GLN A 185      41.123 -13.806  26.369  1.00 21.40           H
ATOM    979  CA  GLN A 185      40.003 -12.047  26.849  1.00 21.54           C
ATOM    980  HA  GLN A 185      38.958 -12.090  27.155  1.00 21.54           H
ATOM    981  C   GLN A 185      40.178 -10.793  25.994  1.00 24.75           C
ATOM    982  O   GLN A 185      39.483  -9.799  26.199  1.00 27.05           O
ATOM    983  CB  GLN A 185      40.861 -11.956  28.114  1.00 24.25           C
ATOM    984 1HB  GLN A 185      40.882 -12.938  28.586  1.00 24.25           H
ATOM    985 2HB  GLN A 185      41.879 -11.686  27.834  1.00 24.25           H
ATOM    986  CG  GLN A 185      40.338 -10.949  29.129  1.00 23.97           C
ATOM    987 1HG  GLN A 185      40.339  -9.958  28.677  1.00 23.97           H
ATOM    988 2HG  GLN A 185      39.312 -11.209  29.389  1.00 23.97           H
ATOM    989  CD  GLN A 185      41.161 -10.907  30.401  1.00 27.76           C
ATOM    990  OE1 GLN A 185      41.556 -11.936  30.948  1.00 28.77           O
ATOM    991  NE2 GLN A 185      41.417  -9.705  30.893  1.00 24.75           N
ATOM    992 1HE2 GLN A 185      42.033  -9.615  31.686  1.00 24.75           H
ATOM    993 2HE2 GLN A 185      40.986  -8.893  30.475  1.00 24.75           H
ATOM    994  N   SER A 186      41.085 -10.839  25.024  1.00 26.75           N
ATOM    995  H   SER A 186      41.636 -11.677  24.894  1.00 26.75           H
ATOM    996  CA  SER A 186      41.293  -9.718  24.110  1.00 28.64           C
ATOM    997  HA  SER A 186      41.273  -8.791  24.683  1.00 28.64           H
ATOM    998  C   SER A 186      40.208  -9.630  23.038  1.00 31.72           C
ATOM    999  O   SER A 186      40.106  -8.628  22.330  1.00 36.30           O
ATOM   1000  CB  SER A 186      42.657  -9.839  23.428  1.00 32.04           C
ATOM   1001 1HB  SER A 186      42.831  -8.951  22.820  1.00 32.04           H
ATOM   1002 2HB  SER A 186      43.436  -9.903  24.188  1.00 32.04           H
ATOM   1003  OG  SER A 186      42.715 -10.989  22.601  1.00 34.89           O
ATOM   1004  HG  SER A 186      43.015 -11.732  23.132  1.00 34.89           H
ATOM   1005  N   HIS A 187      39.403 -10.680  22.915  1.00 25.36           N
ATOM   1006  H   HIS A 187      39.541 -11.480  23.517  1.00 25.36           H
ATOM   1007  CA  HIS A 187      38.313 -10.726  21.945  1.00 33.70           C
ATOM   1008  HA  HIS A 187      38.556 -10.072  21.108  1.00 33.70           H
ATOM   1009  C   HIS A 187      36.989 -10.260  22.550  1.00 37.48           C
ATOM   1010  O   HIS A 187      36.033  -9.963  21.834  1.00 38.75           O
ATOM   1011  CB  HIS A 187      38.167 -12.161  21.430  1.00 41.40           C
ATOM   1012 1HB  HIS A 187      39.153 -12.534  21.151  1.00 41.40           H
ATOM   1013 2HB  HIS A 187      37.783 -12.784  22.238  1.00 41.40           H
ATOM   1014  CG  HIS A 187      37.254 -12.291  20.250  1.00 48.68           C
ATOM   1015  ND1 HIS A 187      37.653 -12.167  18.938  1.00 57.21           N
ATOM   1016  HD1 HIS A 187      38.592 -11.986  18.614  1.00 57.21           H
ATOM   1017  CD2 HIS A 187      35.924 -12.553  20.187  1.00 51.23           C
ATOM   1018  HD2 HIS A 187      35.289 -12.715  21.046  1.00 51.23           H
ATOM   1019  CE1 HIS A 187      36.573 -12.341  18.163  1.00 59.54           C
ATOM   1020  HE1 HIS A 187      36.585 -12.297  17.083  1.00 59.54           H
ATOM   1021  NE2 HIS A 187      35.492 -12.570  18.883  1.00 62.09           N
ATOM   1022  N   LEU A 188      36.922 -10.213  23.876  1.00 27.76           N
ATOM   1023  H   LEU A 188      37.748 -10.414  24.422  1.00 27.76           H
ATOM   1024  CA  LEU A 188      35.683  -9.891  24.576  1.00 26.79           C
ATOM   1025  HA  LEU A 188      34.845 -10.154  23.932  1.00 26.79           H
ATOM   1026  C   LEU A 188      35.598  -8.396  24.870  1.00 34.67           C
ATOM   1027  O   LEU A 188      36.428  -7.829  25.581  1.00 36.75           O
ATOM   1028  CB  LEU A 188      35.585 -10.708  25.868  1.00 27.00           C
ATOM   1029 1HB  LEU A 188      36.470 -10.489  26.466  1.00 27.00           H
ATOM   1030 2HB  LEU A 188      34.711 -10.369  26.423  1.00 27.00           H
ATOM   1031  CG  LEU A 188      35.484 -12.227  25.696  1.00 27.53           C
ATOM   1032  HG  LEU A 188      36.254 -12.558  25.001  1.00 27.53           H
ATOM   1033  CD1 LEU A 188      35.716 -12.916  27.030  1.00 26.12           C
ATOM   1034 1HD1 LEU A 188      35.686 -13.997  26.890  1.00 26.12           H
ATOM   1035 2HD1 LEU A 188      34.943 -12.624  27.739  1.00 26.12           H
ATOM   1036 3HD1 LEU A 188      36.694 -12.637  27.421  1.00 26.12           H
ATOM   1037  CD2 LEU A 188      34.130 -12.652  25.141  1.00 28.51           C
ATOM   1038 1HD2 LEU A 188      34.113 -13.735  25.018  1.00 28.51           H
ATOM   1039 2HD2 LEU A 188      33.967 -12.182  24.171  1.00 28.51           H
ATOM   1040 3HD2 LEU A 188      33.341 -12.355  25.831  1.00 28.51           H
ATOM   1041  N   ARG A 189      34.585  -7.757  24.292  1.00 29.97           N
ATOM   1042  H   ARG A 189      33.906  -8.286  23.763  1.00 29.97           H
ATOM   1043  CA  ARG A 189      34.433  -6.306  24.355  1.00 31.55           C
ATOM   1044  HA  ARG A 189      35.244  -5.894  24.956  1.00 31.55           H
ATOM   1045  C   ARG A 189      33.117  -5.939  25.032  1.00 31.82           C
ATOM   1046  O   ARG A 189      32.126  -5.626  24.376  1.00 32.86           O
ATOM   1047  CB  ARG A 189      34.505  -5.712  22.943  1.00 37.80           C
ATOM   1048 1HB  ARG A 189      33.623  -6.035  22.390  1.00 37.80           H
ATOM   1049 2HB  ARG A 189      34.474  -4.625  23.020  1.00 37.80           H
ATOM   1050  CG  ARG A 189      35.733  -6.114  22.128  1.00 43.36           C
ATOM   1051 1HG  ARG A 189      35.742  -7.197  22.008  1.00 43.36           H
ATOM   1052 2HG  ARG A 189      35.660  -5.662  21.139  1.00 43.36           H
ATOM   1053  CD  ARG A 189      37.046  -5.684  22.770  1.00 44.35           C
ATOM   1054 1HD  ARG A 189      37.070  -4.598  22.858  1.00 44.35           H
ATOM   1055 2HD  ARG A 189      37.105  -6.114  23.770  1.00 44.35           H
ATOM   1056  NE  ARG A 189      38.208  -6.148  22.012  1.00 48.52           N
ATOM   1057  HE  ARG A 189      38.632  -7.013  22.313  1.00 48.52           H
ATOM   1058  CZ  ARG A 189      38.764  -5.532  20.977  1.00 53.63           C
ATOM   1059  NH1 ARG A 189      38.308  -4.395  20.489  1.00 57.99           N
ATOM   1060 1HH1 ARG A 189      37.493  -3.971  20.903  1.00 57.99           H
ATOM   1061 2HH1 ARG A 189      38.779  -3.971  19.705  1.00 57.99           H
ATOM   1062  NH2 ARG A 189      39.823  -6.075  20.413  1.00 57.04           N
ATOM   1063 1HH2 ARG A 189      40.175  -6.945  20.782  1.00 57.04           H
ATOM   1064 2HH2 ARG A 189      40.267  -5.617  19.634  1.00 57.04           H
ATOM   1065  N   HIS A 190      33.126  -6.005  26.359  1.00 27.59           N
ATOM   1066  H   HIS A 190      33.986  -6.226  26.840  1.00 27.59           H
ATOM   1067  CA  HIS A 190      31.931  -5.797  27.172  1.00 27.00           C
ATOM   1068  HA  HIS A 190      31.201  -5.207  26.618  1.00 27.00           H
ATOM   1069  C   HIS A 190      32.333  -5.074  28.456  1.00 27.62           C
ATOM   1070  O   HIS A 190      33.375  -5.399  29.025  1.00 27.04           O
ATOM   1071  CB  HIS A 190      31.320  -7.159  27.507  1.00 27.48           C
ATOM   1072 1HB  HIS A 190      31.189  -7.717  26.581  1.00 27.48           H
ATOM   1073 2HB  HIS A 190      32.016  -7.702  28.145  1.00 27.48           H
ATOM   1074  CG  HIS A 190      29.997  -7.079  28.202  1.00 25.92           C
ATOM   1075  ND1 HIS A 190      28.872  -6.581  27.589  1.00 25.39           N
ATOM   1076  CD2 HIS A 190      29.648  -7.443  29.463  1.00 27.38           C
ATOM   1077  HD2 HIS A 190      30.333  -7.855  30.188  1.00 27.38           H
ATOM   1078  CE1 HIS A 190      27.861  -6.712  28.504  1.00 28.86           C
ATOM   1079  HE1 HIS A 190      26.835  -6.430  28.316  1.00 28.86           H
ATOM   1080  NE2 HIS A 190      28.310  -7.229  29.686  1.00 27.07           N
ATOM   1081  HE2 HIS A 190      27.778  -7.414  30.523  1.00 27.07           H
ATOM   1082  N   PRO A 191      31.547  -4.092  28.928  1.00 26.15           N
ATOM   1083  CA  PRO A 191      32.008  -3.372  30.122  1.00 25.18           C
ATOM   1084  HA  PRO A 191      32.952  -2.873  29.903  1.00 25.18           H
ATOM   1085  C   PRO A 191      32.185  -4.207  31.388  1.00 25.93           C
ATOM   1086  O   PRO A 191      32.927  -3.818  32.288  1.00 29.22           O
ATOM   1087  CB  PRO A 191      30.913  -2.326  30.351  1.00 29.94           C
ATOM   1088 1HB  PRO A 191      30.201  -2.685  31.095  1.00 29.94           H
ATOM   1089 2HB  PRO A 191      31.351  -1.380  30.670  1.00 29.94           H
ATOM   1090  CG  PRO A 191      30.246  -2.170  29.030  1.00 33.31           C
ATOM   1091 1HG  PRO A 191      29.224  -1.814  29.153  1.00 33.31           H
ATOM   1092 2HG  PRO A 191      30.819  -1.490  28.400  1.00 33.31           H
ATOM   1093  CD  PRO A 191      30.263  -3.551  28.447  1.00 30.04           C
ATOM   1094 1HD  PRO A 191      29.430  -4.140  28.833  1.00 30.04           H
ATOM   1095 2HD  PRO A 191      30.233  -3.501  27.358  1.00 30.04           H
ATOM   1096  N   ASN A 192      31.500  -5.343  31.470  1.00 23.80           N
ATOM   1097  H   ASN A 192      30.903  -5.618  30.704  1.00 23.80           H
ATOM   1098  CA  ASN A 192      31.595  -6.216  32.637  1.00 23.63           C
ATOM   1099  HA  ASN A 192      31.957  -5.627  33.480  1.00 23.63           H
ATOM   1100  C   ASN A 192      32.581  -7.364  32.423  1.00 23.09           C
ATOM   1101  O   ASN A 192      32.557  -8.364  33.141  1.00 21.73           O
ATOM   1102  CB  ASN A 192      30.207  -6.759  32.991  1.00 24.50           C
ATOM   1103 1HB  ASN A 192      29.816  -7.319  32.144  1.00 24.50           H
ATOM   1104 2HB  ASN A 192      30.293  -7.431  33.844  1.00 24.50           H
ATOM   1105  CG  ASN A 192      29.221  -5.666  33.337  1.00 27.49           C
ATOM   1106  OD1 ASN A 192      28.216  -5.486  32.652  1.00 30.21           O
ATOM   1107  ND2 ASN A 192      29.493  -4.936  34.408  1.00 27.44           N
ATOM   1108 1HD2 ASN A 192      28.884  -4.173  34.661  1.00 27.44           H
ATOM   1109 2HD2 ASN A 192      30.305  -5.156  34.968  1.00 27.44           H
ATOM   1110  N   ILE A 193      33.461  -7.217  31.438  1.00 24.02           N
ATOM   1111  H   ILE A 193      33.402  -6.406  30.837  1.00 24.02           H
ATOM   1112  CA  ILE A 193      34.556  -8.156  31.202  1.00 20.92           C
ATOM   1113  HA  ILE A 193      34.630  -8.851  32.038  1.00 20.92           H
ATOM   1114  C   ILE A 193      35.842  -7.340  31.127  1.00 21.04           C
ATOM   1115  O   ILE A 193      35.928  -6.369  30.376  1.00 24.84           O
ATOM   1116  CB  ILE A 193      34.372  -8.963  29.897  1.00 20.01           C
ATOM   1117  HB  ILE A 193      34.287  -8.265  29.064  1.00 20.01           H
ATOM   1118  CG1 ILE A 193      33.090  -9.804  29.974  1.00 22.56           C
ATOM   1119 1HG1 ILE A 193      33.223 -10.574  30.733  1.00 22.56           H
ATOM   1120 2HG1 ILE A 193      32.268  -9.161  30.286  1.00 22.56           H
ATOM   1121  CG2 ILE A 193      35.588  -9.857  29.663  1.00 21.69           C
ATOM   1122 1HG2 ILE A 193      35.432 -10.482  28.784  1.00 21.69           H
ATOM   1123 2HG2 ILE A 193      35.750 -10.493  30.533  1.00 21.69           H
ATOM   1124 3HG2 ILE A 193      36.472  -9.241  29.498  1.00 21.69           H
ATOM   1125  CD1 ILE A 193      32.681 -10.474  28.676  1.00 24.97           C
ATOM   1126 1HD1 ILE A 193      31.656 -10.833  28.764  1.00 24.97           H
ATOM   1127 2HD1 ILE A 193      33.341 -11.317  28.473  1.00 24.97           H
ATOM   1128 3HD1 ILE A 193      32.743  -9.761  27.854  1.00 24.97           H
ATOM   1129  N   LEU A 194      36.840  -7.719  31.919  1.00 19.51           N
ATOM   1130  H   LEU A 194      36.745  -8.543  32.498  1.00 19.51           H
ATOM   1131  CA  LEU A 194      38.097  -6.980  31.962  1.00 20.78           C
ATOM   1132  HA  LEU A 194      37.875  -5.930  32.153  1.00 20.78           H
ATOM   1133  C   LEU A 194      38.822  -7.096  30.624  1.00 23.37           C
ATOM   1134  O   LEU A 194      39.017  -8.196  30.107  1.00 22.75           O
ATOM   1135  CB  LEU A 194      38.994  -7.526  33.076  1.00 19.84           C
ATOM   1136 1HB  LEU A 194      38.376  -7.765  33.942  1.00 19.84           H
ATOM   1137 2HB  LEU A 194      39.445  -8.453  32.722  1.00 19.84           H
ATOM   1138  CG  LEU A 194      40.109  -6.576  33.522  1.00 19.07           C
ATOM   1139  HG  LEU A 194      40.491  -6.048  32.648  1.00 19.07           H
ATOM   1140  CD1 LEU A 194      39.536  -5.559  34.503  1.00 22.55           C
ATOM   1141 1HD1 LEU A 194      40.342  -4.948  34.908  1.00 22.55           H
ATOM   1142 2HD1 LEU A 194      39.030  -6.072  35.320  1.00 22.55           H
ATOM   1143 3HD1 LEU A 194      38.828  -4.912  33.986  1.00 22.55           H
ATOM   1144  CD2 LEU A 194      41.262  -7.341  34.154  1.00 20.11           C
ATOM   1145 1HD2 LEU A 194      42.025  -6.635  34.483  1.00 20.11           H
ATOM   1146 2HD2 LEU A 194      41.695  -8.020  33.420  1.00 20.11           H
ATOM   1147 3HD2 LEU A 194      40.905  -7.910  35.012  1.00 20.11           H
ATOM   1148  N   ARG A 195      39.235  -5.963  30.065  1.00 22.10           N
ATOM   1149  H   ARG A 195      39.052  -5.083  30.526  1.00 22.10           H
ATOM   1150  CA  ARG A 195      39.951  -5.958  28.792  1.00 24.49           C
ATOM   1151  HA  ARG A 195      39.442  -6.630  28.100  1.00 24.49           H
ATOM   1152  C   ARG A 195      41.385  -6.452  28.937  1.00 23.91           C
ATOM   1153  O   ARG A 195      42.021  -6.266  29.974  1.00 24.76           O
ATOM   1154  CB  ARG A 195      39.984  -4.543  28.206  1.00 25.99           C
ATOM   1155 1HB  ARG A 195      40.396  -3.874  28.960  1.00 25.99           H
ATOM   1156 2HB  ARG A 195      40.667  -4.535  27.356  1.00 25.99           H
ATOM   1157  CG  ARG A 195      38.639  -3.984  27.754  1.00 31.24           C
ATOM   1158 1HG  ARG A 195      37.918  -4.076  28.566  1.00 31.24           H
ATOM   1159 2HG  ARG A 195      38.770  -2.926  27.527  1.00 31.24           H
ATOM   1160  CD  ARG A 195      38.091  -4.682  26.514  1.00 35.26           C
ATOM   1161 1HD  ARG A 195      37.902  -5.730  26.752  1.00 35.26           H
ATOM   1162 2HD  ARG A 195      37.141  -4.221  26.240  1.00 35.26           H
ATOM   1163  NE  ARG A 195      39.018  -4.613  25.384  1.00 37.88           N
ATOM   1164  HE  ARG A 195      39.578  -5.433  25.204  1.00 37.88           H
ATOM   1165  CZ  ARG A 195      39.199  -3.569  24.583  1.00 46.36           C
ATOM   1166  NH1 ARG A 195      38.513  -2.450  24.706  1.00 48.83           N
ATOM   1167 1HH1 ARG A 195      37.829  -2.366  25.442  1.00 48.83           H
ATOM   1168 2HH1 ARG A 195      38.684  -1.693  24.063  1.00 48.83           H
ATOM   1169  NH2 ARG A 195      40.092  -3.650  23.619  1.00 45.91           N
ATOM   1170 1HH2 ARG A 195      40.603  -4.511  23.498  1.00 45.91           H
ATOM   1171 2HH2 ARG A 195      40.245  -2.861  23.012  1.00 45.91           H
ATOM   1172  N   LEU A 196      41.885  -7.051  27.862  1.00 22.96           N
ATOM   1173  H   LEU A 196      41.279  -7.240  27.076  1.00 22.96           H
ATOM   1174  CA  LEU A 196      43.298  -7.387  27.719  1.00 21.13           C
ATOM   1175  HA  LEU A 196      43.852  -6.987  28.568  1.00 21.13           H
ATOM   1176  C   LEU A 196      43.777  -6.698  26.443  1.00 24.65           C
ATOM   1177  O   LEU A 196      43.434  -7.110  25.335  1.00 26.98           O
ATOM   1178  CB  LEU A 196      43.482  -8.908  27.668  1.00 24.25           C
ATOM   1179 1HB  LEU A 196      42.953  -9.318  28.527  1.00 24.25           H
ATOM   1180 2HB  LEU A 196      42.993  -9.290  26.772  1.00 24.25           H
ATOM   1181  CG  LEU A 196      44.911  -9.459  27.711  1.00 29.56           C
ATOM   1182  HG  LEU A 196      45.507  -8.830  28.371  1.00 29.56           H
ATOM   1183  CD1 LEU A 196      44.882 -10.866  28.295  1.00 31.93           C
ATOM   1184 1HD1 LEU A 196      45.891 -11.275  28.316  1.00 31.93           H
ATOM   1185 2HD1 LEU A 196      44.247 -11.507  27.683  1.00 31.93           H
ATOM   1186 3HD1 LEU A 196      44.488 -10.833  29.311  1.00 31.93           H
ATOM   1187  CD2 LEU A 196      45.581  -9.504  26.344  1.00 32.58           C
ATOM   1188 1HD2 LEU A 196      46.615  -9.831  26.456  1.00 32.58           H
ATOM   1189 2HD2 LEU A 196      45.569  -8.512  25.894  1.00 32.58           H
ATOM   1190 3HD2 LEU A 196      45.051 -10.201  25.695  1.00 32.58           H
ATOM   1191  N   TYR A 197      44.519  -5.609  26.610  1.00 23.82           N
ATOM   1192  H   TYR A 197      44.827  -5.355  27.539  1.00 23.82           H
ATOM   1193  CA  TYR A 197      44.878  -4.734  25.497  1.00 26.62           C
ATOM   1194  HA  TYR A 197      44.042  -4.709  24.796  1.00 26.62           H
ATOM   1195  C   TYR A 197      46.115  -5.189  24.728  1.00 29.06           C
ATOM   1196  O   TYR A 197      46.409  -4.674  23.649  1.00 29.06           O
ATOM   1197  CB  TYR A 197      45.123  -3.312  26.007  1.00 23.91           C
ATOM   1198 1HB  TYR A 197      45.940  -3.334  26.728  1.00 23.91           H
ATOM   1199 2HB  TYR A 197      45.431  -2.692  25.165  1.00 23.91           H
ATOM   1200  CG  TYR A 197      43.916  -2.672  26.657  1.00 29.37           C
ATOM   1201  CD1 TYR A 197      42.883  -2.142  25.882  1.00 36.69           C
ATOM   1202  HD1 TYR A 197      42.933  -2.212  24.805  1.00 36.69           H
ATOM   1203  CD2 TYR A 197      43.818  -2.576  28.046  1.00 28.61           C
ATOM   1204  HD2 TYR A 197      44.596  -2.992  28.670  1.00 28.61           H
ATOM   1205  CE1 TYR A 197      41.791  -1.513  26.477  1.00 37.23           C
ATOM   1206  HE1 TYR A 197      41.000  -1.105  25.865  1.00 37.23           H
ATOM   1207  CE2 TYR A 197      42.735  -1.936  28.643  1.00 31.11           C
ATOM   1208  HE2 TYR A 197      42.685  -1.847  29.717  1.00 31.11           H
ATOM   1209  CZ  TYR A 197      41.729  -1.404  27.856  1.00 35.55           C
ATOM   1210  OH  TYR A 197      40.660  -0.774  28.450  1.00 40.44           O
ATOM   1211  HH  TYR A 197      40.036  -0.421  27.813  1.00 40.44           H
ATOM   1212  N   GLY A 198      46.854  -6.143  25.285  1.00 23.87           N
ATOM   1213  H   GLY A 198      46.591  -6.528  26.181  1.00 23.87           H
ATOM   1214  CA  GLY A 198      48.038  -6.658  24.623  1.00 25.10           C
ATOM   1215 1HA  GLY A 198      47.729  -7.294  23.793  1.00 25.10           H
ATOM   1216 2HA  GLY A 198      48.612  -5.821  24.225  1.00 25.10           H
ATOM   1217  C   GLY A 198      48.935  -7.461  25.544  1.00 25.70           C
ATOM   1218  O   GLY A 198      48.608  -7.697  26.707  1.00 22.49           O
ATOM   1219  N   TYR A 199      50.072  -7.891  25.010  1.00 22.82           N
ATOM   1220  H   TYR A 199      50.300  -7.668  24.051  1.00 22.82           H
ATOM   1221  CA  TYR A 199      51.030  -8.703  25.752  1.00 21.36           C
ATOM   1222  HA  TYR A 199      51.030  -8.390  26.796  1.00 21.36           H
ATOM   1223  C   TYR A 199      52.429  -8.498  25.178  1.00 25.68           C
ATOM   1224  O   TYR A 199      52.583  -8.060  24.038  1.00 25.82           O
ATOM   1225  CB  TYR A 199      50.643 -10.183  25.674  1.00 22.86           C
ATOM   1226 1HB  TYR A 199      51.347 -10.760  26.274  1.00 22.86           H
ATOM   1227 2HB  TYR A 199      49.649 -10.307  26.104  1.00 22.86           H
ATOM   1228  CG  TYR A 199      50.639 -10.744  24.268  1.00 23.00           C
ATOM   1229  CD1 TYR A 199      51.786 -11.328  23.729  1.00 28.60           C
ATOM   1230  HD1 TYR A 199      52.686 -11.391  24.325  1.00 28.60           H
ATOM   1231  CD2 TYR A 199      49.491 -10.684  23.476  1.00 27.90           C
ATOM   1232  HD2 TYR A 199      48.586 -10.251  23.877  1.00 27.90           H
ATOM   1233  CE1 TYR A 199      51.794 -11.823  22.427  1.00 30.83           C
ATOM   1234  HE1 TYR A 199      52.691 -12.264  22.020  1.00 30.83           H
ATOM   1235  CE2 TYR A 199      49.496 -11.171  22.170  1.00 27.62           C
ATOM   1236  HE2 TYR A 199      48.602 -11.116  21.567  1.00 27.62           H
ATOM   1237  CZ  TYR A 199      50.648 -11.738  21.653  1.00 28.52           C
ATOM   1238  OH  TYR A 199      50.655 -12.220  20.365  1.00 34.57           O
ATOM   1239  HH  TYR A 199      51.499 -12.600  20.115  1.00 34.57           H
ATOM   1240  N   PHE A 200      53.440  -8.807  25.982  1.00 22.14           N
ATOM   1241  H   PHE A 200      53.250  -9.109  26.928  1.00 22.14           H
ATOM   1242  CA  PHE A 200      54.837  -8.747  25.563  1.00 25.15           C
ATOM   1243  HA  PHE A 200      54.929  -9.166  24.561  1.00 25.15           H
ATOM   1244  C   PHE A 200      55.658  -9.607  26.520  1.00 24.95           C
ATOM   1245  O   PHE A 200      55.140 -10.069  27.537  1.00 23.90           O
ATOM   1246  CB  PHE A 200      55.340  -7.301  25.526  1.00 27.14           C
ATOM   1247 1HB  PHE A 200      56.376  -7.298  25.187  1.00 27.14           H
ATOM   1248 2HB  PHE A 200      54.748  -6.753  24.794  1.00 27.14           H
ATOM   1249  CG  PHE A 200      55.258  -6.576  26.841  1.00 25.75           C
ATOM   1250  CD1 PHE A 200      54.095  -5.907  27.211  1.00 25.18           C
ATOM   1251  HD1 PHE A 200      53.225  -5.950  26.573  1.00 25.18           H
ATOM   1252  CD2 PHE A 200      56.363  -6.515  27.683  1.00 27.68           C
ATOM   1253  HD2 PHE A 200      57.271  -7.036  27.417  1.00 27.68           H
ATOM   1254  CE1 PHE A 200      54.041  -5.168  28.390  1.00 25.60           C
ATOM   1255  HE1 PHE A 200      53.135  -4.646  28.661  1.00 25.60           H
ATOM   1256  CE2 PHE A 200      56.317  -5.779  28.863  1.00 25.58           C
ATOM   1257  HE2 PHE A 200      57.180  -5.748  29.512  1.00 25.58           H
ATOM   1258  CZ  PHE A 200      55.159  -5.094  29.213  1.00 24.65           C
ATOM   1259  HZ  PHE A 200      55.125  -4.514  30.124  1.00 24.65           H
ATOM   1260  N   HIS A 201      56.923  -9.850  26.199  1.00 27.21           N
ATOM   1261  H   HIS A 201      57.335  -9.425  25.381  1.00 27.21           H
ATOM   1262  CA  HIS A 201      57.741 -10.784  26.967  1.00 25.43           C
ATOM   1263  HA  HIS A 201      57.373 -10.816  27.992  1.00 25.43           H
ATOM   1264  C   HIS A 201      59.215 -10.397  27.017  1.00 27.43           C
ATOM   1265  O   HIS A 201      59.698  -9.591  26.222  1.00 29.02           O
ATOM   1266  CB  HIS A 201      57.609 -12.183  26.356  1.00 24.29           C
ATOM   1267 1HB  HIS A 201      58.086 -12.901  27.023  1.00 24.29           H
ATOM   1268 2HB  HIS A 201      56.552 -12.436  26.278  1.00 24.29           H
ATOM   1269  CG  HIS A 201      58.228 -12.309  24.999  1.00 26.63           C
ATOM   1270  ND1 HIS A 201      57.551 -11.989  23.846  1.00 30.11           N
ATOM   1271  CD2 HIS A 201      59.467 -12.738  24.639  1.00 25.44           C
ATOM   1272  HD2 HIS A 201      60.224 -13.060  25.339  1.00 25.44           H
ATOM   1273  CE1 HIS A 201      58.431 -12.218  22.822  1.00 28.99           C
ATOM   1274  HE1 HIS A 201      58.201 -12.052  21.780  1.00 28.99           H
ATOM   1275  NE2 HIS A 201      59.629 -12.691  23.277  1.00 28.85           N
ATOM   1276  HE2 HIS A 201      60.442 -12.941  22.734  1.00 28.85           H
ATOM   1277  N   ASP A 202      59.926 -11.010  27.957  1.00 25.95           N
ATOM   1278  H   ASP A 202      59.454 -11.621  28.611  1.00 25.95           H
ATOM   1279  CA  ASP A 202      61.383 -10.963  28.015  1.00 30.98           C
ATOM   1280  HA  ASP A 202      61.766 -10.687  27.032  1.00 30.98           H
ATOM   1281  C   ASP A 202      61.858 -12.380  28.333  1.00 33.04           C
ATOM   1282  O   ASP A 202      61.042 -13.298  28.400  1.00 31.45           O
ATOM   1283  CB  ASP A 202      61.874  -9.922  29.028  1.00 31.30           C
ATOM   1284 1HB  ASP A 202      62.958  -9.834  28.948  1.00 31.30           H
ATOM   1285 2HB  ASP A 202      61.434  -8.958  28.775  1.00 31.30           H
ATOM   1286  CG  ASP A 202      61.517 -10.261  30.463  1.00 32.36           C
ATOM   1287  OD1 ASP A 202      61.742 -11.403  30.915  1.00 32.84           O
ATOM   1288  OD2 ASP A 202      61.029  -9.360  31.178  1.00 33.13           O
ATOM   1289  N   ALA A 203      63.158 -12.582  28.519  1.00 32.21           N
ATOM   1290  H   ALA A 203      63.791 -11.796  28.549  1.00 32.21           H
ATOM   1291  CA  ALA A 203      63.717 -13.923  28.667  1.00 33.99           C
ATOM   1292  HA  ALA A 203      63.596 -14.442  27.715  1.00 33.99           H
ATOM   1293  C   ALA A 203      63.045 -14.796  29.727  1.00 31.77           C
ATOM   1294  O   ALA A 203      62.956 -16.012  29.559  1.00 33.29           O
ATOM   1295  CB  ALA A 203      65.209 -13.820  28.957  1.00 35.34           C
ATOM   1296 1HB  ALA A 203      65.700 -13.267  28.156  1.00 35.34           H
ATOM   1297 2HB  ALA A 203      65.638 -14.820  29.019  1.00 35.34           H
ATOM   1298 3HB  ALA A 203      65.364 -13.302  29.903  1.00 35.34           H
ATOM   1299  N   THR A 204      62.581 -14.199  30.820  1.00 32.35           N
ATOM   1300  H   THR A 204      62.632 -13.192  30.897  1.00 32.35           H
ATOM   1301  CA  THR A 204      62.016 -14.954  31.937  1.00 29.72           C
ATOM   1302  HA  THR A 204      62.084 -16.018  31.712  1.00 29.72           H
ATOM   1303  C   THR A 204      60.556 -14.636  32.250  1.00 27.54           C
ATOM   1304  O   THR A 204      59.965 -15.275  33.121  1.00 27.90           O
ATOM   1305  CB  THR A 204      62.807 -14.693  33.236  1.00 33.37           C
ATOM   1306  HB  THR A 204      62.355 -15.260  34.050  1.00 33.37           H
ATOM   1307  OG1 THR A 204      62.759 -13.296  33.549  1.00 33.12           O
ATOM   1308  HG1 THR A 204      63.330 -13.135  34.306  1.00 33.12           H
ATOM   1309  CG2 THR A 204      64.265 -15.114  33.095  1.00 41.47           C
ATOM   1310 1HG2 THR A 204      64.763 -15.020  34.061  1.00 41.47           H
ATOM   1311 2HG2 THR A 204      64.769 -14.474  32.370  1.00 41.47           H
ATOM   1312 3HG2 THR A 204      64.319 -16.151  32.764  1.00 41.47           H
ATOM   1313  N   ARG A 205      59.971 -13.653  31.574  1.00 25.65           N
ATOM   1314  H   ARG A 205      60.477 -13.201  30.824  1.00 25.65           H
ATOM   1315  CA  ARG A 205      58.631 -13.164  31.900  1.00 26.68           C
ATOM   1316  HA  ARG A 205      58.148 -13.859  32.587  1.00 26.68           H
ATOM   1317  C   ARG A 205      57.723 -13.000  30.688  1.00 24.86           C
ATOM   1318  O   ARG A 205      58.172 -12.622  29.607  1.00 25.09           O
ATOM   1319  CB  ARG A 205      58.736 -11.796  32.579  1.00 26.26           C
ATOM   1320 1HB  ARG A 205      59.262 -11.120  31.905  1.00 26.26           H
ATOM   1321 2HB  ARG A 205      57.728 -11.405  32.726  1.00 26.26           H
ATOM   1322  CG  ARG A 205      59.447 -11.793  33.926  1.00 28.20           C
ATOM   1323 1HG  ARG A 205      58.846 -12.343  34.650  1.00 28.20           H
ATOM   1324 2HG  ARG A 205      60.420 -12.274  33.829  1.00 28.20           H
ATOM   1325  CD  ARG A 205      59.647 -10.370  34.419  1.00 36.91           C
ATOM   1326 1HD  ARG A 205      60.254  -9.829  33.693  1.00 36.91           H
ATOM   1327 2HD  ARG A 205      58.674  -9.883  34.499  1.00 36.91           H
ATOM   1328  NE  ARG A 205      60.312 -10.331  35.721  1.00 54.88           N
ATOM   1329  HE  ARG A 205      60.556 -11.215  36.140  1.00 54.88           H
ATOM   1330  CZ  ARG A 205      60.608  -9.227  36.395  1.00 58.07           C
ATOM   1331  NH1 ARG A 205      60.339  -8.021  35.934  1.00 58.59           N
ATOM   1332 1HH1 ARG A 205      59.895  -7.922  35.035  1.00 58.59           H
ATOM   1333 2HH1 ARG A 205      60.588  -7.214  36.485  1.00 58.59           H
ATOM   1334  NH2 ARG A 205      61.199  -9.334  37.567  1.00 67.48           N
ATOM   1335 1HH2 ARG A 205      61.408 -10.250  37.931  1.00 67.48           H
ATOM   1336 2HH2 ARG A 205      61.441  -8.500  38.079  1.00 67.48           H
ATOM   1337  N   VAL A 206      56.434 -13.242  30.901  1.00 23.09           N
ATOM   1338  H   VAL A 206      56.150 -13.648  31.783  1.00 23.09           H
ATOM   1339  CA  VAL A 206      55.381 -12.866  29.961  1.00 22.15           C
ATOM   1340  HA  VAL A 206      55.817 -12.399  29.078  1.00 22.15           H
ATOM   1341  C   VAL A 206      54.496 -11.850  30.677  1.00 21.97           C
ATOM   1342  O   VAL A 206      54.129 -12.050  31.835  1.00 20.91           O
ATOM   1343  CB  VAL A 206      54.508 -14.061  29.517  1.00 21.13           C
ATOM   1344  HB  VAL A 206      54.036 -14.498  30.398  1.00 21.13           H
ATOM   1345  CG1 VAL A 206      53.417 -13.603  28.552  1.00 21.58           C
ATOM   1346 1HG1 VAL A 206      52.903 -14.469  28.136  1.00 21.58           H
ATOM   1347 2HG1 VAL A 206      53.860 -13.027  27.739  1.00 21.58           H
ATOM   1348 3HG1 VAL A 206      52.694 -12.983  29.082  1.00 21.58           H
ATOM   1349  CG2 VAL A 206      55.363 -15.132  28.847  1.00 21.54           C
ATOM   1350 1HG2 VAL A 206      54.726 -15.948  28.506  1.00 21.54           H
ATOM   1351 2HG2 VAL A 206      56.085 -15.526  29.563  1.00 21.54           H
ATOM   1352 3HG2 VAL A 206      55.891 -14.705  27.994  1.00 21.54           H
ATOM   1353  N   TYR A 207      54.174 -10.756  29.998  1.00 19.30           N
ATOM   1354  H   TYR A 207      54.487 -10.643  29.042  1.00 19.30           H
ATOM   1355  CA  TYR A 207      53.382  -9.676  30.576  1.00 20.72           C
ATOM   1356  HA  TYR A 207      53.228  -9.864  31.638  1.00 20.72           H
ATOM   1357  C   TYR A 207      52.030  -9.576  29.878  1.00 22.16           C
ATOM   1358  O   TYR A 207      51.949  -9.718  28.658  1.00 23.84           O
ATOM   1359  CB  TYR A 207      54.114  -8.344  30.395  1.00 22.56           C
ATOM   1360 1HB  TYR A 207      54.225  -8.159  29.327  1.00 22.56           H
ATOM   1361 2HB  TYR A 207      53.493  -7.552  30.811  1.00 22.56           H
ATOM   1362  CG  TYR A 207      55.484  -8.273  31.034  1.00 21.59           C
ATOM   1363  CD1 TYR A 207      56.614  -8.732  30.356  1.00 24.35           C
ATOM   1364  HD1 TYR A 207      56.503  -9.201  29.390  1.00 24.35           H
ATOM   1365  CD2 TYR A 207      55.659  -7.690  32.289  1.00 26.16           C
ATOM   1366  HD2 TYR A 207      54.798  -7.338  32.838  1.00 26.16           H
ATOM   1367  CE1 TYR A 207      57.888  -8.568  30.891  1.00 27.80           C
ATOM   1368  HE1 TYR A 207      58.752  -8.906  30.338  1.00 27.80           H
ATOM   1369  CE2 TYR A 207      56.932  -7.534  32.835  1.00 24.13           C
ATOM   1370  HE2 TYR A 207      57.054  -7.072  33.803  1.00 24.13           H
ATOM   1371  CZ  TYR A 207      58.041  -7.956  32.123  1.00 30.56           C
ATOM   1372  OH  TYR A 207      59.302  -7.758  32.634  1.00 34.84           O
ATOM   1373  HH  TYR A 207      59.994  -8.077  32.049  1.00 34.84           H
ATOM   1374  N   LEU A 208      50.976  -9.306  30.640  1.00 20.10           N
ATOM   1375  H   LEU A 208      51.089  -9.238  31.643  1.00 20.10           H
ATOM   1376  CA  LEU A 208      49.652  -9.064  30.073  1.00 18.76           C
ATOM   1377  HA  LEU A 208      49.710  -9.129  28.986  1.00 18.76           H
ATOM   1378  C   LEU A 208      49.183  -7.663  30.450  1.00 20.64           C
ATOM   1379  O   LEU A 208      49.207  -7.287  31.622  1.00 19.95           O
ATOM   1380  CB  LEU A 208      48.630 -10.084  30.581  1.00 19.66           C
ATOM   1381 1HB  LEU A 208      48.527  -9.943  31.656  1.00 19.66           H
ATOM   1382 2HB  LEU A 208      47.669  -9.838  30.127  1.00 19.66           H
ATOM   1383  CG  LEU A 208      48.893 -11.572  30.332  1.00 26.13           C
ATOM   1384  HG  LEU A 208      49.814 -11.859  30.839  1.00 26.13           H
ATOM   1385  CD1 LEU A 208      47.738 -12.368  30.928  1.00 22.74           C
ATOM   1386 1HD1 LEU A 208      47.940 -13.434  30.825  1.00 22.74           H
ATOM   1387 2HD1 LEU A 208      46.813 -12.126  30.405  1.00 22.74           H
ATOM   1388 3HD1 LEU A 208      47.631 -12.126  31.984  1.00 22.74           H
ATOM   1389  CD2 LEU A 208      49.035 -11.888  28.850  1.00 25.24           C
ATOM   1390 1HD2 LEU A 208      49.092 -12.968  28.711  1.00 25.24           H
ATOM   1391 2HD2 LEU A 208      49.949 -11.435  28.466  1.00 25.24           H
ATOM   1392 3HD2 LEU A 208      48.178 -11.497  28.303  1.00 25.24           H
ATOM   1393  N   ILE A 209      48.749  -6.903  29.450  1.00 19.72           N
ATOM   1394  H   ILE A 209      48.716  -7.279  28.512  1.00 19.72           H
ATOM   1395  CA  ILE A 209      48.293  -5.531  29.655  1.00 18.83           C
ATOM   1396  HA  ILE A 209      48.769  -5.120  30.545  1.00 18.83           H
ATOM   1397  C   ILE A 209      46.786  -5.584  29.876  1.00 21.45           C
ATOM   1398  O   ILE A 209      46.039  -6.043  29.011  1.00 23.31           O
ATOM   1399  CB  ILE A 209      48.608  -4.628  28.442  1.00 19.59           C
ATOM   1400  HB  ILE A 209      48.084  -5.025  27.573  1.00 19.59           H
ATOM   1401  CG1 ILE A 209      50.113  -4.619  28.146  1.00 22.54           C
ATOM   1402 1HG1 ILE A 209      50.612  -3.970  28.866  1.00 22.54           H
ATOM   1403 2HG1 ILE A 209      50.513  -5.626  28.266  1.00 22.54           H
ATOM   1404  CG2 ILE A 209      48.117  -3.206  28.706  1.00 22.18           C
ATOM   1405 1HG2 ILE A 209      48.323  -2.573  27.842  1.00 22.18           H
ATOM   1406 2HG2 ILE A 209      48.623  -2.799  29.581  1.00 22.18           H
ATOM   1407 3HG2 ILE A 209      47.042  -3.214  28.886  1.00 22.18           H
ATOM   1408  CD1 ILE A 209      50.460  -4.157  26.747  1.00 26.25           C
ATOM   1409 1HD1 ILE A 209      51.543  -4.159  26.626  1.00 26.25           H
ATOM   1410 2HD1 ILE A 209      50.082  -3.148  26.582  1.00 26.25           H
ATOM   1411 3HD1 ILE A 209      50.016  -4.834  26.017  1.00 26.25           H
ATOM   1412  N   LEU A 210      46.349  -5.154  31.054  1.00 18.86           N
ATOM   1413  H   LEU A 210      46.994  -4.726  31.706  1.00 18.86           H
ATOM   1414  CA  LEU A 210      44.967  -5.317  31.491  1.00 20.00           C
ATOM   1415  HA  LEU A 210      44.379  -5.750  30.682  1.00 20.00           H
ATOM   1416  C   LEU A 210      44.340  -3.984  31.887  1.00 19.95           C
ATOM   1417  O   LEU A 210      45.033  -3.011  32.186  1.00 23.56           O
ATOM   1418  CB  LEU A 210      44.936  -6.259  32.699  1.00 20.76           C
ATOM   1419 1HB  LEU A 210      45.479  -5.767  33.506  1.00 20.76           H
ATOM   1420 2HB  LEU A 210      43.899  -6.363  33.017  1.00 20.76           H
ATOM   1421  CG  LEU A 210      45.528  -7.663  32.543  1.00 18.89           C
ATOM   1422  HG  LEU A 210      46.551  -7.583  32.177  1.00 18.89           H
ATOM   1423  CD1 LEU A 210      45.560  -8.351  33.903  1.00 19.50           C
ATOM   1424 1HD1 LEU A 210      45.975  -9.352  33.794  1.00 19.50           H
ATOM   1425 2HD1 LEU A 210      44.549  -8.420  34.306  1.00 19.50           H
ATOM   1426 3HD1 LEU A 210      46.184  -7.775  34.586  1.00 19.50           H
ATOM   1427  CD2 LEU A 210      44.725  -8.505  31.561  1.00 22.23           C
ATOM   1428 1HD2 LEU A 210      45.136  -9.513  31.521  1.00 22.23           H
ATOM   1429 2HD2 LEU A 210      44.780  -8.057  30.569  1.00 22.23           H
ATOM   1430 3HD2 LEU A 210      43.684  -8.548  31.882  1.00 22.23           H
ATOM   1431  N   GLU A 211      43.013  -3.952  31.899  1.00 20.02           N
ATOM   1432  H   GLU A 211      42.492  -4.756  31.579  1.00 20.02           H
ATOM   1433  CA  GLU A 211      42.272  -2.794  32.390  1.00 23.06           C
ATOM   1434  HA  GLU A 211      42.672  -1.895  31.922  1.00 23.06           H
ATOM   1435  C   GLU A 211      42.421  -2.657  33.904  1.00 23.24           C
ATOM   1436  O   GLU A 211      42.365  -3.643  34.639  1.00 21.48           O
ATOM   1437  CB  GLU A 211      40.800  -2.950  32.002  1.00 22.91           C
ATOM   1438 1HB  GLU A 211      40.756  -3.198  30.942  1.00 22.91           H
ATOM   1439 2HB  GLU A 211      40.382  -3.785  32.562  1.00 22.91           H
ATOM   1440  CG  GLU A 211      39.927  -1.728  32.235  1.00 24.84           C
ATOM   1441 1HG  GLU A 211      39.961  -1.459  33.291  1.00 24.84           H
ATOM   1442 2HG  GLU A 211      40.319  -0.897  31.647  1.00 24.84           H
ATOM   1443  CD  GLU A 211      38.484  -1.982  31.836  1.00 28.74           C
ATOM   1444  OE1 GLU A 211      38.149  -3.126  31.458  1.00 27.28           O
ATOM   1445  OE2 GLU A 211      37.671  -1.036  31.885  1.00 30.06           O
ATOM   1446  N   TYR A 212      42.626  -1.430  34.371  1.00 21.65           N
ATOM   1447  H   TYR A 212      42.682  -0.649  33.734  1.00 21.65           H
ATOM   1448  CA  TYR A 212      42.789  -1.164  35.797  1.00 22.77           C
ATOM   1449  HA  TYR A 212      43.448  -1.924  36.217  1.00 22.77           H
ATOM   1450  C   TYR A 212      41.462  -1.210  36.553  1.00 23.87           C
ATOM   1451  O   TYR A 212      40.471  -0.614  36.130  1.00 27.05           O
ATOM   1452  CB  TYR A 212      43.448   0.205  35.978  1.00 23.42           C
ATOM   1453 1HB  TYR A 212      44.425   0.184  35.495  1.00 23.42           H
ATOM   1454 2HB  TYR A 212      42.837   0.959  35.481  1.00 23.42           H
ATOM   1455  CG  TYR A 212      43.636   0.609  37.424  1.00 25.37           C
ATOM   1456  CD1 TYR A 212      44.463  -0.128  38.272  1.00 22.04           C
ATOM   1457  HD1 TYR A 212      44.993  -0.989  37.891  1.00 22.04           H
ATOM   1458  CD2 TYR A 212      42.993   1.736  37.938  1.00 26.98           C
ATOM   1459  HD2 TYR A 212      42.351   2.324  37.298  1.00 26.98           H
ATOM   1460  CE1 TYR A 212      44.607   0.225  39.611  1.00 24.39           C
ATOM   1461  HE1 TYR A 212      45.219  -0.373  40.269  1.00 24.39           H
ATOM   1462  CE2 TYR A 212      43.175   2.120  39.265  1.00 27.59           C
ATOM   1463  HE2 TYR A 212      42.689   3.007  39.645  1.00 27.59           H
ATOM   1464  CZ  TYR A 212      43.972   1.354  40.098  1.00 29.98           C
ATOM   1465  OH  TYR A 212      44.134   1.713  41.416  1.00 29.09           O
ATOM   1466  HH  TYR A 212      43.641   2.500  41.650  1.00 29.09           H
ATOM   1467  N   ALA A 213      41.454  -1.910  37.683  1.00 20.93           N
ATOM   1468  H   ALA A 213      42.294  -2.388  37.975  1.00 20.93           H
ATOM   1469  CA  ALA A 213      40.287  -2.003  38.557  1.00 21.56           C
ATOM   1470  HA  ALA A 213      39.411  -1.618  38.036  1.00 21.56           H
ATOM   1471  C   ALA A 213      40.528  -1.186  39.827  1.00 21.29           C
ATOM   1472  O   ALA A 213      41.229  -1.645  40.729  1.00 25.56           O
ATOM   1473  CB  ALA A 213      40.026  -3.460  38.910  1.00 22.36           C
ATOM   1474 1HB  ALA A 213      39.762  -4.011  38.007  1.00 22.36           H
ATOM   1475 2HB  ALA A 213      39.203  -3.520  39.622  1.00 22.36           H
ATOM   1476 3HB  ALA A 213      40.919  -3.899  39.355  1.00 22.36           H
ATOM   1477  N   PRO A 214      39.982   0.039  39.915  1.00 22.19           N
ATOM   1478  CA  PRO A 214      40.299   0.863  41.088  1.00 24.41           C
ATOM   1479  HA  PRO A 214      41.376   1.017  41.139  1.00 24.41           H
ATOM   1480  C   PRO A 214      39.824   0.362  42.449  1.00 28.75           C
ATOM   1481  O   PRO A 214      40.374   0.767  43.473  1.00 29.65           O
ATOM   1482  CB  PRO A 214      39.605   2.194  40.782  1.00 25.03           C
ATOM   1483 1HB  PRO A 214      38.646   2.241  41.298  1.00 25.03           H
ATOM   1484 2HB  PRO A 214      40.237   3.030  41.081  1.00 25.03           H
ATOM   1485  CG  PRO A 214      39.398   2.200  39.310  1.00 34.14           C
ATOM   1486 1HG  PRO A 214      38.556   2.839  39.041  1.00 34.14           H
ATOM   1487 2HG  PRO A 214      40.306   2.528  38.804  1.00 34.14           H
ATOM   1488  CD  PRO A 214      39.109   0.768  38.979  1.00 25.24           C
ATOM   1489 1HD  PRO A 214      38.063   0.532  39.174  1.00 25.24           H
ATOM   1490 2HD  PRO A 214      39.375   0.561  37.942  1.00 25.24           H
ATOM   1491  N   LEU A 215      38.795  -0.479  42.475  1.00 27.78           N
ATOM   1492  H   LEU A 215      38.400  -0.816  41.609  1.00 27.78           H
ATOM   1493  CA  LEU A 215      38.197  -0.917  43.734  1.00 25.45           C
ATOM   1494  HA  LEU A 215      38.613  -0.314  44.541  1.00 25.45           H
ATOM   1495  C   LEU A 215      38.498  -2.372  44.087  1.00 29.10           C
ATOM   1496  O   LEU A 215      37.953  -2.907  45.052  1.00 27.99           O
ATOM   1497  CB  LEU A 215      36.685  -0.673  43.698  1.00 28.12           C
ATOM   1498 1HB  LEU A 215      36.279  -1.228  42.853  1.00 28.12           H
ATOM   1499 2HB  LEU A 215      36.256  -1.091  44.608  1.00 28.12           H
ATOM   1500  CG  LEU A 215      36.201   0.776  43.577  1.00 32.54           C
ATOM   1501  HG  LEU A 215      36.611   1.213  42.667  1.00 32.54           H
ATOM   1502  CD1 LEU A 215      34.681   0.782  43.476  1.00 35.06           C
ATOM   1503 1HD1 LEU A 215      34.331   1.804  43.332  1.00 35.06           H
ATOM   1504 2HD1 LEU A 215      34.246   0.374  44.388  1.00 35.06           H
ATOM   1505 3HD1 LEU A 215      34.374   0.177  42.624  1.00 35.06           H
ATOM   1506  CD2 LEU A 215      36.632   1.629  44.765  1.00 41.38           C
ATOM   1507 1HD2 LEU A 215      36.192   2.622  44.678  1.00 41.38           H
ATOM   1508 2HD2 LEU A 215      37.718   1.724  44.772  1.00 41.38           H
ATOM   1509 3HD2 LEU A 215      36.300   1.165  45.694  1.00 41.38           H
ATOM   1510  N   GLY A 216      39.399  -2.998  43.337  1.00 26.40           N
ATOM   1511  H   GLY A 216      39.783  -2.535  42.525  1.00 26.40           H
ATOM   1512  CA  GLY A 216      39.887  -4.319  43.693  1.00 25.13           C
ATOM   1513 1HA  GLY A 216      40.825  -4.497  43.167  1.00 25.13           H
ATOM   1514 2HA  GLY A 216      40.093  -4.326  44.764  1.00 25.13           H
ATOM   1515  C   GLY A 216      38.949  -5.471  43.390  1.00 22.45           C
ATOM   1516  O   GLY A 216      38.082  -5.376  42.522  1.00 25.75           O
ATOM   1517  N   THR A 217      39.137  -6.582  44.095  1.00 24.16           N
ATOM   1518  H   THR A 217      39.845  -6.607  44.814  1.00 24.16           H
ATOM   1519  CA  THR A 217      38.348  -7.791  43.867  1.00 21.78           C
ATOM   1520  HA  THR A 217      38.133  -7.874  42.802  1.00 21.78           H
ATOM   1521  C   THR A 217      37.020  -7.776  44.618  1.00 24.50           C
ATOM   1522  O   THR A 217      36.893  -7.175  45.684  1.00 24.55           O
ATOM   1523  CB  THR A 217      39.096  -9.067  44.310  1.00 22.81           C
ATOM   1524  HB  THR A 217      38.444  -9.929  44.167  1.00 22.81           H
ATOM   1525  OG1 THR A 217      39.439  -8.964  45.697  1.00 24.80           O
ATOM   1526  HG1 THR A 217      40.053  -9.673  45.909  1.00 24.80           H
ATOM   1527  CG2 THR A 217      40.373  -9.284  43.508  1.00 22.70           C
ATOM   1528 1HG2 THR A 217      40.881 -10.176  43.875  1.00 22.70           H
ATOM   1529 2HG2 THR A 217      41.034  -8.425  43.616  1.00 22.70           H
ATOM   1530 3HG2 THR A 217      40.124  -9.426  42.456  1.00 22.70           H
ATOM   1531  N   VAL A 218      36.039  -8.484  44.069  1.00 20.70           N
ATOM   1532  H   VAL A 218      36.184  -8.921  43.168  1.00 20.70           H
ATOM   1533  CA  VAL A 218      34.757  -8.693  44.742  1.00 20.22           C
ATOM   1534  HA  VAL A 218      34.340  -7.728  45.029  1.00 20.22           H
ATOM   1535  C   VAL A 218      34.995  -9.510  46.009  1.00 22.16           C
ATOM   1536  O   VAL A 218      34.317  -9.327  47.018  1.00 24.71           O
ATOM   1537  CB  VAL A 218      33.742  -9.423  43.833  1.00 20.90           C
ATOM   1538  HB  VAL A 218      34.165 -10.382  43.535  1.00 20.90           H
ATOM   1539  CG1 VAL A 218      32.430  -9.681  44.568  1.00 22.82           C
ATOM   1540 1HG1 VAL A 218      31.710 -10.130  43.884  1.00 22.82           H
ATOM   1541 2HG1 VAL A 218      32.027  -8.741  44.947  1.00 22.82           H
ATOM   1542 3HG1 VAL A 218      32.601 -10.364  45.401  1.00 22.82           H
ATOM   1543  CG2 VAL A 218      33.459  -8.604  42.577  1.00 24.42           C
ATOM   1544 1HG2 VAL A 218      32.750  -9.138  41.945  1.00 24.42           H
ATOM   1545 2HG2 VAL A 218      34.381  -8.445  42.017  1.00 24.42           H
ATOM   1546 3HG2 VAL A 218      33.035  -7.639  42.855  1.00 24.42           H
ATOM   1547  N   TYR A 219      35.989 -10.391  45.964  1.00 20.50           N
ATOM   1548  H   TYR A 219      36.496 -10.519  45.099  1.00 20.50           H
ATOM   1549  CA  TYR A 219      36.403 -11.162  47.132  1.00 21.52           C
ATOM   1550  HA  TYR A 219      35.575 -11.797  47.449  1.00 21.52           H
ATOM   1551  C   TYR A 219      36.774 -10.271  48.315  1.00 24.03           C
ATOM   1552  O   TYR A 219      36.363 -10.541  49.442  1.00 23.97           O
ATOM   1553  CB  TYR A 219      37.597 -12.043  46.759  1.00 22.85           C
ATOM   1554 1HB  TYR A 219      37.330 -12.644  45.891  1.00 22.85           H
ATOM   1555 2HB  TYR A 219      38.433 -11.402  46.481  1.00 22.85           H
ATOM   1556  CG  TYR A 219      38.055 -12.967  47.866  1.00 26.26           C
ATOM   1557  CD1 TYR A 219      39.153 -12.635  48.660  1.00 33.31           C
ATOM   1558  HD1 TYR A 219      39.666 -11.697  48.502  1.00 33.31           H
ATOM   1559  CD2 TYR A 219      37.404 -14.178  48.106  1.00 31.69           C
ATOM   1560  HD2 TYR A 219      36.554 -14.460  47.502  1.00 31.69           H
ATOM   1561  CE1 TYR A 219      39.608 -13.502  49.650  1.00 32.98           C
ATOM   1562  HE1 TYR A 219      40.473 -13.242  50.242  1.00 32.98           H
ATOM   1563  CE2 TYR A 219      37.840 -15.036  49.114  1.00 35.79           C
ATOM   1564  HE2 TYR A 219      37.327 -15.970  49.292  1.00 35.79           H
ATOM   1565  CZ  TYR A 219      38.943 -14.694  49.878  1.00 36.26           C
ATOM   1566  OH  TYR A 219      39.386 -15.541  50.868  1.00 46.65           O
ATOM   1567  HH  TYR A 219      38.864 -16.341  50.934  1.00 46.65           H
ATOM   1568  N   ARG A 220      37.544  -9.214  48.072  1.00 23.77           N
ATOM   1569  H   ARG A 220      37.838  -9.019  47.125  1.00 23.77           H
ATOM   1570  CA  ARG A 220      37.971  -8.309  49.137  1.00 25.66           C
ATOM   1571  HA  ARG A 220      38.400  -8.899  49.948  1.00 25.66           H
ATOM   1572  C   ARG A 220      36.794  -7.528  49.706  1.00 27.10           C
ATOM   1573  O   ARG A 220      36.744  -7.237  50.901  1.00 27.80           O
ATOM   1574  CB  ARG A 220      39.034  -7.343  48.606  1.00  0.00           C
ATOM   1575 1HB  ARG A 220      39.821  -7.925  48.126  1.00  0.00           H
ATOM   1576 2HB  ARG A 220      38.577  -6.698  47.855  1.00  0.00           H
ATOM   1577  CG  ARG A 220      39.663  -6.469  49.683  1.00  0.00           C
ATOM   1578 1HG  ARG A 220      38.877  -5.902  50.182  1.00  0.00           H
ATOM   1579 2HG  ARG A 220      40.155  -7.106  50.419  1.00  0.00           H
ATOM   1580  CD  ARG A 220      40.679  -5.490  49.108  1.00  0.00           C
ATOM   1581 1HD  ARG A 220      40.186  -4.885  48.346  1.00  0.00           H
ATOM   1582 2HD  ARG A 220      41.016  -4.824  49.904  1.00  0.00           H
ATOM   1583  NE  ARG A 220      41.837  -6.158  48.513  1.00  0.00           N
ATOM   1584  HE  ARG A 220      41.823  -6.292  47.513  1.00  0.00           H
ATOM   1585  CZ  ARG A 220      42.905  -6.588  49.173  1.00  0.00           C
ATOM   1586  NH1 ARG A 220      43.879  -7.162  48.498  1.00  0.00           N
ATOM   1587 1HH1 ARG A 220      43.799  -7.248  47.497  1.00  0.00           H
ATOM   1588 2HH1 ARG A 220      44.691  -7.500  48.988  1.00  0.00           H
ATOM   1589  NH2 ARG A 220      43.041  -6.466  50.478  1.00  0.00           N
ATOM   1590 1HH2 ARG A 220      42.302  -6.044  51.017  1.00  0.00           H
ATOM   1591 2HH2 ARG A 220      43.881  -6.804  50.921  1.00  0.00           H
ATOM   1592  N   GLU A 221      35.854  -7.180  48.836  1.00 24.17           N
ATOM   1593  H   GLU A 221      35.965  -7.427  47.863  1.00 24.17           H
ATOM   1594  CA  GLU A 221      34.648  -6.467  49.246  1.00 29.96           C
ATOM   1595  HA  GLU A 221      34.940  -5.585  49.817  1.00 29.96           H
ATOM   1596  C   GLU A 221      33.787  -7.351  50.145  1.00 31.53           C
ATOM   1597  O   GLU A 221      33.208  -6.881  51.125  1.00 27.86           O
ATOM   1598  CB  GLU A 221      33.862  -6.023  48.009  1.00 31.38           C
ATOM   1599 1HB  GLU A 221      34.547  -5.509  47.334  1.00 31.38           H
ATOM   1600 2HB  GLU A 221      33.486  -6.908  47.496  1.00 31.38           H
ATOM   1601  CG  GLU A 221      32.689  -5.100  48.302  1.00 39.78           C
ATOM   1602 1HG  GLU A 221      32.081  -5.011  47.401  1.00 39.78           H
ATOM   1603 2HG  GLU A 221      32.077  -5.541  49.088  1.00 39.78           H
ATOM   1604  CD  GLU A 221      33.128  -3.716  48.743  1.00 44.68           C
ATOM   1605  OE1 GLU A 221      34.150  -3.207  48.234  1.00 44.80           O
ATOM   1606  OE2 GLU A 221      32.459  -3.124  49.615  1.00 49.78           O
ATOM   1607  N   LEU A 222      33.718  -8.636  49.813  1.00 26.98           N
ATOM   1608  H   LEU A 222      34.203  -8.957  48.987  1.00 26.98           H
ATOM   1609  CA  LEU A 222      32.966  -9.610  50.598  1.00 22.67           C
ATOM   1610  HA  LEU A 222      31.971  -9.211  50.790  1.00 22.67           H
ATOM   1611  C   LEU A 222      33.626  -9.881  51.946  1.00 28.27           C
ATOM   1612  O   LEU A 222      32.939 -10.126  52.934  1.00 29.07           O
ATOM   1613  CB  LEU A 222      32.830 -10.915  49.807  1.00 24.08           C
ATOM   1614 1HB  LEU A 222      32.486 -10.669  48.803  1.00 24.08           H
ATOM   1615 2HB  LEU A 222      33.823 -11.357  49.719  1.00 24.08           H
ATOM   1616  CG  LEU A 222      31.889 -11.980  50.381  1.00 32.80           C
ATOM   1617  HG  LEU A 222      32.202 -12.217  51.398  1.00 32.80           H
ATOM   1618  CD1 LEU A 222      30.438 -11.513  50.409  1.00 27.78           C
ATOM   1619 1HD1 LEU A 222      29.797 -12.333  50.732  1.00 27.78           H
ATOM   1620 2HD1 LEU A 222      30.133 -11.186  49.415  1.00 27.78           H
ATOM   1621 3HD1 LEU A 222      30.332 -10.687  51.114  1.00 27.78           H
ATOM   1622  CD2 LEU A 222      32.002 -13.242  49.535  1.00 32.15           C
ATOM   1623 1HD2 LEU A 222      31.356 -14.015  49.953  1.00 32.15           H
ATOM   1624 2HD2 LEU A 222      33.032 -13.597  49.542  1.00 32.15           H
ATOM   1625 3HD2 LEU A 222      31.694 -13.030  48.510  1.00 32.15           H
ATOM   1626  N   GLN A 223      34.953  -9.827  51.999  1.00 26.65           N
ATOM   1627  H   GLN A 223      35.478  -9.627  51.159  1.00 26.65           H
ATOM   1628  CA  GLN A 223      35.670 -10.034  53.254  1.00 31.23           C
ATOM   1629  HA  GLN A 223      35.343 -10.978  53.691  1.00 31.23           H
ATOM   1630  C   GLN A 223      35.390  -8.935  54.274  1.00 31.71           C
ATOM   1631  O   GLN A 223      35.249  -9.218  55.463  1.00 30.88           O
ATOM   1632  CB  GLN A 223      37.181 -10.087  53.015  1.00 34.54           C
ATOM   1633 1HB  GLN A 223      37.464  -9.247  52.381  1.00 34.54           H
ATOM   1634 2HB  GLN A 223      37.681  -9.967  53.976  1.00 34.54           H
ATOM   1635  CG  GLN A 223      37.689 -11.372  52.380  1.00 36.80           C
ATOM   1636 1HG  GLN A 223      37.435 -12.212  53.026  1.00 36.80           H
ATOM   1637 2HG  GLN A 223      37.209 -11.517  51.413  1.00 36.80           H
ATOM   1638  CD  GLN A 223      39.190 -11.332  52.179  1.00 42.26           C
ATOM   1639  OE1 GLN A 223      39.710 -10.495  51.444  1.00 42.26           O
ATOM   1640  NE2 GLN A 223      39.901 -12.227  52.847  1.00 47.59           N
ATOM   1641 1HE2 GLN A 223      40.906 -12.226  52.753  1.00 47.59           H
ATOM   1642 2HE2 GLN A 223      39.439 -12.904  53.435  1.00 47.59           H
ATOM   1643  N   LYS A 224      35.340  -7.683  53.829  1.00 29.38           N
ATOM   1644  H   LYS A 224      35.452  -7.502  52.841  1.00 29.38           H
ATOM   1645  CA  LYS A 224      35.164  -6.558  54.746  1.00 32.25           C
ATOM   1646  HA  LYS A 224      35.677  -6.811  55.675  1.00 32.25           H
ATOM   1647  C   LYS A 224      33.715  -6.279  55.132  1.00 35.40           C
ATOM   1648  O   LYS A 224      33.462  -5.644  56.154  1.00 33.14           O
ATOM   1649  CB  LYS A 224      35.824  -5.293  54.188  1.00  0.00           C
ATOM   1650 1HB  LYS A 224      35.861  -4.551  54.986  1.00  0.00           H
ATOM   1651 2HB  LYS A 224      36.848  -5.537  53.906  1.00  0.00           H
ATOM   1652  CG  LYS A 224      35.127  -4.667  52.988  1.00  0.00           C
ATOM   1653 1HG  LYS A 224      35.088  -5.390  52.174  1.00  0.00           H
ATOM   1654 2HG  LYS A 224      34.112  -4.384  53.268  1.00  0.00           H
ATOM   1655  CD  LYS A 224      35.878  -3.428  52.523  1.00  0.00           C
ATOM   1656 1HD  LYS A 224      35.985  -2.741  53.363  1.00  0.00           H
ATOM   1657 2HD  LYS A 224      36.868  -3.721  52.175  1.00  0.00           H
ATOM   1658  CE  LYS A 224      35.137  -2.725  51.399  1.00  0.00           C
ATOM   1659 1HE  LYS A 224      35.036  -3.412  50.556  1.00  0.00           H
ATOM   1660 2HE  LYS A 224      34.134  -2.461  51.743  1.00  0.00           H
ATOM   1661  NZ  LYS A 224      35.894  -1.499  50.985  1.00  0.00           N
ATOM   1662 1HZ  LYS A 224      35.421  -1.046  50.213  1.00  0.00           H
ATOM   1663 2HZ  LYS A 224      36.827  -1.743  50.682  1.00  0.00           H
ATOM   1664 3HZ  LYS A 224      35.956  -0.843  51.751  1.00  0.00           H
ATOM   1665  N   LEU A 225      32.772  -6.739  54.317  1.00 28.46           N
ATOM   1666  H   LEU A 225      33.041  -7.219  53.469  1.00 28.46           H
ATOM   1667  CA  LEU A 225      31.349  -6.591  54.616  1.00 33.50           C
ATOM   1668  HA  LEU A 225      31.221  -5.807  55.363  1.00 33.50           H
ATOM   1669  C   LEU A 225      30.752  -7.872  55.192  1.00 31.36           C
ATOM   1670  O   LEU A 225      29.631  -7.860  55.699  1.00 30.77           O
ATOM   1671  CB  LEU A 225      30.573  -6.198  53.354  1.00 29.14           C
ATOM   1672 1HB  LEU A 225      30.698  -6.997  52.622  1.00 29.14           H
ATOM   1673 2HB  LEU A 225      29.517  -6.163  53.620  1.00 29.14           H
ATOM   1674  CG  LEU A 225      30.920  -4.872  52.667  1.00 32.06           C
ATOM   1675  HG  LEU A 225      31.960  -4.898  52.346  1.00 32.06           H
ATOM   1676  CD1 LEU A 225      30.035  -4.693  51.440  1.00 37.31           C
ATOM   1677 1HD1 LEU A 225      30.262  -3.740  50.962  1.00 37.31           H
ATOM   1678 2HD1 LEU A 225      28.985  -4.710  51.734  1.00 37.31           H
ATOM   1679 3HD1 LEU A 225      30.228  -5.498  50.733  1.00 37.31           H
ATOM   1680  CD2 LEU A 225      30.731  -3.681  53.600  1.00 38.59           C
ATOM   1681 1HD2 LEU A 225      30.914  -2.757  53.051  1.00 38.59           H
ATOM   1682 2HD2 LEU A 225      31.438  -3.746  54.426  1.00 38.59           H
ATOM   1683 3HD2 LEU A 225      29.713  -3.675  53.991  1.00 38.59           H
ATOM   1684  N   SER A 226      31.510  -8.959  55.088  1.00 29.18           N
ATOM   1685  H   SER A 226      32.439  -8.853  54.705  1.00 29.18           H
ATOM   1686  CA  SER A 226      31.106 -10.319  55.445  1.00 27.33           C
ATOM   1687  HA  SER A 226      31.979 -10.957  55.309  1.00 27.33           H
ATOM   1688  C   SER A 226      30.009 -10.897  54.554  1.00 26.58           C
ATOM   1689  O   SER A 226      30.095 -12.051  54.134  1.00 31.23           O
ATOM   1690  CB  SER A 226      30.693 -10.415  56.916  1.00 33.28           C
ATOM   1691 1HB  SER A 226      29.827  -9.779  57.095  1.00 33.28           H
ATOM   1692 2HB  SER A 226      30.426 -11.447  57.144  1.00 33.28           H
ATOM   1693  OG  SER A 226      31.755 -10.011  57.764  1.00 41.99           O
ATOM   1694  HG  SER A 226      31.402  -9.848  58.642  1.00 41.99           H
ATOM   1695  N   LYS A 227      28.978 -10.105  54.278  1.00 27.90           N
ATOM   1696  H   LYS A 227      28.975  -9.168  54.660  1.00 27.90           H
ATOM   1697  CA  LYS A 227      27.847 -10.503  53.443  1.00 28.17           C
ATOM   1698  HA  LYS A 227      28.153 -11.292  52.755  1.00 28.17           H
ATOM   1699  C   LYS A 227      27.387  -9.291  52.640  1.00 29.83           C
ATOM   1700  O   LYS A 227      27.571  -8.154  53.072  1.00 30.70           O
ATOM   1701  CB  LYS A 227      26.691 -11.002  54.317  1.00 33.48           C
ATOM   1702 1HB  LYS A 227      26.397 -10.195  54.987  1.00 33.48           H
ATOM   1703 2HB  LYS A 227      25.844 -11.237  53.672  1.00 33.48           H
ATOM   1704  CG  LYS A 227      27.028 -12.236  55.147  1.00 37.53           C
ATOM   1705 1HG  LYS A 227      27.403 -13.010  54.478  1.00 37.53           H
ATOM   1706 2HG  LYS A 227      27.813 -11.984  55.860  1.00 37.53           H
ATOM   1707  CD  LYS A 227      25.835 -12.790  55.916  1.00 32.25           C
ATOM   1708 1HD  LYS A 227      25.012 -12.963  55.225  1.00 32.25           H
ATOM   1709 2HD  LYS A 227      26.124 -13.744  56.359  1.00 32.25           H
ATOM   1710  CE  LYS A 227      25.370 -11.854  57.020  1.00 45.46           C
ATOM   1711 1HE  LYS A 227      26.220 -11.613  57.663  1.00 45.46           H
ATOM   1712 2HE  LYS A 227      25.004 -10.929  56.568  1.00 45.46           H
ATOM   1713  NZ  LYS A 227      24.283 -12.527  57.803  1.00 53.42           N
ATOM   1714 1HZ  LYS A 227      23.949 -11.917  58.538  1.00 53.42           H
ATOM   1715 2HZ  LYS A 227      24.626 -13.382  58.217  1.00 53.42           H
ATOM   1716 3HZ  LYS A 227      23.507 -12.752  57.195  1.00 53.42           H
ATOM   1717  N   PHE A 228      26.774  -9.528  51.487  1.00 24.67           N
ATOM   1718  H   PHE A 228      26.661 -10.479  51.161  1.00 24.67           H
ATOM   1719  CA  PHE A 228      26.192  -8.453  50.690  1.00 26.80           C
ATOM   1720  HA  PHE A 228      26.596  -7.496  51.018  1.00 26.80           H
ATOM   1721  C   PHE A 228      24.683  -8.427  50.905  1.00 28.64           C
ATOM   1722  O   PHE A 228      24.042  -9.465  51.060  1.00 28.29           O
ATOM   1723  CB  PHE A 228      26.468  -8.642  49.194  1.00 23.96           C
ATOM   1724 1HB  PHE A 228      26.076  -9.614  48.894  1.00 23.96           H
ATOM   1725 2HB  PHE A 228      25.921  -7.876  48.645  1.00 23.96           H
ATOM   1726  CG  PHE A 228      27.919  -8.563  48.793  1.00 27.24           C
ATOM   1727  CD1 PHE A 228      28.884  -7.928  49.571  1.00 26.46           C
ATOM   1728  HD1 PHE A 228      28.619  -7.463  50.509  1.00 26.46           H
ATOM   1729  CD2 PHE A 228      28.307  -9.110  47.574  1.00 26.07           C
ATOM   1730  HD2 PHE A 228      27.567  -9.566  46.933  1.00 26.07           H
ATOM   1731  CE1 PHE A 228      30.211  -7.868  49.152  1.00 25.02           C
ATOM   1732  HE1 PHE A 228      30.950  -7.382  49.771  1.00 25.02           H
ATOM   1733  CE2 PHE A 228      29.633  -9.068  47.154  1.00 25.62           C
ATOM   1734  HE2 PHE A 228      29.915  -9.510  46.210  1.00 25.62           H
ATOM   1735  CZ  PHE A 228      30.589  -8.443  47.944  1.00 24.62           C
ATOM   1736  HZ  PHE A 228      31.619  -8.406  47.623  1.00 24.62           H
ATOM   1737  N   ASP A 229      24.118  -7.224  50.900  1.00 26.77           N
ATOM   1738  H   ASP A 229      24.692  -6.398  50.820  1.00 26.77           H
ATOM   1739  CA  ASP A 229      22.670  -7.057  50.960  1.00 31.59           C
ATOM   1740  HA  ASP A 229      22.266  -7.716  51.729  1.00 31.59           H
ATOM   1741  C   ASP A 229      22.041  -7.436  49.621  1.00 32.04           C
ATOM   1742  O   ASP A 229      22.731  -7.551  48.608  1.00 27.16           O
ATOM   1743  CB  ASP A 229      22.328  -5.608  51.314  1.00 30.79           C
ATOM   1744 1HB  ASP A 229      21.249  -5.521  51.444  1.00 30.79           H
ATOM   1745 2HB  ASP A 229      22.812  -5.348  52.255  1.00 30.79           H
ATOM   1746  CG  ASP A 229      22.777  -4.631  50.245  1.00 37.96           C
ATOM   1747  OD1 ASP A 229      21.922  -4.158  49.468  1.00 33.60           O
ATOM   1748  OD2 ASP A 229      23.987  -4.323  50.181  1.00 46.11           O
ATOM   1749  N   GLU A 230      20.728  -7.643  49.616  1.00 28.89           N
ATOM   1750  H   GLU A 230      20.189  -7.480  50.455  1.00 28.89           H
ATOM   1751  CA  GLU A 230      20.028  -8.148  48.438  1.00 28.18           C
ATOM   1752  HA  GLU A 230      20.444  -9.123  48.182  1.00 28.18           H
ATOM   1753  C   GLU A 230      20.189  -7.251  47.214  1.00 30.73           C
ATOM   1754  O   GLU A 230      20.400  -7.748  46.108  1.00 31.63           O
ATOM   1755  CB  GLU A 230      18.535  -8.322  48.731  1.00 31.14           C
ATOM   1756 1HB  GLU A 230      18.124  -7.361  49.040  1.00 31.14           H
ATOM   1757 2HB  GLU A 230      18.038  -8.627  47.811  1.00 31.14           H
ATOM   1758  CG  GLU A 230      18.223  -9.352  49.806  1.00 31.34           C
ATOM   1759 1HG  GLU A 230      18.683 -10.301  49.531  1.00 31.34           H
ATOM   1760 2HG  GLU A 230      18.647  -9.023  50.756  1.00 31.34           H
ATOM   1761  CD  GLU A 230      16.730  -9.557  49.973  1.00 37.93           C
ATOM   1762  OE1 GLU A 230      16.063  -8.693  50.580  1.00 39.94           O
ATOM   1763  OE2 GLU A 230      16.208 -10.584  49.488  1.00 38.47           O
ATOM   1764  N   GLN A 231      20.092  -5.939  47.401  1.00 29.83           N
ATOM   1765  H   GLN A 231      19.910  -5.578  48.327  1.00 29.83           H
ATOM   1766  CA  GLN A 231      20.244  -4.996  46.297  1.00 31.80           C
ATOM   1767  HA  GLN A 231      19.486  -5.212  45.546  1.00 31.80           H
ATOM   1768  C   GLN A 231      21.619  -5.149  45.652  1.00 29.22           C
ATOM   1769  O   GLN A 231      21.756  -5.127  44.429  1.00 30.74           O
ATOM   1770  CB  GLN A 231      20.061  -3.558  46.792  1.00 33.92           C
ATOM   1771 1HB  GLN A 231      19.140  -3.500  47.372  1.00 33.92           H
ATOM   1772 2HB  GLN A 231      20.894  -3.308  47.447  1.00 33.92           H
ATOM   1773  CG  GLN A 231      20.000  -2.516  45.683  1.00 37.40           C
ATOM   1774 1HG  GLN A 231      20.862  -2.641  45.028  1.00 37.40           H
ATOM   1775 2HG  GLN A 231      19.092  -2.669  45.101  1.00 37.40           H
ATOM   1776  CD  GLN A 231      19.996  -1.100  46.220  1.00 55.28           C
ATOM   1777  OE1 GLN A 231      19.164  -0.733  47.046  1.00 60.22           O
ATOM   1778  NE2 GLN A 231      20.940  -0.291  45.760  1.00 55.23           N
ATOM   1779 1HE2 GLN A 231      20.963   0.666  46.082  1.00 55.23           H
ATOM   1780 2HE2 GLN A 231      21.618  -0.628  45.094  1.00 55.23           H
ATOM   1781  N   ARG A 232      22.645  -5.295  46.484  1.00 27.66           N
ATOM   1782  H   ARG A 232      22.462  -5.352  47.477  1.00 27.66           H
ATOM   1783  CA  ARG A 232      24.023  -5.396  46.014  1.00 26.19           C
ATOM   1784  HA  ARG A 232      24.191  -4.631  45.256  1.00 26.19           H
ATOM   1785  C   ARG A 232      24.277  -6.748  45.358  1.00 26.56           C
ATOM   1786  O   ARG A 232      24.940  -6.824  44.325  1.00 27.36           O
ATOM   1787  CB  ARG A 232      24.987  -5.169  47.181  1.00 28.64           C
ATOM   1788 1HB  ARG A 232      24.677  -4.266  47.707  1.00 28.64           H
ATOM   1789 2HB  ARG A 232      24.910  -6.010  47.871  1.00 28.64           H
ATOM   1790  CG  ARG A 232      26.441  -5.003  46.766  1.00 34.07           C
ATOM   1791 1HG  ARG A 232      26.785  -5.916  46.280  1.00 34.07           H
ATOM   1792 2HG  ARG A 232      26.514  -4.175  46.060  1.00 34.07           H
ATOM   1793  CD  ARG A 232      27.328  -4.710  47.969  1.00 36.31           C
ATOM   1794 1HD  ARG A 232      26.893  -3.891  48.543  1.00 36.31           H
ATOM   1795 2HD  ARG A 232      27.361  -5.594  48.607  1.00 36.31           H
ATOM   1796  NE  ARG A 232      28.689  -4.353  47.570  1.00 47.45           N
ATOM   1797  HE  ARG A 232      29.375  -5.093  47.562  1.00 47.45           H
ATOM   1798  CZ  ARG A 232      29.097  -3.136  47.231  1.00 43.26           C
ATOM   1799  NH1 ARG A 232      28.288  -2.094  47.202  1.00 50.78           N
ATOM   1800 1HH1 ARG A 232      27.318  -2.212  47.445  1.00 50.78           H
ATOM   1801 2HH1 ARG A 232      28.656  -1.192  46.945  1.00 50.78           H
ATOM   1802  NH2 ARG A 232      30.356  -2.949  46.898  1.00 46.90           N
ATOM   1803 1HH2 ARG A 232      30.980  -3.741  46.882  1.00 46.90           H
ATOM   1804 2HH2 ARG A 232      30.676  -2.026  46.654  1.00 46.90           H
ATOM   1805  N   THR A 233      23.735  -7.807  45.949  1.00 25.53           N
ATOM   1806  H   THR A 233      23.214  -7.688  46.808  1.00 25.53           H
ATOM   1807  CA  THR A 233      23.863  -9.145  45.378  1.00 24.43           C
ATOM   1808  HA  THR A 233      24.920  -9.364  45.228  1.00 24.43           H
ATOM   1809  C   THR A 233      23.169  -9.215  44.023  1.00 26.12           C
ATOM   1810  O   THR A 233      23.748  -9.705  43.055  1.00 23.83           O
ATOM   1811  CB  THR A 233      23.257 -10.227  46.293  1.00 25.12           C
ATOM   1812  HB  THR A 233      22.199 -10.018  46.451  1.00 25.12           H
ATOM   1813  OG1 THR A 233      23.934 -10.209  47.556  1.00 25.55           O
ATOM   1814  HG1 THR A 233      23.612  -9.459  48.064  1.00 25.55           H
ATOM   1815  CG2 THR A 233      23.403 -11.608  45.667  1.00 24.08           C
ATOM   1816 1HG2 THR A 233      23.082 -12.369  46.377  1.00 24.08           H
ATOM   1817 2HG2 THR A 233      24.443 -11.782  45.397  1.00 24.08           H
ATOM   1818 3HG2 THR A 233      22.782 -11.677  44.773  1.00 24.08           H
ATOM   1819  N   ALA A 234      21.938  -8.722  43.939  1.00 26.10           N
ATOM   1820  H   ALA A 234      21.500  -8.299  44.748  1.00 26.10           H
ATOM   1821  CA  ALA A 234      21.184  -8.785  42.692  1.00 24.70           C
ATOM   1822  HA  ALA A 234      21.153  -9.822  42.355  1.00 24.70           H
ATOM   1823  C   ALA A 234      21.870  -7.960  41.608  1.00 22.66           C
ATOM   1824  O   ALA A 234      21.898  -8.358  40.445  1.00 28.06           O
ATOM   1825  CB  ALA A 234      19.759  -8.302  42.909  1.00 26.58           C
ATOM   1826 1HB  ALA A 234      19.258  -8.953  43.626  1.00 26.58           H
ATOM   1827 2HB  ALA A 234      19.219  -8.325  41.963  1.00 26.58           H
ATOM   1828 3HB  ALA A 234      19.773  -7.282  43.294  1.00 26.58           H
ATOM   1829  N   THR A 235      22.443  -6.824  41.992  1.00 24.55           N
ATOM   1830  H   THR A 235      22.371  -6.534  42.958  1.00 24.55           H
ATOM   1831  CA  THR A 235      23.200  -5.991  41.062  1.00 25.21           C
ATOM   1832  HA  THR A 235      22.540  -5.684  40.250  1.00 25.21           H
ATOM   1833  C   THR A 235      24.363  -6.764  40.449  1.00 25.79           C
ATOM   1834  O   THR A 235      24.588  -6.690  39.242  1.00 26.03           O
ATOM   1835  CB  THR A 235      23.750  -4.732  41.763  1.00 29.01           C
ATOM   1836  HB  THR A 235      24.431  -5.030  42.561  1.00 29.01           H
ATOM   1837  OG1 THR A 235      22.659  -3.991  42.322  1.00 34.21           O
ATOM   1838  HG1 THR A 235      22.301  -4.488  43.062  1.00 34.21           H
ATOM   1839  CG2 THR A 235      24.490  -3.824  40.793  1.00 30.30           C
ATOM   1840 1HG2 THR A 235      24.874  -2.957  41.332  1.00 30.30           H
ATOM   1841 2HG2 THR A 235      23.804  -3.487  40.016  1.00 30.30           H
ATOM   1842 3HG2 THR A 235      25.324  -4.360  40.341  1.00 30.30           H
ATOM   1843  N   TYR A 236      25.107  -7.502  41.266  1.00 25.50           N
ATOM   1844  H   TYR A 236      24.893  -7.543  42.253  1.00 25.50           H
ATOM   1845  CA  TYR A 236      26.252  -8.256  40.763  1.00 23.68           C
ATOM   1846  HA  TYR A 236      26.826  -7.606  40.105  1.00 23.68           H
ATOM   1847  C   TYR A 236      25.838  -9.465  39.931  1.00 22.30           C
ATOM   1848  O   TYR A 236      26.520  -9.809  38.967  1.00 23.46           O
ATOM   1849  CB  TYR A 236      27.152  -8.724  41.911  1.00 22.84           C
ATOM   1850 1HB  TYR A 236      26.540  -9.253  42.642  1.00 22.84           H
ATOM   1851 2HB  TYR A 236      27.876  -9.431  41.507  1.00 22.84           H
ATOM   1852  CG  TYR A 236      27.918  -7.624  42.617  1.00 24.30           C
ATOM   1853  CD1 TYR A 236      28.501  -6.571  41.906  1.00 27.49           C
ATOM   1854  HD1 TYR A 236      28.381  -6.502  40.835  1.00 27.49           H
ATOM   1855  CD2 TYR A 236      28.100  -7.664  44.000  1.00 24.59           C
ATOM   1856  HD2 TYR A 236      27.647  -8.458  44.576  1.00 24.59           H
ATOM   1857  CE1 TYR A 236      29.255  -5.598  42.554  1.00 28.45           C
ATOM   1858  HE1 TYR A 236      29.695  -4.789  41.990  1.00 28.45           H
ATOM   1859  CE2 TYR A 236      28.870  -6.702  44.650  1.00 27.52           C
ATOM   1860  HE2 TYR A 236      29.018  -6.752  45.718  1.00 27.52           H
ATOM   1861  CZ  TYR A 236      29.450  -5.678  43.921  1.00 30.04           C
ATOM   1862  OH  TYR A 236      30.232  -4.738  44.550  1.00 27.78           O
ATOM   1863  HH  TYR A 236      30.595  -4.092  43.943  1.00 27.78           H
ATOM   1864  N   ILE A 237      24.731 -10.106  40.287  1.00 23.15           N
ATOM   1865  H   ILE A 237      24.229  -9.813  41.115  1.00 23.15           H
ATOM   1866  CA  ILE A 237      24.206 -11.219  39.499  1.00 22.34           C
ATOM   1867  HA  ILE A 237      25.012 -11.929  39.314  1.00 22.34           H
ATOM   1868  C   ILE A 237      23.740 -10.707  38.139  1.00 25.35           C
ATOM   1869  O   ILE A 237      23.963 -11.366  37.124  1.00 23.66           O
ATOM   1870  CB  ILE A 237      23.059 -11.957  40.229  1.00 24.66           C
ATOM   1871  HB  ILE A 237      22.297 -11.221  40.485  1.00 24.66           H
ATOM   1872  CG1 ILE A 237      23.550 -12.606  41.531  1.00 23.25           C
ATOM   1873 1HG1 ILE A 237      23.968 -11.830  42.171  1.00 23.25           H
ATOM   1874 2HG1 ILE A 237      22.687 -13.026  42.047  1.00 23.25           H
ATOM   1875  CG2 ILE A 237      22.415 -13.006  39.323  1.00 22.66           C
ATOM   1876 1HG2 ILE A 237      21.696 -13.595  39.893  1.00 22.66           H
ATOM   1877 2HG2 ILE A 237      23.178 -13.666  38.910  1.00 22.66           H
ATOM   1878 3HG2 ILE A 237      21.892 -12.509  38.505  1.00 22.66           H
ATOM   1879  CD1 ILE A 237      24.596 -13.702  41.396  1.00 24.89           C
ATOM   1880 1HD1 ILE A 237      24.917 -14.013  42.390  1.00 24.89           H
ATOM   1881 2HD1 ILE A 237      25.462 -13.331  40.848  1.00 24.89           H
ATOM   1882 3HD1 ILE A 237      24.170 -14.559  40.874  1.00 24.89           H
ATOM   1883  N   THR A 238      23.122  -9.532  38.100  1.00 22.85           N
ATOM   1884  H   THR A 238      22.934  -9.035  38.960  1.00 22.85           H
ATOM   1885  CA  THR A 238      22.712  -8.917  36.839  1.00 25.56           C
ATOM   1886  HA  THR A 238      22.038  -9.599  36.322  1.00 25.56           H
ATOM   1887  C   THR A 238      23.908  -8.655  35.928  1.00 24.32           C
ATOM   1888  O   THR A 238      23.861  -8.935  34.730  1.00 26.13           O
ATOM   1889  CB  THR A 238      21.976  -7.583  37.085  1.00 28.06           C
ATOM   1890  HB  THR A 238      22.656  -6.880  37.566  1.00 28.06           H
ATOM   1891  OG1 THR A 238      20.855  -7.818  37.945  1.00 28.93           O
ATOM   1892  HG1 THR A 238      20.521  -6.969  38.243  1.00 28.93           H
ATOM   1893  CG2 THR A 238      21.459  -6.970  35.790  1.00 30.98           C
ATOM   1894 1HG2 THR A 238      20.922  -6.050  36.017  1.00 30.98           H
ATOM   1895 2HG2 THR A 238      20.782  -7.668  35.298  1.00 30.98           H
ATOM   1896 3HG2 THR A 238      22.295  -6.742  35.128  1.00 30.98           H
ATOM   1897  N   GLU A 239      24.983  -8.107  36.483  1.00 24.14           N
ATOM   1898  H   GLU A 239      24.977  -7.878  37.468  1.00 24.14           H
ATOM   1899  CA  GLU A 239      26.183  -7.813  35.703  1.00 24.89           C
ATOM   1900  HA  GLU A 239      25.893  -7.283  34.796  1.00 24.89           H
ATOM   1901  C   GLU A 239      26.910  -9.086  35.278  1.00 23.60           C
ATOM   1902  O   GLU A 239      27.436  -9.164  34.168  1.00 23.49           O
ATOM   1903  CB  GLU A 239      27.129  -6.916  36.504  1.00 24.28           C
ATOM   1904 1HB  GLU A 239      27.312  -7.369  37.478  1.00 24.28           H
ATOM   1905 2HB  GLU A 239      28.077  -6.846  35.970  1.00 24.28           H
ATOM   1906  CG  GLU A 239      26.584  -5.511  36.703  1.00 28.24           C
ATOM   1907 1HG  GLU A 239      26.344  -5.087  35.727  1.00 28.24           H
ATOM   1908 2HG  GLU A 239      25.669  -5.556  37.293  1.00 28.24           H
ATOM   1909  CD  GLU A 239      27.576  -4.604  37.401  1.00 34.69           C
ATOM   1910  OE1 GLU A 239      27.980  -4.900  38.546  1.00 33.99           O
ATOM   1911  OE2 GLU A 239      27.969  -3.584  36.798  1.00 45.35           O
ATOM   1912  N   LEU A 240      26.927 -10.082  36.158  1.00 22.79           N
ATOM   1913  H   LEU A 240      26.501  -9.946  37.064  1.00 22.79           H
ATOM   1914  CA  LEU A 240      27.522 -11.381  35.861  1.00 23.02           C
ATOM   1915  HA  LEU A 240      28.548 -11.239  35.523  1.00 23.02           H
ATOM   1916  C   LEU A 240      26.750 -12.091  34.754  1.00 23.75           C
ATOM   1917  O   LEU A 240      27.346 -12.654  33.839  1.00 24.04           O
ATOM   1918  CB  LEU A 240      27.506 -12.264  37.112  1.00 23.45           C
ATOM   1919 1HB  LEU A 240      26.569 -12.079  37.636  1.00 23.45           H
ATOM   1920 2HB  LEU A 240      27.502 -13.306  36.795  1.00 23.45           H
ATOM   1921  CG  LEU A 240      28.656 -12.079  38.105  1.00 28.06           C
ATOM   1922  HG  LEU A 240      28.861 -11.015  38.216  1.00 28.06           H
ATOM   1923  CD1 LEU A 240      28.284 -12.642  39.469  1.00 25.42           C
ATOM   1924 1HD1 LEU A 240      29.113 -12.493  40.162  1.00 25.42           H
ATOM   1925 2HD1 LEU A 240      28.067 -13.706  39.383  1.00 25.42           H
ATOM   1926 3HD1 LEU A 240      27.405 -12.122  39.850  1.00 25.42           H
ATOM   1927  CD2 LEU A 240      29.908 -12.774  37.581  1.00 31.52           C
ATOM   1928 1HD2 LEU A 240      30.714 -12.660  38.305  1.00 31.52           H
ATOM   1929 2HD2 LEU A 240      30.212 -12.323  36.637  1.00 31.52           H
ATOM   1930 3HD2 LEU A 240      29.707 -13.835  37.430  1.00 31.52           H
ATOM   1931  N   ALA A 241      25.425 -12.080  34.848  1.00 21.01           N
ATOM   1932  H   ALA A 241      24.980 -11.606  35.623  1.00 21.01           H
ATOM   1933  CA  ALA A 241      24.583 -12.755  33.867  1.00 23.06           C
ATOM   1934  HA  ALA A 241      24.914 -13.790  33.788  1.00 23.06           H
ATOM   1935  C   ALA A 241      24.725 -12.111  32.491  1.00 24.25           C
ATOM   1936  O   ALA A 241      24.747 -12.810  31.479  1.00 25.74           O
ATOM   1937  CB  ALA A 241      23.128 -12.745  34.319  1.00 25.07           C
ATOM   1938 1HB  ALA A 241      23.026 -13.334  35.230  1.00 25.07           H
ATOM   1939 2HB  ALA A 241      22.501 -13.177  33.539  1.00 25.07           H
ATOM   1940 3HB  ALA A 241      22.812 -11.721  34.515  1.00 25.07           H
ATOM   1941  N   ASN A 242      24.832 -10.787  32.446  1.00 23.76           N
ATOM   1942  H   ASN A 242      24.758 -10.254  33.302  1.00 23.76           H
ATOM   1943  CA  ASN A 242      25.068 -10.077  31.193  1.00 23.80           C
ATOM   1944  HA  ASN A 242      24.338 -10.412  30.456  1.00 23.80           H
ATOM   1945  C   ASN A 242      26.460 -10.355  30.630  1.00 23.77           C
ATOM   1946  O   ASN A 242      26.632 -10.474  29.417  1.00 24.88           O
ATOM   1947  CB  ASN A 242      24.893  -8.572  31.410  1.00 25.55           C
ATOM   1948 1HB  ASN A 242      25.255  -8.306  32.404  1.00 25.55           H
ATOM   1949 2HB  ASN A 242      25.484  -8.039  30.667  1.00 25.55           H
ATOM   1950  CG  ASN A 242      23.454  -8.130  31.260  1.00 27.94           C
ATOM   1951  OD1 ASN A 242      22.849  -8.311  30.206  1.00 32.79           O
ATOM   1952  ND2 ASN A 242      22.901  -7.539  32.305  1.00 30.63           N
ATOM   1953 1HD2 ASN A 242      21.969  -7.160  32.223  1.00 30.63           H
ATOM   1954 2HD2 ASN A 242      23.397  -7.499  33.183  1.00 30.63           H
ATOM   1955  N   ALA A 243      27.460 -10.442  31.501  1.00 24.06           N
ATOM   1956  H   ALA A 243      27.281 -10.300  32.486  1.00 24.06           H
ATOM   1957  CA  ALA A 243      28.827 -10.729  31.078  1.00 24.39           C
ATOM   1958  HA  ALA A 243      29.085 -10.062  30.255  1.00 24.39           H
ATOM   1959  C   ALA A 243      28.970 -12.164  30.580  1.00 23.33           C
ATOM   1960  O   ALA A 243      29.639 -12.423  29.579  1.00 22.48           O
ATOM   1961  CB  ALA A 243      29.789 -10.478  32.229  1.00 24.04           C
ATOM   1962 1HB  ALA A 243      29.680  -9.453  32.580  1.00 24.04           H
ATOM   1963 2HB  ALA A 243      30.812 -10.638  31.890  1.00 24.04           H
ATOM   1964 3HB  ALA A 243      29.564 -11.161  33.048  1.00 24.04           H
ATOM   1965  N   LEU A 244      28.331 -13.097  31.277  1.00 21.96           N
ATOM   1966  H   LEU A 244      27.845 -12.837  32.125  1.00 21.96           H
ATOM   1967  CA  LEU A 244      28.288 -14.492  30.852  1.00 22.03           C
ATOM   1968  HA  LEU A 244      29.304 -14.841  30.667  1.00 22.03           H
ATOM   1969  C   LEU A 244      27.500 -14.625  29.552  1.00 24.01           C
ATOM   1970  O   LEU A 244      27.849 -15.439  28.700  1.00 24.02           O
ATOM   1971  CB  LEU A 244      27.646 -15.366  31.934  1.00 22.76           C
ATOM   1972 1HB  LEU A 244      26.695 -14.911  32.209  1.00 22.76           H
ATOM   1973 2HB  LEU A 244      27.428 -16.336  31.488  1.00 22.76           H
ATOM   1974  CG  LEU A 244      28.442 -15.617  33.219  1.00 21.62           C
ATOM   1975  HG  LEU A 244      28.746 -14.663  33.648  1.00 21.62           H
ATOM   1976  CD1 LEU A 244      27.551 -16.341  34.221  1.00 23.09           C
ATOM   1977 1HD1 LEU A 244      28.110 -16.528  35.138  1.00 23.09           H
ATOM   1978 2HD1 LEU A 244      27.215 -17.290  33.803  1.00 23.09           H
ATOM   1979 3HD1 LEU A 244      26.686 -15.720  34.454  1.00 23.09           H
ATOM   1980  CD2 LEU A 244      29.694 -16.441  32.935  1.00 21.45           C
ATOM   1981 1HD2 LEU A 244      30.158 -16.732  33.877  1.00 21.45           H
ATOM   1982 2HD2 LEU A 244      30.402 -15.843  32.361  1.00 21.45           H
ATOM   1983 3HD2 LEU A 244      29.427 -17.334  32.370  1.00 21.45           H
ATOM   1984  N   SER A 245      26.450 -13.827  29.388  1.00 25.51           N
ATOM   1985  H   SER A 245      26.193 -13.182  30.122  1.00 25.51           H
ATOM   1986  CA  SER A 245      25.654 -13.854  28.165  1.00 26.48           C
ATOM   1987  HA  SER A 245      25.320 -14.876  27.987  1.00 26.48           H
ATOM   1988  C   SER A 245      26.505 -13.420  26.976  1.00 27.00           C
ATOM   1989  O   SER A 245      26.468 -14.045  25.916  1.00 26.28           O
ATOM   1990  CB  SER A 245      24.427 -12.950  28.295  1.00 28.86           C
ATOM   1991 1HB  SER A 245      23.857 -13.243  29.177  1.00 28.86           H
ATOM   1992 2HB  SER A 245      24.751 -11.915  28.408  1.00 28.86           H
ATOM   1993  OG  SER A 245      23.596 -13.058  27.152  1.00 44.02           O
ATOM   1994  HG  SER A 245      22.972 -12.328  27.157  1.00 44.02           H
ATOM   1995  N   TYR A 246      27.292 -12.366  27.164  1.00 26.21           N
ATOM   1996  H   TYR A 246      27.255 -11.866  28.041  1.00 26.21           H
ATOM   1997  CA  TYR A 246      28.229 -11.912  26.141  1.00 28.35           C
ATOM   1998  HA  TYR A 246      27.676 -11.669  25.233  1.00 28.35           H
ATOM   1999  C   TYR A 246      29.224 -13.024  25.818  1.00 27.78           C
ATOM   2000  O   TYR A 246      29.529 -13.284  24.654  1.00 25.97           O
ATOM   2001  CB  TYR A 246      28.971 -10.663  26.622  1.00 28.10           C
ATOM   2002 1HB  TYR A 246      28.249  -9.969  27.054  1.00 28.10           H
ATOM   2003 2HB  TYR A 246      29.678 -10.950  27.400  1.00 28.10           H
ATOM   2004  CG  TYR A 246      29.724  -9.952  25.520  1.00 27.85           C
ATOM   2005  CD1 TYR A 246      29.165  -8.854  24.865  1.00 34.02           C
ATOM   2006  HD1 TYR A 246      28.188  -8.497  25.157  1.00 34.02           H
ATOM   2007  CD2 TYR A 246      30.996 -10.376  25.134  1.00 26.02           C
ATOM   2008  HD2 TYR A 246      31.451 -11.219  25.634  1.00 26.02           H
ATOM   2009  CE1 TYR A 246      29.856  -8.200  23.847  1.00 31.52           C
ATOM   2010  HE1 TYR A 246      29.416  -7.342  23.358  1.00 31.52           H
ATOM   2011  CE2 TYR A 246      31.683  -9.736  24.105  1.00 28.59           C
ATOM   2012  HE2 TYR A 246      32.654 -10.093  23.797  1.00 28.59           H
ATOM   2013  CZ  TYR A 246      31.110  -8.647  23.470  1.00 34.16           C
ATOM   2014  OH  TYR A 246      31.794  -8.006  22.464  1.00 32.63           O
ATOM   2015  HH  TYR A 246      31.321  -7.245  22.121  1.00 32.63           H
ATOM   2016  N   CYS A 247      29.721 -13.698  26.850  1.00 25.63           N
ATOM   2017  H   CYS A 247      29.440 -13.455  27.789  1.00 25.63           H
ATOM   2018  CA  CYS A 247      30.657 -14.801  26.656  1.00 26.48           C
ATOM   2019  HA  CYS A 247      31.510 -14.438  26.082  1.00 26.48           H
ATOM   2020  C   CYS A 247      29.997 -15.930  25.868  1.00 24.08           C
ATOM   2021  O   CYS A 247      30.546 -16.410  24.877  1.00 24.23           O
ATOM   2022  CB  CYS A 247      31.145 -15.329  28.008  1.00 25.60           C
ATOM   2023 1HB  CYS A 247      30.281 -15.657  28.588  1.00 25.60           H
ATOM   2024 2HB  CYS A 247      31.773 -16.203  27.830  1.00 25.60           H
ATOM   2025  SG  CYS A 247      32.088 -14.129  28.982  1.00 27.62           S
ATOM   2026  HG  CYS A 247      31.099 -13.241  29.156  1.00 27.62           H
ATOM   2027  N   HIS A 248      28.823 -16.364  26.312  1.00 25.28           N
ATOM   2028  H   HIS A 248      28.390 -15.904  27.103  1.00 25.28           H
ATOM   2029  CA  HIS A 248      28.140 -17.515  25.727  1.00 23.80           C
ATOM   2030  HA  HIS A 248      28.838 -18.351  25.678  1.00 23.80           H
ATOM   2031  C   HIS A 248      27.662 -17.246  24.304  1.00 27.04           C
ATOM   2032  O   HIS A 248      27.589 -18.171  23.496  1.00 26.95           O
ATOM   2033  CB  HIS A 248      26.949 -17.931  26.596  1.00 24.74           C
ATOM   2034 1HB  HIS A 248      26.294 -17.070  26.731  1.00 24.74           H
ATOM   2035 2HB  HIS A 248      26.389 -18.704  26.069  1.00 24.74           H
ATOM   2036  CG  HIS A 248      27.326 -18.465  27.944  1.00 23.04           C
ATOM   2037  ND1 HIS A 248      28.630 -18.623  28.378  1.00 25.32           N
ATOM   2038  HD1 HIS A 248      29.454 -18.398  27.838  1.00 25.32           H
ATOM   2039  CD2 HIS A 248      26.562 -18.899  28.977  1.00 24.19           C
ATOM   2040  HD2 HIS A 248      25.483 -18.939  28.987  1.00 24.19           H
ATOM   2041  CE1 HIS A 248      28.635 -19.101  29.611  1.00 24.65           C
ATOM   2042  HE1 HIS A 248      29.515 -19.312  30.200  1.00 24.65           H
ATOM   2043  NE2 HIS A 248      27.390 -19.288  29.997  1.00 22.21           N
ATOM   2044  HE2 HIS A 248      27.096 -19.669  30.885  1.00 22.21           H
ATOM   2045  N   SER A 249      27.354 -15.994  23.980  1.00 28.55           N
ATOM   2046  H   SER A 249      27.385 -15.270  24.685  1.00 28.55           H
ATOM   2047  CA  SER A 249      26.976 -15.630  22.616  1.00 26.60           C
ATOM   2048  HA  SER A 249      26.118 -16.235  22.321  1.00 26.60           H
ATOM   2049  C   SER A 249      28.110 -15.916  21.635  1.00 29.87           C
ATOM   2050  O   SER A 249      27.870 -16.295  20.489  1.00 32.23           O
ATOM   2051  CB  SER A 249      26.575 -14.155  22.540  1.00 26.82           C
ATOM   2052 1HB  SER A 249      26.154 -13.954  21.554  1.00 26.82           H
ATOM   2053 2HB  SER A 249      25.817 -13.948  23.295  1.00 26.82           H
ATOM   2054  OG  SER A 249      27.685 -13.298  22.744  1.00 32.84           O
ATOM   2055  HG  SER A 249      28.081 -13.495  23.598  1.00 32.84           H
ATOM   2056  N   LYS A 250      29.345 -15.766  22.105  1.00 26.66           N
ATOM   2057  H   LYS A 250      29.468 -15.430  23.050  1.00 26.66           H
ATOM   2058  CA  LYS A 250      30.544 -16.093  21.334  1.00 27.50           C
ATOM   2059  HA  LYS A 250      30.309 -16.075  20.270  1.00 27.50           H
ATOM   2060  C   LYS A 250      31.064 -17.488  21.668  1.00 27.59           C
ATOM   2061  O   LYS A 250      32.204 -17.829  21.354  1.00 28.04           O
ATOM   2062  CB  LYS A 250      31.631 -15.053  21.621  1.00 30.54           C
ATOM   2063 1HB  LYS A 250      31.778 -14.987  22.700  1.00 30.54           H
ATOM   2064 2HB  LYS A 250      32.564 -15.391  21.169  1.00 30.54           H
ATOM   2065  CG  LYS A 250      31.320 -13.667  21.074  1.00 35.35           C
ATOM   2066 1HG  LYS A 250      31.240 -13.733  19.989  1.00 35.35           H
ATOM   2067 2HG  LYS A 250      30.373 -13.311  21.480  1.00 35.35           H
ATOM   2068  CD  LYS A 250      32.424 -12.686  21.439  1.00 43.03           C
ATOM   2069 1HD  LYS A 250      32.447 -12.569  22.522  1.00 43.03           H
ATOM   2070 2HD  LYS A 250      33.380 -13.094  21.110  1.00 43.03           H
ATOM   2071  CE  LYS A 250      32.229 -11.324  20.791  1.00 45.98           C
ATOM   2072 1HE  LYS A 250      31.214 -10.972  20.989  1.00 45.98           H
ATOM   2073 2HE  LYS A 250      32.935 -10.619  21.235  1.00 45.98           H
ATOM   2074  NZ  LYS A 250      32.480 -11.442  19.317  1.00 49.66           N
ATOM   2075 1HZ  LYS A 250      32.394 -10.542  18.865  1.00 49.66           H
ATOM   2076 2HZ  LYS A 250      31.826 -12.087  18.894  1.00 49.66           H
ATOM   2077 3HZ  LYS A 250      33.418 -11.791  19.146  1.00 49.66           H
ATOM   2078  N   ARG A 251      30.213 -18.285  22.307  1.00 22.95           N
ATOM   2079  H   ARG A 251      29.301 -17.914  22.534  1.00 22.95           H
ATOM   2080  CA  ARG A 251      30.512 -19.660  22.707  1.00 25.66           C
ATOM   2081  HA  ARG A 251      29.694 -20.026  23.327  1.00 25.66           H
ATOM   2082  C   ARG A 251      31.780 -19.739  23.551  1.00 25.96           C
ATOM   2083  O   ARG A 251      32.599 -20.645  23.400  1.00 24.86           O
ATOM   2084  CB  ARG A 251      30.619 -20.572  21.479  1.00  0.00           C
ATOM   2085 1HB  ARG A 251      31.493 -20.273  20.901  1.00  0.00           H
ATOM   2086 2HB  ARG A 251      30.778 -21.596  21.819  1.00  0.00           H
ATOM   2087  CG  ARG A 251      29.407 -20.550  20.550  1.00  0.00           C
ATOM   2088 1HG  ARG A 251      29.253 -19.531  20.195  1.00  0.00           H
ATOM   2089 2HG  ARG A 251      29.620 -21.180  19.687  1.00  0.00           H
ATOM   2090  CD  ARG A 251      28.117 -21.040  21.204  1.00  0.00           C
ATOM   2091 1HD  ARG A 251      27.894 -20.410  22.066  1.00  0.00           H
ATOM   2092 2HD  ARG A 251      27.299 -20.932  20.491  1.00  0.00           H
ATOM   2093  NE  ARG A 251      28.200 -22.435  21.636  1.00  0.00           N
ATOM   2094  HE  ARG A 251      28.425 -22.605  22.605  1.00  0.00           H
ATOM   2095  CZ  ARG A 251      28.008 -23.495  20.859  1.00  0.00           C
ATOM   2096  NH1 ARG A 251      28.141 -24.700  21.373  1.00  0.00           N
ATOM   2097 1HH1 ARG A 251      28.428 -24.795  22.335  1.00  0.00           H
ATOM   2098 2HH1 ARG A 251      27.974 -25.506  20.792  1.00  0.00           H
ATOM   2099  NH2 ARG A 251      27.699 -23.393  19.582  1.00  0.00           N
ATOM   2100 1HH2 ARG A 251      27.521 -22.486  19.182  1.00  0.00           H
ATOM   2101 2HH2 ARG A 251      27.662 -24.228  19.017  1.00  0.00           H
ATOM   2102  N   VAL A 252      31.921 -18.777  24.456  1.00 23.38           N
ATOM   2103  H   VAL A 252      31.227 -18.043  24.501  1.00 23.38           H
ATOM   2104  CA  VAL A 252      33.026 -18.726  25.409  1.00 21.35           C
ATOM   2105  HA  VAL A 252      33.787 -19.451  25.122  1.00 21.35           H
ATOM   2106  C   VAL A 252      32.484 -19.099  26.784  1.00 20.06           C
ATOM   2107  O   VAL A 252      31.476 -18.554  27.232  1.00 23.24           O
ATOM   2108  CB  VAL A 252      33.676 -17.326  25.483  1.00 23.07           C
ATOM   2109  HB  VAL A 252      32.902 -16.594  25.712  1.00 23.07           H
ATOM   2110  CG1 VAL A 252      34.722 -17.265  26.591  1.00 20.85           C
ATOM   2111 1HG1 VAL A 252      35.172 -16.273  26.611  1.00 20.85           H
ATOM   2112 2HG1 VAL A 252      35.495 -18.013  26.413  1.00 20.85           H
ATOM   2113 3HG1 VAL A 252      34.252 -17.451  27.557  1.00 20.85           H
ATOM   2114  CG2 VAL A 252      34.310 -16.957  24.144  1.00 21.81           C
ATOM   2115 1HG2 VAL A 252      34.789 -15.981  24.223  1.00 21.81           H
ATOM   2116 2HG2 VAL A 252      33.542 -16.912  23.372  1.00 21.81           H
ATOM   2117 3HG2 VAL A 252      35.056 -17.703  23.870  1.00 21.81           H
ATOM   2118  N   ILE A 253      33.152 -20.039  27.444  1.00 18.23           N
ATOM   2119  H   ILE A 253      33.980 -20.447  27.031  1.00 18.23           H
ATOM   2120  CA  ILE A 253      32.741 -20.504  28.766  1.00 18.35           C
ATOM   2121  HA  ILE A 253      31.836 -19.977  29.070  1.00 18.35           H
ATOM   2122  C   ILE A 253      33.878 -20.179  29.730  1.00 18.05           C
ATOM   2123  O   ILE A 253      34.999 -20.645  29.532  1.00 19.89           O
ATOM   2124  CB  ILE A 253      32.479 -22.028  28.800  1.00 20.13           C
ATOM   2125  HB  ILE A 253      33.433 -22.542  28.679  1.00 20.13           H
ATOM   2126  CG1 ILE A 253      31.555 -22.465  27.657  1.00 23.58           C
ATOM   2127 1HG1 ILE A 253      30.546 -22.108  27.862  1.00 23.58           H
ATOM   2128 2HG1 ILE A 253      31.890 -22.008  26.726  1.00 23.58           H
ATOM   2129  CG2 ILE A 253      31.881 -22.412  30.153  1.00 19.77           C
ATOM   2130 1HG2 ILE A 253      31.796 -23.496  30.225  1.00 19.77           H
ATOM   2131 2HG2 ILE A 253      30.894 -21.963  30.264  1.00 19.77           H
ATOM   2132 3HG2 ILE A 253      32.526 -22.057  30.957  1.00 19.77           H
ATOM   2133  CD1 ILE A 253      31.513 -23.965  27.427  1.00 23.34           C
ATOM   2134 1HD1 ILE A 253      30.846 -24.183  26.593  1.00 23.34           H
ATOM   2135 2HD1 ILE A 253      31.145 -24.469  28.320  1.00 23.34           H
ATOM   2136 3HD1 ILE A 253      32.513 -24.328  27.192  1.00 23.34           H
ATOM   2137  N   HIS A 254      33.619 -19.366  30.749  1.00 18.31           N
ATOM   2138  H   HIS A 254      32.682 -19.015  30.890  1.00 18.31           H
ATOM   2139  CA  HIS A 254      34.676 -18.943  31.666  1.00 18.20           C
ATOM   2140  HA  HIS A 254      35.549 -18.670  31.072  1.00 18.20           H
ATOM   2141  C   HIS A 254      35.135 -20.032  32.632  1.00 19.72           C
ATOM   2142  O   HIS A 254      36.327 -20.145  32.910  1.00 17.27           O
ATOM   2143  CB  HIS A 254      34.251 -17.701  32.452  1.00 18.26           C
ATOM   2144 1HB  HIS A 254      33.874 -16.952  31.756  1.00 18.26           H
ATOM   2145 2HB  HIS A 254      33.448 -17.967  33.139  1.00 18.26           H
ATOM   2146  CG  HIS A 254      35.372 -17.091  33.235  1.00 17.21           C
ATOM   2147  ND1 HIS A 254      36.306 -16.236  32.680  1.00 20.27           N
ATOM   2148  HD1 HIS A 254      36.304 -15.905  31.726  1.00 20.27           H
ATOM   2149  CD2 HIS A 254      35.755 -17.238  34.526  1.00 20.62           C
ATOM   2150  HD2 HIS A 254      35.254 -17.832  35.276  1.00 20.62           H
ATOM   2151  CE1 HIS A 254      37.200 -15.903  33.596  1.00 18.11           C
ATOM   2152  HE1 HIS A 254      38.047 -15.247  33.448  1.00 18.11           H
ATOM   2153  NE2 HIS A 254      36.886 -16.493  34.729  1.00 18.67           N
ATOM   2154  HE2 HIS A 254      37.397 -16.413  35.597  1.00 18.67           H
ATOM   2155  N   ARG A 255      34.180 -20.808  33.138  1.00 17.68           N
ATOM   2156  H   ARG A 255      33.226 -20.612  32.871  1.00 17.68           H
ATOM   2157  CA  ARG A 255      34.399 -21.945  34.036  1.00 17.28           C
ATOM   2158  HA  ARG A 255      33.431 -22.419  34.203  1.00 17.28           H
ATOM   2159  C   ARG A 255      34.929 -21.644  35.436  1.00 19.64           C
ATOM   2160  O   ARG A 255      34.769 -22.470  36.331  1.00 19.87           O
ATOM   2161  CB  ARG A 255      35.299 -22.999  33.380  1.00 19.57           C
ATOM   2162 1HB  ARG A 255      36.296 -22.582  33.239  1.00 19.57           H
ATOM   2163 2HB  ARG A 255      35.385 -23.845  34.062  1.00 19.57           H
ATOM   2164  CG  ARG A 255      34.786 -23.512  32.039  1.00 19.15           C
ATOM   2165 1HG  ARG A 255      33.709 -23.660  32.111  1.00 19.15           H
ATOM   2166 2HG  ARG A 255      34.985 -22.759  31.276  1.00 19.15           H
ATOM   2167  CD  ARG A 255      35.419 -24.826  31.605  1.00 19.92           C
ATOM   2168 1HD  ARG A 255      35.217 -25.590  32.356  1.00 19.92           H
ATOM   2169 2HD  ARG A 255      34.954 -25.142  30.670  1.00 19.92           H
ATOM   2170  NE  ARG A 255      36.863 -24.715  31.406  1.00 18.67           N
ATOM   2171  HE  ARG A 255      37.313 -23.875  31.741  1.00 18.67           H
ATOM   2172  CZ  ARG A 255      37.625 -25.622  30.810  1.00 27.04           C
ATOM   2173  NH1 ARG A 255      37.143 -26.731  30.285  1.00 25.66           N
ATOM   2174 1HH1 ARG A 255      36.181 -26.984  30.457  1.00 25.66           H
ATOM   2175 2HH1 ARG A 255      37.752 -27.308  29.728  1.00 25.66           H
ATOM   2176  NH2 ARG A 255      38.915 -25.388  30.690  1.00 21.57           N
ATOM   2177 1HH2 ARG A 255      39.295 -24.544  31.088  1.00 21.57           H
ATOM   2178 2HH2 ARG A 255      39.491 -26.044  30.186  1.00 21.57           H
ATOM   2179  N   ASP A 256      35.538 -20.484  35.653  1.00 18.22           N
ATOM   2180  H   ASP A 256      35.695 -19.850  34.883  1.00 18.22           H
ATOM   2181  CA  ASP A 256      36.058 -20.130  36.973  1.00 19.25           C
ATOM   2182  HA  ASP A 256      35.581 -20.773  37.713  1.00 19.25           H
ATOM   2183  C   ASP A 256      35.772 -18.683  37.375  1.00 19.29           C
ATOM   2184  O   ASP A 256      36.681 -17.861  37.476  1.00 18.61           O
ATOM   2185  CB  ASP A 256      37.565 -20.400  37.004  1.00 19.07           C
ATOM   2186 1HB  ASP A 256      37.752 -21.396  36.603  1.00 19.07           H
ATOM   2187 2HB  ASP A 256      38.072 -19.672  36.371  1.00 19.07           H
ATOM   2188  CG  ASP A 256      38.144 -20.326  38.404  1.00 22.19           C
ATOM   2189  OD1 ASP A 256      37.376 -20.428  39.385  1.00 20.30           O
ATOM   2190  OD2 ASP A 256      39.379 -20.194  38.532  1.00 21.93           O
ATOM   2191  N   ILE A 257      34.502 -18.375  37.619  1.00 19.83           N
ATOM   2192  H   ILE A 257      33.800 -19.099  37.561  1.00 19.83           H
ATOM   2193  CA  ILE A 257      34.074 -17.023  37.984  1.00 20.67           C
ATOM   2194  HA  ILE A 257      34.796 -16.316  37.576  1.00 20.67           H
ATOM   2195  C   ILE A 257      34.055 -16.793  39.495  1.00 21.55           C
ATOM   2196  O   ILE A 257      33.202 -16.082  40.024  1.00 22.47           O
ATOM   2197  CB  ILE A 257      32.690 -16.665  37.388  1.00 24.17           C
ATOM   2198  HB  ILE A 257      32.404 -15.679  37.754  1.00 24.17           H
ATOM   2199  CG1 ILE A 257      31.617 -17.674  37.816  1.00 23.82           C
ATOM   2200 1HG1 ILE A 257      31.827 -18.636  37.348  1.00 23.82           H
ATOM   2201 2HG1 ILE A 257      31.668 -17.802  38.897  1.00 23.82           H
ATOM   2202  CG2 ILE A 257      32.772 -16.587  35.865  1.00 23.11           C
ATOM   2203 1HG2 ILE A 257      31.834 -16.203  35.464  1.00 23.11           H
ATOM   2204 2HG2 ILE A 257      32.965 -17.576  35.451  1.00 23.11           H
ATOM   2205 3HG2 ILE A 257      33.574 -15.907  35.579  1.00 23.11           H
ATOM   2206  CD1 ILE A 257      30.199 -17.269  37.453  1.00 26.35           C
ATOM   2207 1HD1 ILE A 257      29.493 -17.904  37.989  1.00 26.35           H
ATOM   2208 2HD1 ILE A 257      30.045 -17.390  36.381  1.00 26.35           H
ATOM   2209 3HD1 ILE A 257      30.028 -16.229  37.730  1.00 26.35           H
ATOM   2210  N   LYS A 258      35.026 -17.377  40.190  1.00 21.75           N
ATOM   2211  H   LYS A 258      35.707 -17.938  39.696  1.00 21.75           H
ATOM   2212  CA  LYS A 258      35.183 -17.198  41.632  1.00 17.26           C
ATOM   2213  HA  LYS A 258      34.261 -17.515  42.120  1.00 17.26           H
ATOM   2214  C   LYS A 258      35.414 -15.723  41.963  1.00 18.19           C
ATOM   2215  O   LYS A 258      35.927 -14.986  41.124  1.00 20.03           O
ATOM   2216  CB  LYS A 258      36.341 -18.068  42.133  1.00 19.60           C
ATOM   2217 1HB  LYS A 258      36.447 -17.927  43.208  1.00 19.60           H
ATOM   2218 2HB  LYS A 258      36.086 -19.112  41.950  1.00 19.60           H
ATOM   2219  CG  LYS A 258      37.684 -17.790  41.468  1.00 21.37           C
ATOM   2220 1HG  LYS A 258      37.590 -17.938  40.392  1.00 21.37           H
ATOM   2221 2HG  LYS A 258      37.978 -16.758  41.658  1.00 21.37           H
ATOM   2222  CD  LYS A 258      38.758 -18.728  41.999  1.00 23.34           C
ATOM   2223 1HD  LYS A 258      38.864 -18.578  43.074  1.00 23.34           H
ATOM   2224 2HD  LYS A 258      38.454 -19.758  41.813  1.00 23.34           H
ATOM   2225  CE  LYS A 258      40.096 -18.479  41.321  1.00 20.49           C
ATOM   2226 1HE  LYS A 258      39.983 -18.642  40.247  1.00 20.49           H
ATOM   2227 2HE  LYS A 258      40.393 -17.438  41.474  1.00 20.49           H
ATOM   2228  NZ  LYS A 258      41.119 -19.414  41.894  1.00 24.94           N
ATOM   2229 1HZ  LYS A 258      41.988 -19.322  41.385  1.00 24.94           H
ATOM   2230 2HZ  LYS A 258      40.794 -20.370  41.829  1.00 24.94           H
ATOM   2231 3HZ  LYS A 258      41.294 -19.188  42.864  1.00 24.94           H
ATOM   2232  N   PRO A 259      35.033 -15.263  43.168  1.00 18.13           N
ATOM   2233  CA  PRO A 259      35.102 -13.820  43.434  1.00 20.07           C
ATOM   2234  HA  PRO A 259      34.438 -13.299  42.746  1.00 20.07           H
ATOM   2235  C   PRO A 259      36.471 -13.150  43.370  1.00 18.77           C
ATOM   2236  O   PRO A 259      36.552 -11.930  43.235  1.00 19.34           O
ATOM   2237  CB  PRO A 259      34.556 -13.691  44.858  1.00 19.98           C
ATOM   2238 1HB  PRO A 259      35.379 -13.643  45.570  1.00 19.98           H
ATOM   2239 2HB  PRO A 259      33.925 -12.807  44.947  1.00 19.98           H
ATOM   2240  CG  PRO A 259      33.760 -14.914  45.086  1.00 20.27           C
ATOM   2241 1HG  PRO A 259      33.721 -15.151  46.149  1.00 20.27           H
ATOM   2242 2HG  PRO A 259      32.755 -14.781  44.686  1.00 20.27           H
ATOM   2243  CD  PRO A 259      34.482 -15.987  44.328  1.00 16.36           C
ATOM   2244 1HD  PRO A 259      35.286 -16.409  44.932  1.00 16.36           H
ATOM   2245 2HD  PRO A 259      33.780 -16.759  44.015  1.00 16.36           H
ATOM   2246  N   GLU A 260      37.545 -13.922  43.489  1.00 18.82           N
ATOM   2247  H   GLU A 260      37.442 -14.913  43.652  1.00 18.82           H
ATOM   2248  CA  GLU A 260      38.894 -13.375  43.353  1.00 18.92           C
ATOM   2249  HA  GLU A 260      38.916 -12.390  43.818  1.00 18.92           H
ATOM   2250  C   GLU A 260      39.287 -13.177  41.890  1.00 20.15           C
ATOM   2251  O   GLU A 260      40.239 -12.456  41.594  1.00 22.60           O
ATOM   2252  CB  GLU A 260      39.908 -14.252  44.093  1.00 23.33           C
ATOM   2253 1HB  GLU A 260      40.874 -13.747  44.089  1.00 23.33           H
ATOM   2254 2HB  GLU A 260      39.581 -14.349  45.128  1.00 23.33           H
ATOM   2255  CG  GLU A 260      40.083 -15.648  43.518  1.00 27.72           C
ATOM   2256 1HG  GLU A 260      39.106 -16.126  43.455  1.00 27.72           H
ATOM   2257 2HG  GLU A 260      40.502 -15.571  42.514  1.00 27.72           H
ATOM   2258  CD  GLU A 260      40.990 -16.513  44.373  1.00 37.04           C
ATOM   2259  OE1 GLU A 260      40.555 -16.929  45.468  1.00 37.38           O
ATOM   2260  OE2 GLU A 260      42.131 -16.796  43.953  1.00 43.34           O
ATOM   2261  N   ASN A 261      38.521 -13.767  40.978  1.00 17.30           N
ATOM   2262  H   ASN A 261      37.767 -14.370  41.279  1.00 17.30           H
ATOM   2263  CA  ASN A 261      38.670 -13.526  39.545  1.00 17.52           C
ATOM   2264  HA  ASN A 261      39.679 -13.166  39.338  1.00 17.52           H
ATOM   2265  C   ASN A 261      37.673 -12.462  39.088  1.00 16.67           C
ATOM   2266  O   ASN A 261      37.561 -12.172  37.897  1.00 20.44           O
ATOM   2267  CB  ASN A 261      38.422 -14.812  38.751  1.00 18.11           C
ATOM   2268 1HB  ASN A 261      37.483 -15.261  39.072  1.00 18.11           H
ATOM   2269 2HB  ASN A 261      38.341 -14.555  37.695  1.00 18.11           H
ATOM   2270  CG  ASN A 261      39.537 -15.825  38.894  1.00 19.22           C
ATOM   2271  OD1 ASN A 261      40.549 -15.596  39.552  1.00 18.06           O
ATOM   2272  ND2 ASN A 261      39.356 -16.969  38.253  1.00 16.98           N
ATOM   2273 1HD2 ASN A 261      40.103 -17.647  38.232  1.00 16.98           H
ATOM   2274 2HD2 ASN A 261      38.482 -17.147  37.779  1.00 16.98           H
ATOM   2275  N   LEU A 262      36.938 -11.888  40.034  1.00 16.92           N
ATOM   2276  H   LEU A 262      37.074 -12.165  40.996  1.00 16.92           H
ATOM   2277  CA  LEU A 262      35.962 -10.844  39.740  1.00 16.97           C
ATOM   2278  HA  LEU A 262      35.882 -10.723  38.660  1.00 16.97           H
ATOM   2279  C   LEU A 262      36.448  -9.528  40.339  1.00 18.26           C
ATOM   2280  O   LEU A 262      36.839  -9.467  41.505  1.00 19.46           O
ATOM   2281  CB  LEU A 262      34.587 -11.206  40.310  1.00 19.14           C
ATOM   2282 1HB  LEU A 262      34.683 -11.255  41.394  1.00 19.14           H
ATOM   2283 2HB  LEU A 262      33.907 -10.388  40.074  1.00 19.14           H
ATOM   2284  CG  LEU A 262      33.934 -12.511  39.845  1.00 19.45           C
ATOM   2285  HG  LEU A 262      34.574 -13.345  40.129  1.00 19.45           H
ATOM   2286  CD1 LEU A 262      32.593 -12.674  40.551  1.00 20.80           C
ATOM   2287 1HD1 LEU A 262      32.175 -13.651  40.309  1.00 20.80           H
ATOM   2288 2HD1 LEU A 262      31.905 -11.897  40.221  1.00 20.80           H
ATOM   2289 3HD1 LEU A 262      32.729 -12.602  41.630  1.00 20.80           H
ATOM   2290  CD2 LEU A 262      33.738 -12.553  38.336  1.00 20.04           C
ATOM   2291 1HD2 LEU A 262      33.152 -13.433  38.069  1.00 20.04           H
ATOM   2292 2HD2 LEU A 262      34.710 -12.615  37.846  1.00 20.04           H
ATOM   2293 3HD2 LEU A 262      33.219 -11.654  38.005  1.00 20.04           H
ATOM   2294  N   LEU A 263      36.432  -8.479  39.524  1.00 18.45           N
ATOM   2295  H   LEU A 263      36.061  -8.583  38.589  1.00 18.45           H
ATOM   2296  CA  LEU A 263      36.953  -7.172  39.911  1.00 18.95           C
ATOM   2297  HA  LEU A 263      37.339  -7.221  40.929  1.00 18.95           H
ATOM   2298  C   LEU A 263      35.857  -6.113  39.882  1.00 23.61           C
ATOM   2299  O   LEU A 263      34.772  -6.337  39.346  1.00 23.67           O
ATOM   2300  CB  LEU A 263      38.089  -6.779  38.961  1.00 19.96           C
ATOM   2301 1HB  LEU A 263      37.696  -6.812  37.945  1.00 19.96           H
ATOM   2302 2HB  LEU A 263      38.373  -5.749  39.173  1.00 19.96           H
ATOM   2303  CG  LEU A 263      39.360  -7.633  39.013  1.00 20.15           C
ATOM   2304  HG  LEU A 263      39.085  -8.688  38.999  1.00 20.15           H
ATOM   2305  CD1 LEU A 263      40.223  -7.349  37.793  1.00 23.20           C
ATOM   2306 1HD1 LEU A 263      41.117  -7.971  37.827  1.00 23.20           H
ATOM   2307 2HD1 LEU A 263      40.512  -6.298  37.777  1.00 23.20           H
ATOM   2308 3HD1 LEU A 263      39.658  -7.585  36.891  1.00 23.20           H
ATOM   2309  CD2 LEU A 263      40.163  -7.347  40.275  1.00 23.42           C
ATOM   2310 1HD2 LEU A 263      41.056  -7.971  40.286  1.00 23.42           H
ATOM   2311 2HD2 LEU A 263      39.559  -7.577  41.151  1.00 23.42           H
ATOM   2312 3HD2 LEU A 263      40.453  -6.297  40.300  1.00 23.42           H
ATOM   2313  N   LEU A 264      36.154  -4.963  40.477  1.00 24.92           N
ATOM   2314  H   LEU A 264      37.053  -4.856  40.928  1.00 24.92           H
ATOM   2315  CA  LEU A 264      35.232  -3.834  40.533  1.00 23.11           C
ATOM   2316  HA  LEU A 264      34.313  -4.087  40.003  1.00 23.11           H
ATOM   2317  C   LEU A 264      35.857  -2.615  39.859  1.00 24.49           C
ATOM   2318  O   LEU A 264      37.012  -2.270  40.112  1.00 23.57           O
ATOM   2319  CB  LEU A 264      34.908  -3.513  41.995  1.00 22.98           C
ATOM   2320 1HB  LEU A 264      35.851  -3.302  42.498  1.00 22.98           H
ATOM   2321 2HB  LEU A 264      34.307  -2.603  42.014  1.00 22.98           H
ATOM   2322  CG  LEU A 264      34.177  -4.579  42.816  1.00 25.98           C
ATOM   2323  HG  LEU A 264      34.728  -5.517  42.756  1.00 25.98           H
ATOM   2324  CD1 LEU A 264      34.113  -4.151  44.277  1.00 29.80           C
ATOM   2325 1HD1 LEU A 264      33.604  -4.919  44.859  1.00 29.80           H
ATOM   2326 2HD1 LEU A 264      33.570  -3.210  44.365  1.00 29.80           H
ATOM   2327 3HD1 LEU A 264      35.124  -4.024  44.663  1.00 29.80           H
ATOM   2328  CD2 LEU A 264      32.767  -4.805  42.289  1.00 24.07           C
ATOM   2329 1HD2 LEU A 264      32.250  -5.521  42.928  1.00 24.07           H
ATOM   2330 2HD2 LEU A 264      32.812  -5.204  41.276  1.00 24.07           H
ATOM   2331 3HD2 LEU A 264      32.218  -3.863  42.283  1.00 24.07           H
ATOM   2332  N   GLY A 265      35.088  -1.973  38.987  1.00 26.31           N
ATOM   2333  H   GLY A 265      34.148  -2.303  38.810  1.00 26.31           H
ATOM   2334  CA  GLY A 265      35.570  -0.811  38.262  1.00 29.38           C
ATOM   2335 1HA  GLY A 265      36.628  -0.949  38.044  1.00 29.38           H
ATOM   2336 2HA  GLY A 265      35.033  -0.738  37.318  1.00 29.38           H
ATOM   2337  C   GLY A 265      35.408   0.493  39.020  1.00 31.77           C
ATOM   2338  O   GLY A 265      35.213   0.500  40.234  1.00 28.77           O
ATOM   2339  N   SER A 266      35.506   1.612  38.310  1.00 34.59           N
ATOM   2340  H   SER A 266      35.612   1.567  37.307  1.00 34.59           H
ATOM   2341  CA  SER A 266      35.479   2.928  38.945  1.00 35.13           C
ATOM   2342  HA  SER A 266      36.233   2.945  39.732  1.00 35.13           H
ATOM   2343  C   SER A 266      34.141   3.263  39.598  1.00 37.96           C
ATOM   2344  O   SER A 266      34.105   3.958  40.612  1.00 41.98           O
ATOM   2345  CB  SER A 266      35.826   4.008  37.918  1.00 36.14           C
ATOM   2346 1HB  SER A 266      35.820   4.983  38.407  1.00 36.14           H
ATOM   2347 2HB  SER A 266      36.822   3.816  37.518  1.00 36.14           H
ATOM   2348  OG  SER A 266      34.893   4.009  36.851  1.00 43.22           O
ATOM   2349  HG  SER A 266      35.081   4.757  36.277  1.00 43.22           H
ATOM   2350  N   ALA A 267      33.050   2.765  39.028  1.00 35.17           N
ATOM   2351  H   ALA A 267      33.135   2.212  38.187  1.00 35.17           H
ATOM   2352  CA  ALA A 267      31.713   2.971  39.579  1.00 36.76           C
ATOM   2353  HA  ALA A 267      31.733   3.825  40.256  1.00 36.76           H
ATOM   2354  C   ALA A 267      31.242   1.752  40.370  1.00 36.66           C
ATOM   2355  O   ALA A 267      30.085   1.677  40.784  1.00 38.47           O
ATOM   2356  CB  ALA A 267      30.733   3.276  38.453  1.00 39.03           C
ATOM   2357 1HB  ALA A 267      31.090   4.131  37.878  1.00 39.03           H
ATOM   2358 2HB  ALA A 267      29.755   3.510  38.874  1.00 39.03           H
ATOM   2359 3HB  ALA A 267      30.644   2.410  37.797  1.00 39.03           H
ATOM   2360  N   GLY A 268      32.138   0.791  40.570  1.00 31.45           N
ATOM   2361  H   GLY A 268      33.088   0.914  40.247  1.00 31.45           H
ATOM   2362  CA  GLY A 268      31.788  -0.449  41.242  1.00 35.78           C
ATOM   2363 1HA  GLY A 268      32.687  -0.875  41.686  1.00 35.78           H
ATOM   2364 2HA  GLY A 268      31.077  -0.236  42.040  1.00 35.78           H
ATOM   2365  C   GLY A 268      31.179  -1.489  40.322  1.00 32.04           C
ATOM   2366  O   GLY A 268      30.618  -2.478  40.791  1.00 28.14           O
ATOM   2367  N   GLU A 269      31.274  -1.273  39.015  1.00 29.39           N
ATOM   2368  H   GLU A 269      31.708  -0.426  38.676  1.00 29.39           H
ATOM   2369  CA  GLU A 269      30.761  -2.242  38.051  1.00 29.48           C
ATOM   2370  HA  GLU A 269      29.759  -2.524  38.374  1.00 29.48           H
ATOM   2371  C   GLU A 269      31.628  -3.498  38.074  1.00 28.73           C
ATOM   2372  O   GLU A 269      32.856  -3.423  38.118  1.00 27.59           O
ATOM   2373  CB  GLU A 269      30.643  -1.655  36.639  1.00 30.17           C
ATOM   2374 1HB  GLU A 269      30.020  -2.334  36.058  1.00 30.17           H
ATOM   2375 2HB  GLU A 269      30.112  -0.704  36.702  1.00 30.17           H
ATOM   2376  CG  GLU A 269      31.927  -1.440  35.842  1.00 31.29           C
ATOM   2377 1HG  GLU A 269      32.576  -2.308  35.953  1.00 31.29           H
ATOM   2378 2HG  GLU A 269      31.655  -1.362  34.789  1.00 31.29           H
ATOM   2379  CD  GLU A 269      32.696  -0.186  36.219  1.00 36.20           C
ATOM   2380  OE1 GLU A 269      32.319   0.537  37.165  1.00 38.92           O
ATOM   2381  OE2 GLU A 269      33.712   0.111  35.554  1.00 42.54           O
ATOM   2382  N   LEU A 270      30.981  -4.658  38.088  1.00 27.81           N
ATOM   2383  H   LEU A 270      29.971  -4.669  38.066  1.00 27.81           H
ATOM   2384  CA  LEU A 270      31.678  -5.936  38.179  1.00 23.90           C
ATOM   2385  HA  LEU A 270      32.470  -5.847  38.923  1.00 23.90           H
ATOM   2386  C   LEU A 270      32.310  -6.327  36.846  1.00 24.37           C
ATOM   2387  O   LEU A 270      31.651  -6.290  35.807  1.00 25.12           O
ATOM   2388  CB  LEU A 270      30.686  -7.007  38.639  1.00 25.07           C
ATOM   2389 1HB  LEU A 270      30.250  -6.655  39.574  1.00 25.07           H
ATOM   2390 2HB  LEU A 270      29.882  -7.068  37.906  1.00 25.07           H
ATOM   2391  CG  LEU A 270      31.216  -8.425  38.877  1.00 27.67           C
ATOM   2392  HG  LEU A 270      32.241  -8.366  39.240  1.00 27.67           H
ATOM   2393  CD1 LEU A 270      30.364  -9.098  39.944  1.00 26.66           C
ATOM   2394 1HD1 LEU A 270      30.708 -10.120  40.099  1.00 26.66           H
ATOM   2395 2HD1 LEU A 270      29.321  -9.112  39.627  1.00 26.66           H
ATOM   2396 3HD1 LEU A 270      30.452  -8.548  40.882  1.00 26.66           H
ATOM   2397  CD2 LEU A 270      31.186  -9.263  37.603  1.00 28.31           C
ATOM   2398 1HD2 LEU A 270      31.499 -10.281  37.831  1.00 28.31           H
ATOM   2399 2HD2 LEU A 270      31.866  -8.841  36.864  1.00 28.31           H
ATOM   2400 3HD2 LEU A 270      30.175  -9.278  37.195  1.00 28.31           H
ATOM   2401  N   LYS A 271      33.580  -6.716  36.884  1.00 22.91           N
ATOM   2402  H   LYS A 271      34.078  -6.685  37.764  1.00 22.91           H
ATOM   2403  CA  LYS A 271      34.301  -7.177  35.699  1.00 23.66           C
ATOM   2404  HA  LYS A 271      33.609  -7.205  34.858  1.00 23.66           H
ATOM   2405  C   LYS A 271      34.865  -8.580  35.901  1.00 21.34           C
ATOM   2406  O   LYS A 271      35.542  -8.844  36.893  1.00 21.91           O
ATOM   2407  CB  LYS A 271      35.439  -6.208  35.364  1.00 28.91           C
ATOM   2408 1HB  LYS A 271      36.114  -6.159  36.219  1.00 28.91           H
ATOM   2409 2HB  LYS A 271      35.993  -6.599  34.511  1.00 28.91           H
ATOM   2410  CG  LYS A 271      34.968  -4.796  35.038  1.00 28.87           C
ATOM   2411 1HG  LYS A 271      34.299  -4.827  34.178  1.00 28.87           H
ATOM   2412 2HG  LYS A 271      34.425  -4.399  35.895  1.00 28.87           H
ATOM   2413  CD  LYS A 271      36.138  -3.869  34.742  1.00 34.33           C
ATOM   2414 1HD  LYS A 271      36.882  -3.991  35.529  1.00 34.33           H
ATOM   2415 2HD  LYS A 271      36.586  -4.132  33.785  1.00 34.33           H
ATOM   2416  CE  LYS A 271      35.697  -2.413  34.721  1.00 30.16           C
ATOM   2417 1HE  LYS A 271      35.011  -2.248  35.554  1.00 30.16           H
ATOM   2418 2HE  LYS A 271      36.575  -1.780  34.872  1.00 30.16           H
ATOM   2419  NZ  LYS A 271      35.030  -2.064  33.425  1.00 30.85           N
ATOM   2420 1HZ  LYS A 271      34.590  -1.156  33.490  1.00 30.85           H
ATOM   2421 2HZ  LYS A 271      34.317  -2.748  33.198  1.00 30.85           H
ATOM   2422 3HZ  LYS A 271      35.704  -2.045  32.672  1.00 30.85           H
ATOM   2423  N   ILE A 272      34.593  -9.471  34.954  1.00 22.28           N
ATOM   2424  H   ILE A 272      33.992  -9.206  34.185  1.00 22.28           H
ATOM   2425  CA  ILE A 272      35.147 -10.824  34.972  1.00 19.44           C
ATOM   2426  HA  ILE A 272      35.195 -11.179  36.002  1.00 19.44           H
ATOM   2427  C   ILE A 272      36.566 -10.774  34.409  1.00 19.09           C
ATOM   2428  O   ILE A 272      36.796 -10.163  33.366  1.00 20.57           O
ATOM   2429  CB  ILE A 272      34.301 -11.820  34.143  1.00 20.22           C
ATOM   2430  HB  ILE A 272      34.279 -11.483  33.106  1.00 20.22           H
ATOM   2431  CG1 ILE A 272      32.862 -11.876  34.673  1.00 22.41           C
ATOM   2432 1HG1 ILE A 272      32.882 -12.249  35.696  1.00 22.41           H
ATOM   2433 2HG1 ILE A 272      32.451 -10.867  34.688  1.00 22.41           H
ATOM   2434  CG2 ILE A 272      34.928 -13.214  34.191  1.00 23.58           C
ATOM   2435 1HG2 ILE A 272      34.361 -13.903  33.565  1.00 23.58           H
ATOM   2436 2HG2 ILE A 272      34.938 -13.584  35.217  1.00 23.58           H
ATOM   2437 3HG2 ILE A 272      35.950 -13.176  33.814  1.00 23.58           H
ATOM   2438  CD1 ILE A 272      31.918 -12.753  33.871  1.00 28.12           C
ATOM   2439 1HD1 ILE A 272      30.898 -12.602  34.225  1.00 28.12           H
ATOM   2440 2HD1 ILE A 272      32.183 -13.803  34.001  1.00 28.12           H
ATOM   2441 3HD1 ILE A 272      31.978 -12.491  32.815  1.00 28.12           H
ATOM   2442  N   ALA A 273      37.510 -11.405  35.100  1.00 19.08           N
ATOM   2443  H   ALA A 273      37.267 -11.903  35.946  1.00 19.08           H
ATOM   2444  CA  ALA A 273      38.914 -11.429  34.702  1.00 16.37           C
ATOM   2445  HA  ALA A 273      39.006 -11.093  33.669  1.00 16.37           H
ATOM   2446  C   ALA A 273      39.486 -12.843  34.799  1.00 17.36           C
ATOM   2447  O   ALA A 273      38.802 -13.760  35.251  1.00 21.88           O
ATOM   2448  CB  ALA A 273      39.702 -10.483  35.598  1.00 18.91           C
ATOM   2449 1HB  ALA A 273      39.234  -9.499  35.586  1.00 18.91           H
ATOM   2450 2HB  ALA A 273      40.726 -10.398  35.234  1.00 18.91           H
ATOM   2451 3HB  ALA A 273      39.711 -10.866  36.618  1.00 18.91           H
ATOM   2452  N   ASP A 274      40.740 -13.008  34.384  1.00 19.47           N
ATOM   2453  H   ASP A 274      41.236 -12.215  34.005  1.00 19.47           H
ATOM   2454  CA  ASP A 274      41.464 -14.276  34.469  1.00 18.29           C
ATOM   2455  HA  ASP A 274      42.469 -14.112  34.079  1.00 18.29           H
ATOM   2456  C   ASP A 274      40.849 -15.397  33.633  1.00 16.22           C
ATOM   2457  O   ASP A 274      40.420 -16.431  34.146  1.00 19.78           O
ATOM   2458  CB  ASP A 274      41.611 -14.732  35.924  1.00 18.49           C
ATOM   2459 1HB  ASP A 274      41.970 -13.897  36.525  1.00 18.49           H
ATOM   2460 2HB  ASP A 274      40.636 -15.038  36.301  1.00 18.49           H
ATOM   2461  CG  ASP A 274      42.570 -15.899  36.070  1.00 17.45           C
ATOM   2462  OD1 ASP A 274      43.459 -16.064  35.206  1.00 18.79           O
ATOM   2463  OD2 ASP A 274      42.456 -16.660  37.054  1.00 18.73           O
ATOM   2464  N   PHE A 275      40.846 -15.199  32.320  1.00 20.44           N
ATOM   2465  H   PHE A 275      41.234 -14.342  31.950  1.00 20.44           H
ATOM   2466  CA  PHE A 275      40.292 -16.163  31.372  1.00 17.52           C
ATOM   2467  HA  PHE A 275      39.405 -16.617  31.813  1.00 17.52           H
ATOM   2468  C   PHE A 275      41.260 -17.300  31.040  1.00 18.41           C
ATOM   2469  O   PHE A 275      41.231 -17.855  29.943  1.00 18.88           O
ATOM   2470  CB  PHE A 275      39.873 -15.410  30.105  1.00 20.79           C
ATOM   2471 1HB  PHE A 275      40.653 -14.691  29.855  1.00 20.79           H
ATOM   2472 2HB  PHE A 275      39.789 -16.113  29.277  1.00 20.79           H
ATOM   2473  CG  PHE A 275      38.560 -14.687  30.240  1.00 20.55           C
ATOM   2474  CD1 PHE A 275      38.469 -13.500  30.959  1.00 22.38           C
ATOM   2475  HD1 PHE A 275      39.356 -13.064  31.394  1.00 22.38           H
ATOM   2476  CD2 PHE A 275      37.408 -15.209  29.663  1.00 21.80           C
ATOM   2477  HD2 PHE A 275      37.465 -16.106  29.064  1.00 21.80           H
ATOM   2478  CE1 PHE A 275      37.241 -12.869  31.141  1.00 21.26           C
ATOM   2479  HE1 PHE A 275      37.186 -11.950  31.705  1.00 21.26           H
ATOM   2480  CE2 PHE A 275      36.171 -14.598  29.856  1.00 23.58           C
ATOM   2481  HE2 PHE A 275      35.280 -15.027  29.422  1.00 23.58           H
ATOM   2482  CZ  PHE A 275      36.087 -13.427  30.602  1.00 20.86           C
ATOM   2483  HZ  PHE A 275      35.130 -12.949  30.753  1.00 20.86           H
ATOM   2484  N   GLY A 276      42.104 -17.672  31.996  1.00 18.93           N
ATOM   2485  H   GLY A 276      42.086 -17.201  32.890  1.00 18.93           H
ATOM   2486  CA  GLY A 276      43.039 -18.766  31.793  1.00 17.99           C
ATOM   2487 1HA  GLY A 276      43.526 -18.638  30.827  1.00 17.99           H
ATOM   2488 2HA  GLY A 276      43.801 -18.740  32.571  1.00 17.99           H
ATOM   2489  C   GLY A 276      42.383 -20.134  31.803  1.00 22.93           C
ATOM   2490  O   GLY A 276      42.867 -21.070  31.168  1.00 19.11           O
ATOM   2491  N   TRP A 277      41.267 -20.252  32.515  1.00 18.85           N
ATOM   2492  H   TRP A 277      40.914 -19.453  33.023  1.00 18.85           H
ATOM   2493  CA  TRP A 277      40.507 -21.498  32.559  1.00 17.71           C
ATOM   2494  HA  TRP A 277      41.145 -22.317  32.224  1.00 17.71           H
ATOM   2495  C   TRP A 277      39.299 -21.436  31.629  1.00 18.70           C
ATOM   2496  O   TRP A 277      38.379 -22.245  31.741  1.00 19.61           O
ATOM   2497  CB  TRP A 277      40.030 -21.795  33.983  1.00 17.58           C
ATOM   2498 1HB  TRP A 277      39.443 -20.949  34.342  1.00 17.58           H
ATOM   2499 2HB  TRP A 277      39.381 -22.670  33.955  1.00 17.58           H
ATOM   2500  CG  TRP A 277      41.139 -22.068  34.955  1.00 18.47           C
ATOM   2501  CD1 TRP A 277      41.625 -21.228  35.912  1.00 18.62           C
ATOM   2502  HD1 TRP A 277      41.282 -20.214  36.063  1.00 18.62           H
ATOM   2503  CD2 TRP A 277      41.888 -23.285  35.102  1.00 19.68           C
ATOM   2504  NE1 TRP A 277      42.597 -21.838  36.660  1.00 20.80           N
ATOM   2505  HE1 TRP A 277      43.094 -21.394  37.419  1.00 20.80           H
ATOM   2506  CE2 TRP A 277      42.762 -23.118  36.201  1.00 22.09           C
ATOM   2507  CE3 TRP A 277      41.885 -24.516  34.431  1.00 25.04           C
ATOM   2508  HE3 TRP A 277      41.250 -24.667  33.570  1.00 25.04           H
ATOM   2509  CZ2 TRP A 277      43.583 -24.151  36.665  1.00 26.39           C
ATOM   2510  HZ2 TRP A 277      44.235 -24.005  37.513  1.00 26.39           H
ATOM   2511  CZ3 TRP A 277      42.706 -25.545  34.890  1.00 24.61           C
ATOM   2512  HZ3 TRP A 277      42.704 -26.497  34.381  1.00 24.61           H
ATOM   2513  CH2 TRP A 277      43.547 -25.353  36.004  1.00 23.89           C
ATOM   2514  HH2 TRP A 277      44.179 -26.163  36.337  1.00 23.89           H
ATOM   2515  N   SER A 278      39.292 -20.473  30.713  1.00 16.44           N
ATOM   2516  H   SER A 278      40.086 -19.854  30.631  1.00 16.44           H
ATOM   2517  CA  SER A 278      38.161 -20.293  29.809  1.00 17.84           C
ATOM   2518  HA  SER A 278      37.272 -20.705  30.285  1.00 17.84           H
ATOM   2519  C   SER A 278      38.386 -21.018  28.488  1.00 20.64           C
ATOM   2520  O   SER A 278      39.523 -21.234  28.069  1.00 20.19           O
ATOM   2521  CB  SER A 278      37.921 -18.808  29.533  1.00 17.88           C
ATOM   2522 1HB  SER A 278      36.968 -18.693  29.018  1.00 17.88           H
ATOM   2523 2HB  SER A 278      37.884 -18.267  30.479  1.00 17.88           H
ATOM   2524  OG  SER A 278      38.946 -18.268  28.718  1.00 22.07           O
ATOM   2525  HG  SER A 278      39.792 -18.390  29.157  1.00 22.07           H
ATOM   2526  N   VAL A 279      37.296 -21.395  27.829  1.00 18.83           N
ATOM   2527  H   VAL A 279      36.385 -21.201  28.222  1.00 18.83           H
ATOM   2528  CA  VAL A 279      37.366 -22.095  26.549  1.00 18.73           C
ATOM   2529  HA  VAL A 279      38.386 -22.037  26.170  1.00 18.73           H
ATOM   2530  C   VAL A 279      36.439 -21.460  25.520  1.00 23.06           C
ATOM   2531  O   VAL A 279      35.475 -20.780  25.869  1.00 22.31           O
ATOM   2532  CB  VAL A 279      36.971 -23.585  26.674  1.00 23.87           C
ATOM   2533  HB  VAL A 279      36.973 -24.026  25.677  1.00 23.87           H
ATOM   2534  CG1 VAL A 279      37.987 -24.340  27.519  1.00 28.26           C
ATOM   2535 1HG1 VAL A 279      37.718 -25.395  27.562  1.00 28.26           H
ATOM   2536 2HG1 VAL A 279      38.006 -23.931  28.529  1.00 28.26           H
ATOM   2537 3HG1 VAL A 279      38.977 -24.242  27.072  1.00 28.26           H
ATOM   2538  CG2 VAL A 279      35.570 -23.733  27.264  1.00 25.19           C
ATOM   2539 1HG2 VAL A 279      35.286 -24.784  27.274  1.00 25.19           H
ATOM   2540 2HG2 VAL A 279      34.852 -23.181  26.657  1.00 25.19           H
ATOM   2541 3HG2 VAL A 279      35.555 -23.352  28.285  1.00 25.19           H
ATOM   2542  N   HIS A 280      36.731 -21.709  24.249  1.00 22.23           N
ATOM   2543  H   HIS A 280      37.596 -22.176  24.018  1.00 22.23           H
ATOM   2544  CA  HIS A 280      35.818 -21.410  23.152  1.00 23.87           C
ATOM   2545  HA  HIS A 280      34.962 -20.845  23.521  1.00 23.87           H
ATOM   2546  C   HIS A 280      35.336 -22.753  22.608  1.00 23.44           C
ATOM   2547  O   HIS A 280      36.100 -23.483  21.976  1.00 26.38           O
ATOM   2548  CB  HIS A 280      36.540 -20.593  22.077  1.00 25.86           C
ATOM   2549 1HB  HIS A 280      36.854 -19.642  22.509  1.00 25.86           H
ATOM   2550 2HB  HIS A 280      37.431 -21.138  21.766  1.00 25.86           H
ATOM   2551  CG  HIS A 280      35.708 -20.321  20.863  1.00 29.57           C
ATOM   2552  ND1 HIS A 280      34.621 -19.475  20.829  1.00 35.07           N
ATOM   2553  HD1 HIS A 280      34.254 -18.931  21.596  1.00 35.07           H
ATOM   2554  CD2 HIS A 280      35.819 -20.799  19.597  1.00 28.96           C
ATOM   2555  HD2 HIS A 280      36.586 -21.482  19.263  1.00 28.96           H
ATOM   2556  CE1 HIS A 280      34.130 -19.488  19.582  1.00 31.22           C
ATOM   2557  HE1 HIS A 280      33.278 -18.909  19.256  1.00 31.22           H
ATOM   2558  NE2 HIS A 280      34.812 -20.306  18.804  1.00 34.19           N
ATOM   2559  N   ALA A 281      34.087 -23.098  22.898  1.00 23.23           N
ATOM   2560  H   ALA A 281      33.481 -22.437  23.365  1.00 23.23           H
ATOM   2561  CA  ALA A 281      33.547 -24.420  22.588  1.00 26.20           C
ATOM   2562  HA  ALA A 281      34.312 -25.006  22.080  1.00 26.20           H
ATOM   2563  C   ALA A 281      32.322 -24.341  21.677  1.00 30.65           C
ATOM   2564  O   ALA A 281      31.192 -24.509  22.136  1.00 30.61           O
ATOM   2565  CB  ALA A 281      33.195 -25.137  23.887  1.00 26.09           C
ATOM   2566 1HB  ALA A 281      34.092 -25.252  24.496  1.00 26.09           H
ATOM   2567 2HB  ALA A 281      32.786 -26.122  23.660  1.00 26.09           H
ATOM   2568 3HB  ALA A 281      32.455 -24.557  24.439  1.00 26.09           H
ATOM   2569  N   PRO A 282      32.519 -24.071  20.376  1.00 29.34           N
ATOM   2570  CA  PRO A 282      31.359 -23.920  19.490  1.00 33.17           C
ATOM   2571  HA  PRO A 282      30.572 -23.364  19.998  1.00 33.17           H
ATOM   2572  C   PRO A 282      30.770 -25.207  18.915  1.00 37.49           C
ATOM   2573  O   PRO A 282      29.753 -25.167  18.223  1.00 39.05           O
ATOM   2574  CB  PRO A 282      31.930 -23.069  18.354  1.00 34.33           C
ATOM   2575 1HB  PRO A 282      31.376 -23.231  17.430  1.00 34.33           H
ATOM   2576 2HB  PRO A 282      31.924 -22.015  18.630  1.00 34.33           H
ATOM   2577  CG  PRO A 282      33.327 -23.564  18.230  1.00 31.45           C
ATOM   2578 1HG  PRO A 282      33.345 -24.492  17.658  1.00 31.45           H
ATOM   2579 2HG  PRO A 282      33.959 -22.812  17.757  1.00 31.45           H
ATOM   2580  CD  PRO A 282      33.775 -23.818  19.646  1.00 32.31           C
ATOM   2581 1HD  PRO A 282      34.434 -24.686  19.688  1.00 32.31           H
ATOM   2582 2HD  PRO A 282      34.271 -22.935  20.046  1.00 32.31           H
ATOM   2583  N   SER A 283      31.417 -26.342  19.162  1.00 33.53           N
ATOM   2584  H   SER A 283      32.221 -26.328  19.773  1.00 33.53           H
ATOM   2585  CA  SER A 283      31.030 -27.600  18.528  1.00 41.62           C
ATOM   2586  HA  SER A 283      30.028 -27.484  18.113  1.00 41.62           H
ATOM   2587  C   SER A 283      30.996 -28.816  19.450  1.00 46.02           C
ATOM   2588  O   SER A 283      30.237 -29.753  19.207  1.00 49.21           O
ATOM   2589  CB  SER A 283      31.983 -27.886  17.365  1.00  0.00           C
ATOM   2590 1HB  SER A 283      32.037 -27.006  16.724  1.00  0.00           H
ATOM   2591 2HB  SER A 283      32.977 -28.100  17.759  1.00  0.00           H
ATOM   2592  OG  SER A 283      31.534 -28.990  16.599  1.00  0.00           O
ATOM   2593  HG  SER A 283      32.145 -29.127  15.870  1.00  0.00           H
ATOM   2594  N   SER A 284      31.812 -28.822  20.499  1.00 32.93           N
ATOM   2595  H   SER A 284      32.376 -28.011  20.710  1.00 32.93           H
ATOM   2596  CA  SER A 284      31.912 -29.984  21.376  1.00 33.60           C
ATOM   2597  HA  SER A 284      30.997 -30.569  21.280  1.00 33.60           H
ATOM   2598  C   SER A 284      32.082 -29.611  22.845  1.00 35.33           C
ATOM   2599  O   SER A 284      32.776 -28.652  23.185  1.00 33.22           O
ATOM   2600  CB  SER A 284      33.090 -30.862  20.948  1.00 39.52           C
ATOM   2601 1HB  SER A 284      32.959 -31.153  19.905  1.00 39.52           H
ATOM   2602 2HB  SER A 284      34.016 -30.295  21.046  1.00 39.52           H
ATOM   2603  OG  SER A 284      33.169 -32.028  21.749  1.00 47.34           O
ATOM   2604  HG  SER A 284      33.435 -31.775  22.637  1.00 47.34           H
ATOM   2605  N   ARG A 285      31.453 -30.401  23.709  1.00 29.70           N
ATOM   2606  H   ARG A 285      30.888 -31.162  23.357  1.00 29.70           H
ATOM   2607  CA  ARG A 285      31.587 -30.250  25.155  1.00 30.05           C
ATOM   2608  HA  ARG A 285      31.376 -29.217  25.433  1.00 30.05           H
ATOM   2609  C   ARG A 285      33.021 -30.559  25.570  1.00 33.27           C
ATOM   2610  O   ARG A 285      33.776 -31.184  24.825  1.00 30.06           O
ATOM   2611  CB  ARG A 285      30.611 -31.179  25.882  1.00 33.40           C
ATOM   2612 1HB  ARG A 285      30.732 -32.192  25.498  1.00 33.40           H
ATOM   2613 2HB  ARG A 285      30.864 -31.184  26.942  1.00 33.40           H
ATOM   2614  CG  ARG A 285      29.154 -30.761  25.743  1.00 35.89           C
ATOM   2615 1HG  ARG A 285      29.070 -29.705  26.000  1.00 35.89           H
ATOM   2616 2HG  ARG A 285      28.835 -30.896  24.710  1.00 35.89           H
ATOM   2617  CD  ARG A 285      28.234 -31.558  26.658  1.00 43.58           C
ATOM   2618 1HD  ARG A 285      28.614 -31.505  27.679  1.00 43.58           H
ATOM   2619 2HD  ARG A 285      27.243 -31.104  26.633  1.00 43.58           H
ATOM   2620  NE  ARG A 285      28.126 -32.959  26.249  1.00 53.11           N
ATOM   2621  HE  ARG A 285      28.669 -33.250  25.450  1.00 53.11           H
ATOM   2622  CZ  ARG A 285      27.364 -33.871  26.838  1.00 53.81           C
ATOM   2623  NH1 ARG A 285      26.623 -33.601  27.895  1.00 56.78           N
ATOM   2624 1HH1 ARG A 285      26.658 -32.680  28.302  1.00 56.78           H
ATOM   2625 2HH1 ARG A 285      26.041 -34.324  28.289  1.00 56.78           H
ATOM   2626  NH2 ARG A 285      27.347 -35.098  26.362  1.00 54.87           N
ATOM   2627 1HH2 ARG A 285      27.932 -35.324  25.572  1.00 54.87           H
ATOM   2628 2HH2 ARG A 285      26.748 -35.788  26.784  1.00 54.87           H
ATOM   2629  N   ARG A 286      33.392 -30.094  26.758  1.00 28.43           N
ATOM   2630  H   ARG A 286      32.705 -29.640  27.345  1.00 28.43           H
ATOM   2631  CA  ARG A 286      34.762 -30.199  27.258  1.00 27.89           C
ATOM   2632  HA  ARG A 286      35.412 -30.590  26.474  1.00 27.89           H
ATOM   2633  C   ARG A 286      34.825 -31.160  28.441  1.00 28.86           C
ATOM   2634  O   ARG A 286      33.805 -31.407  29.081  1.00 30.12           O
ATOM   2635  CB  ARG A 286      35.259 -28.811  27.676  1.00 25.40           C
ATOM   2636 1HB  ARG A 286      34.667 -28.480  28.528  1.00 25.40           H
ATOM   2637 2HB  ARG A 286      36.292 -28.896  28.007  1.00 25.40           H
ATOM   2638  CG  ARG A 286      35.186 -27.722  26.610  1.00 27.32           C
ATOM   2639 1HG  ARG A 286      34.137 -27.488  26.426  1.00 27.32           H
ATOM   2640 2HG  ARG A 286      35.668 -26.831  27.010  1.00 27.32           H
ATOM   2641  CD  ARG A 286      35.838 -28.062  25.274  1.00 30.63           C
ATOM   2642 1HD  ARG A 286      35.313 -28.909  24.828  1.00 30.63           H
ATOM   2643 2HD  ARG A 286      35.712 -27.204  24.613  1.00 30.63           H
ATOM   2644  NE  ARG A 286      37.263 -28.379  25.368  1.00 27.77           N
ATOM   2645  HE  ARG A 286      37.649 -28.497  26.293  1.00 27.77           H
ATOM   2646  CZ  ARG A 286      38.077 -28.530  24.330  1.00 31.71           C
ATOM   2647  NH1 ARG A 286      37.664 -28.374  23.087  1.00 30.07           N
ATOM   2648 1HH1 ARG A 286      36.699 -28.140  22.912  1.00 30.07           H
ATOM   2649 2HH1 ARG A 286      38.317 -28.503  22.331  1.00 30.07           H
ATOM   2650  NH2 ARG A 286      39.343 -28.837  24.519  1.00 29.88           N
ATOM   2651 1HH2 ARG A 286      39.687 -29.025  25.450  1.00 29.88           H
ATOM   2652 2HH2 ARG A 286      39.960 -28.899  23.726  1.00 29.88           H
ATOM   2653  N   THR A 287      35.998 -31.719  28.714  1.00 29.46           N
ATOM   2654  H   THR A 287      36.809 -31.471  28.166  1.00 29.46           H
ATOM   2655  CA  THR A 287      36.163 -32.704  29.785  1.00 30.09           C
ATOM   2656  HA  THR A 287      35.233 -32.783  30.347  1.00 30.09           H
ATOM   2657  C   THR A 287      37.268 -32.360  30.780  1.00 29.36           C
ATOM   2658  O   THR A 287      37.425 -33.038  31.795  1.00 31.45           O
ATOM   2659  CB  THR A 287      36.501 -34.101  29.224  1.00 35.32           C
ATOM   2660  HB  THR A 287      36.661 -34.789  30.054  1.00 35.32           H
ATOM   2661  OG1 THR A 287      37.694 -34.023  28.434  1.00 36.97           O
ATOM   2662  HG1 THR A 287      37.920 -34.909  28.141  1.00 36.97           H
ATOM   2663  CG2 THR A 287      35.372 -34.639  28.352  1.00 35.25           C
ATOM   2664 1HG2 THR A 287      35.625 -35.644  28.015  1.00 35.25           H
ATOM   2665 2HG2 THR A 287      35.231 -33.995  27.485  1.00 35.25           H
ATOM   2666 3HG2 THR A 287      34.450 -34.679  28.932  1.00 35.25           H
HETATM 2667  N   TPO A 288      38.039 -31.317  30.489  1.00 26.68           N
HETATM 2668  H   TPO A 288      37.846 -30.818  29.624  1.00 26.68           H
HETATM 2669  CA  TPO A 288      39.126 -30.850  31.362  1.00 24.90           C
HETATM 2670  HA  TPO A 288      39.866 -31.641  31.459  1.00 24.90           H
HETATM 2671  C   TPO A 288      38.620 -30.540  32.761  1.00 27.66           C
HETATM 2672  O   TPO A 288      37.916 -29.546  32.928  1.00 32.01           O
HETATM 2673  CB  TPO A 288      39.860 -29.636  30.798  1.00 28.01           C
HETATM 2674  HB  TPO A 288      39.214 -28.758  30.826  1.00 28.01           H
HETATM 2675  CG2 TPO A 288      41.123 -29.374  31.607  1.00 27.87           C
HETATM 2676 1HG2 TPO A 288      41.691 -28.571  31.138  1.00 27.87           H
HETATM 2677 2HG2 TPO A 288      41.735 -30.274  31.647  1.00 27.87           H
HETATM 2678 3HG2 TPO A 288      40.848 -29.065  32.615  1.00 27.87           H
HETATM 2679  OG1 TPO A 288      40.332 -29.891  29.513  1.00 24.73           O
HETATM 2680  P   TPO A 288      39.588 -29.226  28.293  1.00 25.35           P
HETATM 2681  O1P TPO A 288      39.540 -27.793  28.654  1.00 29.78           O
HETATM 2682  O2P TPO A 288      40.443 -29.535  27.127  1.00 28.55           O
HETATM 2683  O3P TPO A 288      38.270 -29.899  28.285  1.00 27.53           O
ATOM   2684  N   LEU A 289      39.179 -31.202  33.768  1.00 28.83           N
ATOM   2685  H   LEU A 289      39.795 -31.974  33.567  1.00 28.83           H
ATOM   2686  CA  LEU A 289      38.985 -30.805  35.160  1.00 32.30           C
ATOM   2687  HA  LEU A 289      37.917 -30.724  35.368  1.00 32.30           H
ATOM   2688  C   LEU A 289      39.636 -29.434  35.320  1.00 27.68           C
ATOM   2689  O   LEU A 289      40.813 -29.268  34.999  1.00 31.77           O
ATOM   2690  CB  LEU A 289      39.652 -31.789  36.127  1.00 33.89           C
ATOM   2691 1HB  LEU A 289      40.707 -31.840  35.858  1.00 33.89           H
ATOM   2692 2HB  LEU A 289      39.595 -31.358  37.126  1.00 33.89           H
ATOM   2693  CG  LEU A 289      39.132 -33.228  36.218  1.00 37.75           C
ATOM   2694  HG  LEU A 289      39.113 -33.660  35.217  1.00 37.75           H
ATOM   2695  CD1 LEU A 289      40.089 -34.044  37.079  1.00 36.20           C
ATOM   2696 1HD1 LEU A 289      39.746 -35.077  37.121  1.00 36.20           H
ATOM   2697 2HD1 LEU A 289      40.117 -33.633  38.088  1.00 36.20           H
ATOM   2698 3HD1 LEU A 289      41.088 -34.016  36.645  1.00 36.20           H
ATOM   2699  CD2 LEU A 289      37.732 -33.290  36.807  1.00 35.52           C
ATOM   2700 1HD2 LEU A 289      37.446 -34.330  36.963  1.00 35.52           H
ATOM   2701 2HD2 LEU A 289      37.028 -32.828  36.116  1.00 35.52           H
ATOM   2702 3HD2 LEU A 289      37.705 -32.762  37.759  1.00 35.52           H
ATOM   2703  N   ALA A 290      38.882 -28.451  35.800  1.00 29.22           N
ATOM   2704  H   ALA A 290      37.943 -28.642  36.119  1.00 29.22           H
ATOM   2705  CA  ALA A 290      39.339 -27.065  35.800  1.00 25.11           C
ATOM   2706  HA  ALA A 290      40.427 -27.049  35.865  1.00 25.11           H
ATOM   2707  C   ALA A 290      38.774 -26.285  36.983  1.00 27.91           C
ATOM   2708  O   ALA A 290      37.805 -26.713  37.607  1.00 29.57           O
ATOM   2709  CB  ALA A 290      38.921 -26.401  34.492  1.00 25.99           C
ATOM   2710 1HB  ALA A 290      39.435 -26.880  33.658  1.00 25.99           H
ATOM   2711 2HB  ALA A 290      39.181 -25.343  34.515  1.00 25.99           H
ATOM   2712 3HB  ALA A 290      37.844 -26.501  34.356  1.00 25.99           H
ATOM   2713  N   GLY A 291      39.364 -25.132  37.281  1.00 27.28           N
ATOM   2714  H   GLY A 291      40.204 -24.854  36.795  1.00 27.28           H
ATOM   2715  CA  GLY A 291      38.787 -24.222  38.256  1.00 23.14           C
ATOM   2716 1HA  GLY A 291      39.167 -23.219  38.060  1.00 23.14           H
ATOM   2717 2HA  GLY A 291      37.708 -24.204  38.102  1.00 23.14           H
ATOM   2718  C   GLY A 291      39.045 -24.541  39.717  1.00 25.90           C
ATOM   2719  O   GLY A 291      40.026 -25.198  40.068  1.00 25.35           O
ATOM   2720  N   THR A 292      38.162 -24.049  40.580  1.00 20.20           N
ATOM   2721  H   THR A 292      37.349 -23.559  40.233  1.00 20.20           H
ATOM   2722  CA  THR A 292      38.299 -24.187  42.028  1.00 20.95           C
ATOM   2723  HA  THR A 292      39.147 -24.834  42.249  1.00 20.95           H
ATOM   2724  C   THR A 292      37.038 -24.812  42.618  1.00 19.74           C
ATOM   2725  O   THR A 292      35.929 -24.394  42.289  1.00 21.00           O
ATOM   2726  CB  THR A 292      38.542 -22.811  42.683  1.00 25.15           C
ATOM   2727  HB  THR A 292      37.659 -22.187  42.550  1.00 25.15           H
ATOM   2728  OG1 THR A 292      39.660 -22.181  42.046  1.00 24.41           O
ATOM   2729  HG1 THR A 292      40.366 -22.827  41.965  1.00 24.41           H
ATOM   2730  CG2 THR A 292      38.846 -22.942  44.170  1.00 25.26           C
ATOM   2731 1HG2 THR A 292      39.107 -21.963  44.572  1.00 25.26           H
ATOM   2732 2HG2 THR A 292      39.682 -23.626  44.318  1.00 25.26           H
ATOM   2733 3HG2 THR A 292      37.968 -23.320  44.694  1.00 25.26           H
ATOM   2734  N   LEU A 293      37.214 -25.814  43.474  1.00 20.21           N
ATOM   2735  H   LEU A 293      38.096 -25.907  43.956  1.00 20.21           H
ATOM   2736  CA  LEU A 293      36.193 -26.827  43.732  1.00 19.80           C
ATOM   2737  HA  LEU A 293      36.017 -27.368  42.802  1.00 19.80           H
ATOM   2738  C   LEU A 293      34.836 -26.305  44.193  1.00 20.06           C
ATOM   2739  O   LEU A 293      33.808 -26.810  43.749  1.00 20.08           O
ATOM   2740  CB  LEU A 293      36.725 -27.817  44.774  1.00 19.73           C
ATOM   2741 1HB  LEU A 293      37.682 -28.192  44.417  1.00 19.73           H
ATOM   2742 2HB  LEU A 293      36.908 -27.264  45.696  1.00 19.73           H
ATOM   2743  CG  LEU A 293      35.857 -29.028  45.132  1.00 20.42           C
ATOM   2744  HG  LEU A 293      34.918 -28.673  45.556  1.00 20.42           H
ATOM   2745  CD1 LEU A 293      35.550 -29.894  43.920  1.00 22.69           C
ATOM   2746 1HD1 LEU A 293      34.992 -30.776  44.233  1.00 22.69           H
ATOM   2747 2HD1 LEU A 293      36.477 -30.205  43.438  1.00 22.69           H
ATOM   2748 3HD1 LEU A 293      34.945 -29.327  43.213  1.00 22.69           H
ATOM   2749  CD2 LEU A 293      36.576 -29.863  46.184  1.00 21.54           C
ATOM   2750 1HD2 LEU A 293      35.946 -30.706  46.470  1.00 21.54           H
ATOM   2751 2HD2 LEU A 293      36.773 -29.252  47.064  1.00 21.54           H
ATOM   2752 3HD2 LEU A 293      37.516 -30.240  45.781  1.00 21.54           H
ATOM   2753  N   ASP A 294      34.819 -25.300  45.062  1.00 19.20           N
ATOM   2754  H   ASP A 294      35.683 -24.838  45.302  1.00 19.20           H
ATOM   2755  CA  ASP A 294      33.576 -24.825  45.667  1.00 18.60           C
ATOM   2756  HA  ASP A 294      33.079 -25.660  46.163  1.00 18.60           H
ATOM   2757  C   ASP A 294      32.586 -24.246  44.657  1.00 18.17           C
ATOM   2758  O   ASP A 294      31.400 -24.106  44.955  1.00 20.68           O
ATOM   2759  CB  ASP A 294      33.892 -23.748  46.707  1.00 21.56           C
ATOM   2760 1HB  ASP A 294      34.569 -23.018  46.264  1.00 21.56           H
ATOM   2761 2HB  ASP A 294      32.968 -23.240  46.984  1.00 21.56           H
ATOM   2762  CG  ASP A 294      34.526 -24.315  47.962  1.00 29.43           C
ATOM   2763  OD1 ASP A 294      33.892 -25.159  48.629  1.00 26.03           O
ATOM   2764  OD2 ASP A 294      35.661 -23.907  48.288  1.00 34.56           O
ATOM   2765  N   TYR A 295      33.078 -23.901  43.472  1.00 17.38           N
ATOM   2766  H   TYR A 295      34.045 -24.107  43.264  1.00 17.38           H
ATOM   2767  CA  TYR A 295      32.285 -23.216  42.457  1.00 16.57           C
ATOM   2768  HA  TYR A 295      31.376 -22.834  42.921  1.00 16.57           H
ATOM   2769  C   TYR A 295      31.876 -24.119  41.295  1.00 18.65           C
ATOM   2770  O   TYR A 295      31.238 -23.659  40.347  1.00 20.55           O
ATOM   2771  CB  TYR A 295      33.088 -22.030  41.916  1.00 16.93           C
ATOM   2772 1HB  TYR A 295      33.972 -22.409  41.402  1.00 16.93           H
ATOM   2773 2HB  TYR A 295      32.476 -21.488  41.195  1.00 16.93           H
ATOM   2774  CG  TYR A 295      33.528 -21.076  43.005  1.00 18.32           C
ATOM   2775  CD1 TYR A 295      32.665 -20.088  43.478  1.00 20.15           C
ATOM   2776  HD1 TYR A 295      31.707 -19.939  43.000  1.00 20.15           H
ATOM   2777  CD2 TYR A 295      34.785 -21.197  43.600  1.00 19.48           C
ATOM   2778  HD2 TYR A 295      35.480 -21.935  43.228  1.00 19.48           H
ATOM   2779  CE1 TYR A 295      33.008 -19.309  44.580  1.00 21.54           C
ATOM   2780  HE1 TYR A 295      32.310 -18.579  44.962  1.00 21.54           H
ATOM   2781  CE2 TYR A 295      35.142 -20.403  44.687  1.00 21.52           C
ATOM   2782  HE2 TYR A 295      36.114 -20.514  45.145  1.00 21.52           H
ATOM   2783  CZ  TYR A 295      34.238 -19.484  45.190  1.00 20.61           C
ATOM   2784  OH  TYR A 295      34.577 -18.737  46.295  1.00 22.10           O
ATOM   2785  HH  TYR A 295      33.849 -18.209  46.625  1.00 22.10           H
ATOM   2786  N   LEU A 296      32.254 -25.392  41.356  1.00 18.05           N
ATOM   2787  H   LEU A 296      32.670 -25.747  42.206  1.00 18.05           H
ATOM   2788  CA  LEU A 296      32.118 -26.293  40.215  1.00 18.81           C
ATOM   2789  HA  LEU A 296      32.034 -25.681  39.317  1.00 18.81           H
ATOM   2790  C   LEU A 296      30.898 -27.208  40.302  1.00 17.81           C
ATOM   2791  O   LEU A 296      30.549 -27.673  41.386  1.00 17.73           O
ATOM   2792  CB  LEU A 296      33.363 -27.175  40.095  1.00 20.68           C
ATOM   2793 1HB  LEU A 296      33.422 -27.785  40.996  1.00 20.68           H
ATOM   2794 2HB  LEU A 296      33.217 -27.849  39.251  1.00 20.68           H
ATOM   2795  CG  LEU A 296      34.715 -26.480  39.912  1.00 21.63           C
ATOM   2796  HG  LEU A 296      34.877 -25.811  40.755  1.00 21.63           H
ATOM   2797  CD1 LEU A 296      35.821 -27.526  39.911  1.00 26.90           C
ATOM   2798 1HD1 LEU A 296      36.789 -27.025  39.917  1.00 26.90           H
ATOM   2799 2HD1 LEU A 296      35.741 -28.148  39.019  1.00 26.90           H
ATOM   2800 3HD1 LEU A 296      35.737 -28.154  40.797  1.00 26.90           H
ATOM   2801  CD2 LEU A 296      34.770 -25.662  38.629  1.00 25.66           C
ATOM   2802 1HD2 LEU A 296      35.770 -25.249  38.504  1.00 25.66           H
ATOM   2803 2HD2 LEU A 296      34.053 -24.844  38.681  1.00 25.66           H
ATOM   2804 3HD2 LEU A 296      34.535 -26.300  37.778  1.00 25.66           H
ATOM   2805  N   PRO A 297      30.244 -27.494  39.164  1.00 16.65           N
ATOM   2806  CA  PRO A 297      29.151 -28.473  39.160  1.00 18.88           C
ATOM   2807  HA  PRO A 297      28.486 -28.288  40.003  1.00 18.88           H
ATOM   2808  C   PRO A 297      29.597 -29.934  39.180  1.00 18.64           C
ATOM   2809  O   PRO A 297      30.770 -30.228  38.951  1.00 18.47           O
ATOM   2810  CB  PRO A 297      28.435 -28.157  37.847  1.00 17.98           C
ATOM   2811 1HB  PRO A 297      27.936 -29.042  37.455  1.00 17.98           H
ATOM   2812 2HB  PRO A 297      27.723 -27.345  37.985  1.00 17.98           H
ATOM   2813  CG  PRO A 297      29.531 -27.732  36.952  1.00 19.99           C
ATOM   2814 1HG  PRO A 297      30.060 -28.604  36.566  1.00 19.99           H
ATOM   2815 2HG  PRO A 297      29.137 -27.125  36.138  1.00 19.99           H
ATOM   2816  CD  PRO A 297      30.439 -26.914  37.823  1.00 17.57           C
ATOM   2817 1HD  PRO A 297      31.475 -27.017  37.498  1.00 17.57           H
ATOM   2818 2HD  PRO A 297      30.133 -25.867  37.814  1.00 17.57           H
ATOM   2819  N   PRO A 298      28.667 -30.872  39.429  1.00 18.72           N
ATOM   2820  CA  PRO A 298      29.072 -32.282  39.473  1.00 21.13           C
ATOM   2821  HA  PRO A 298      29.720 -32.445  40.333  1.00 21.13           H
ATOM   2822  C   PRO A 298      29.778 -32.806  38.225  1.00 19.06           C
ATOM   2823  O   PRO A 298      30.669 -33.647  38.322  1.00 22.64           O
ATOM   2824  CB  PRO A 298      27.749 -33.024  39.680  1.00 22.52           C
ATOM   2825 1HB  PRO A 298      27.333 -33.331  38.720  1.00 22.52           H
ATOM   2826 2HB  PRO A 298      27.893 -33.890  40.325  1.00 22.52           H
ATOM   2827  CG  PRO A 298      26.861 -32.029  40.337  1.00 21.87           C
ATOM   2828 1HG  PRO A 298      25.813 -32.269  40.157  1.00 21.87           H
ATOM   2829 2HG  PRO A 298      27.069 -31.991  41.406  1.00 21.87           H
ATOM   2830  CD  PRO A 298      27.224 -30.723  39.695  1.00 18.77           C
ATOM   2831 1HD  PRO A 298      26.674 -30.590  38.764  1.00 18.77           H
ATOM   2832 2HD  PRO A 298      27.035 -29.900  40.384  1.00 18.77           H
ATOM   2833  N   GLU A 299      29.385 -32.333  37.047  1.00 19.48           N
ATOM   2834  H   GLU A 299      28.637 -31.656  37.001  1.00 19.48           H
ATOM   2835  CA  GLU A 299      29.990 -32.813  35.807  1.00 22.47           C
ATOM   2836  HA  GLU A 299      30.025 -33.901  35.861  1.00 22.47           H
ATOM   2837  C   GLU A 299      31.432 -32.350  35.610  1.00 25.44           C
ATOM   2838  O   GLU A 299      32.191 -32.994  34.888  1.00 25.80           O
ATOM   2839  CB  GLU A 299      29.134 -32.451  34.587  1.00 22.63           C
ATOM   2840 1HB  GLU A 299      29.562 -32.959  33.723  1.00 22.63           H
ATOM   2841 2HB  GLU A 299      28.130 -32.849  34.734  1.00 22.63           H
ATOM   2842  CG  GLU A 299      29.018 -30.971  34.242  1.00 23.45           C
ATOM   2843 1HG  GLU A 299      29.971 -30.476  34.431  1.00 23.45           H
ATOM   2844 2HG  GLU A 299      28.801 -30.889  33.177  1.00 23.45           H
ATOM   2845  CD  GLU A 299      27.920 -30.248  35.000  1.00 19.07           C
ATOM   2846  OE1 GLU A 299      27.273 -30.828  35.898  1.00 21.21           O
ATOM   2847  OE2 GLU A 299      27.679 -29.062  34.689  1.00 20.19           O
ATOM   2848  N   MET A 300      31.828 -31.259  36.259  1.00 20.68           N
ATOM   2849  H   MET A 300      31.188 -30.786  36.882  1.00 20.68           H
ATOM   2850  CA  MET A 300      33.191 -30.750  36.132  1.00 22.88           C
ATOM   2851  HA  MET A 300      33.573 -31.003  35.142  1.00 22.88           H
ATOM   2852  C   MET A 300      34.154 -31.345  37.152  1.00 27.08           C
ATOM   2853  O   MET A 300      35.368 -31.219  37.000  1.00 27.65           O
ATOM   2854  CB  MET A 300      33.236 -29.230  36.294  1.00 24.26           C
ATOM   2855 1HB  MET A 300      32.596 -28.938  37.126  1.00 24.26           H
ATOM   2856 2HB  MET A 300      34.260 -28.953  36.543  1.00 24.26           H
ATOM   2857  CG  MET A 300      32.832 -28.466  35.044  1.00 24.92           C
ATOM   2858 1HG  MET A 300      33.366 -28.882  34.189  1.00 24.92           H
ATOM   2859 2HG  MET A 300      31.761 -28.581  34.880  1.00 24.92           H
ATOM   2860  SD  MET A 300      33.245 -26.715  35.182  1.00 23.30           S
ATOM   2861  CE  MET A 300      35.027 -26.765  34.918  1.00 23.39           C
ATOM   2862 1HE  MET A 300      35.431 -25.755  34.967  1.00 23.39           H
ATOM   2863 2HE  MET A 300      35.241 -27.197  33.940  1.00 23.39           H
ATOM   2864 3HE  MET A 300      35.498 -27.372  35.691  1.00 23.39           H
ATOM   2865  N   ILE A 301      33.619 -31.974  38.193  1.00 23.69           N
ATOM   2866  H   ILE A 301      32.614 -32.040  38.276  1.00 23.69           H
ATOM   2867  CA  ILE A 301      34.453 -32.580  39.228  1.00 27.49           C
ATOM   2868  HA  ILE A 301      35.455 -32.161  39.142  1.00 27.49           H
ATOM   2869  C   ILE A 301      34.577 -34.086  39.008  1.00 26.75           C
ATOM   2870  O   ILE A 301      35.442 -34.741  39.586  1.00 28.55           O
ATOM   2871  CB  ILE A 301      33.934 -32.260  40.650  1.00 22.83           C
ATOM   2872  HB  ILE A 301      34.637 -32.674  41.372  1.00 22.83           H
ATOM   2873  CG1 ILE A 301      32.556 -32.885  40.889  1.00 22.12           C
ATOM   2874 1HG1 ILE A 301      31.829 -32.352  40.277  1.00 22.12           H
ATOM   2875 2HG1 ILE A 301      32.582 -33.923  40.562  1.00 22.12           H
ATOM   2876  CG2 ILE A 301      33.880 -30.747  40.849  1.00 28.92           C
ATOM   2877 1HG2 ILE A 301      33.602 -30.519  41.878  1.00 28.92           H
ATOM   2878 2HG2 ILE A 301      33.144 -30.305  40.177  1.00 28.92           H
ATOM   2879 3HG2 ILE A 301      34.861 -30.318  40.643  1.00 28.92           H
ATOM   2880  CD1 ILE A 301      32.075 -32.867  42.327  1.00 23.83           C
ATOM   2881 1HD1 ILE A 301      31.067 -33.279  42.375  1.00 23.83           H
ATOM   2882 2HD1 ILE A 301      32.061 -31.845  42.705  1.00 23.83           H
ATOM   2883 3HD1 ILE A 301      32.738 -33.471  42.945  1.00 23.83           H
ATOM   2884  N   GLU A 302      33.719 -34.629  38.152  1.00 26.57           N
ATOM   2885  H   GLU A 302      33.018 -34.043  37.719  1.00 26.57           H
ATOM   2886  CA  GLU A 302      33.734 -36.049  37.808  1.00 29.96           C
ATOM   2887  HA  GLU A 302      34.333 -36.590  38.541  1.00 29.96           H
ATOM   2888  C   GLU A 302      34.362 -36.281  36.435  1.00 31.12           C
ATOM   2889  O   GLU A 302      34.390 -37.405  35.936  1.00 34.30           O
ATOM   2890  CB  GLU A 302      32.310 -36.612  37.841  1.00 28.31           C
ATOM   2891 1HB  GLU A 302      31.683 -36.009  37.185  1.00 28.31           H
ATOM   2892 2HB  GLU A 302      32.329 -37.633  37.459  1.00 28.31           H
ATOM   2893  CG  GLU A 302      31.689 -36.634  39.232  1.00 30.05           C
ATOM   2894 1HG  GLU A 302      32.301 -37.258  39.884  1.00 30.05           H
ATOM   2895 2HG  GLU A 302      31.682 -35.622  39.635  1.00 30.05           H
ATOM   2896  CD  GLU A 302      30.265 -37.160  39.240  1.00 36.85           C
ATOM   2897  OE1 GLU A 302      29.814 -37.739  38.229  1.00 36.38           O
ATOM   2898  OE2 GLU A 302      29.584 -37.002  40.276  1.00 38.10           O
ATOM   2899  N   GLY A 303      34.878 -35.215  35.830  1.00 30.61           N
ATOM   2900  H   GLY A 303      34.806 -34.311  36.276  1.00 30.61           H
ATOM   2901  CA  GLY A 303      35.563 -35.318  34.552  1.00 29.51           C
ATOM   2902 1HA  GLY A 303      36.058 -34.372  34.336  1.00 29.51           H
ATOM   2903 2HA  GLY A 303      36.323 -36.095  34.626  1.00 29.51           H
ATOM   2904  C   GLY A 303      34.656 -35.661  33.387  1.00 32.01           C
ATOM   2905  O   GLY A 303      35.072 -36.327  32.438  1.00 34.16           O
ATOM   2906  N   ARG A 304      33.405 -35.217  33.457  1.00 30.64           N
ATOM   2907  H   ARG A 304      33.137 -34.619  34.228  1.00 30.64           H
ATOM   2908  CA  ARG A 304      32.401 -35.549  32.450  1.00 29.75           C
ATOM   2909  HA  ARG A 304      32.735 -36.435  31.910  1.00 29.75           H
ATOM   2910  C   ARG A 304      32.266 -34.413  31.443  1.00 29.45           C
ATOM   2911  O   ARG A 304      32.688 -33.284  31.689  1.00 31.40           O
ATOM   2912  CB  ARG A 304      31.060 -35.851  33.127  1.00 31.32           C
ATOM   2913 1HB  ARG A 304      30.735 -34.968  33.678  1.00 31.32           H
ATOM   2914 2HB  ARG A 304      30.320 -36.069  32.357  1.00 31.32           H
ATOM   2915  CG  ARG A 304      31.127 -37.033  34.088  1.00 33.29           C
ATOM   2916 1HG  ARG A 304      31.641 -37.855  33.590  1.00 33.29           H
ATOM   2917 2HG  ARG A 304      31.708 -36.748  34.965  1.00 33.29           H
ATOM   2918  CD  ARG A 304      29.759 -37.528  34.539  1.00 37.59           C
ATOM   2919 1HD  ARG A 304      29.149 -37.742  33.662  1.00 37.59           H
ATOM   2920 2HD  ARG A 304      29.904 -38.463  35.082  1.00 37.59           H
ATOM   2921  NE  ARG A 304      29.063 -36.594  35.426  1.00 32.51           N
ATOM   2922  HE  ARG A 304      29.475 -36.442  36.335  1.00 32.51           H
ATOM   2923  CZ  ARG A 304      27.918 -35.975  35.169  1.00 32.06           C
ATOM   2924  NH1 ARG A 304      27.287 -36.077  34.015  1.00 36.51           N
ATOM   2925 1HH1 ARG A 304      27.680 -36.647  33.284  1.00 36.51           H
ATOM   2926 2HH1 ARG A 304      26.414 -35.590  33.889  1.00 36.51           H
ATOM   2927  NH2 ARG A 304      27.391 -35.207  36.099  1.00 27.63           N
ATOM   2928 1HH2 ARG A 304      27.858 -35.124  36.988  1.00 27.63           H
ATOM   2929 2HH2 ARG A 304      26.518 -34.735  35.926  1.00 27.63           H
ATOM   2930  N   MET A 305      31.681 -34.735  30.294  1.00 28.67           N
ATOM   2931  H   MET A 305      31.335 -35.672  30.156  1.00 28.67           H
ATOM   2932  CA  MET A 305      31.500 -33.757  29.226  1.00 27.03           C
ATOM   2933  HA  MET A 305      32.470 -33.331  28.969  1.00 27.03           H
ATOM   2934  C   MET A 305      30.589 -32.628  29.698  1.00 26.72           C
ATOM   2935  O   MET A 305      29.441 -32.864  30.073  1.00 28.12           O
ATOM   2936  CB  MET A 305      30.897 -34.423  27.987  1.00 32.65           C
ATOM   2937 1HB  MET A 305      30.010 -34.980  28.289  1.00 32.65           H
ATOM   2938 2HB  MET A 305      30.588 -33.643  27.293  1.00 32.65           H
ATOM   2939  CG  MET A 305      31.846 -35.358  27.254  1.00 36.52           C
ATOM   2940 1HG  MET A 305      32.713 -34.787  26.919  1.00 36.52           H
ATOM   2941 2HG  MET A 305      32.182 -36.145  27.929  1.00 36.52           H
ATOM   2942  SD  MET A 305      31.052 -36.106  25.817  1.00 53.82           S
ATOM   2943  CE  MET A 305      30.115 -37.455  26.546  1.00 53.43           C
ATOM   2944 1HE  MET A 305      29.585 -37.995  25.761  1.00 53.43           H
ATOM   2945 2HE  MET A 305      29.393 -37.057  27.259  1.00 53.43           H
ATOM   2946 3HE  MET A 305      30.794 -38.136  27.058  1.00 53.43           H
ATOM   2947  N   HIS A 306      31.109 -31.406  29.687  1.00 24.47           N
ATOM   2948  H   HIS A 306      32.052 -31.264  29.352  1.00 24.47           H
ATOM   2949  CA  HIS A 306      30.391 -30.249  30.211  1.00 23.94           C
ATOM   2950  HA  HIS A 306      29.373 -30.559  30.447  1.00 23.94           H
ATOM   2951  C   HIS A 306      30.290 -29.105  29.205  1.00 24.19           C
ATOM   2952  O   HIS A 306      31.047 -29.032  28.237  1.00 27.47           O
ATOM   2953  CB  HIS A 306      31.051 -29.788  31.514  1.00 22.81           C
ATOM   2954 1HB  HIS A 306      30.407 -29.044  31.978  1.00 22.81           H
ATOM   2955 2HB  HIS A 306      31.127 -30.642  32.188  1.00 22.81           H
ATOM   2956  CG  HIS A 306      32.419 -29.203  31.341  1.00 24.96           C
ATOM   2957  ND1 HIS A 306      33.590 -29.886  31.581  1.00 26.22           N
ATOM   2958  HD1 HIS A 306      33.672 -30.861  31.832  1.00 26.22           H
ATOM   2959  CD2 HIS A 306      32.808 -27.942  31.021  1.00 23.98           C
ATOM   2960  HD2 HIS A 306      32.134 -27.131  30.790  1.00 23.98           H
ATOM   2961  CE1 HIS A 306      34.609 -29.031  31.411  1.00 27.48           C
ATOM   2962  HE1 HIS A 306      35.650 -29.288  31.547  1.00 27.48           H
ATOM   2963  NE2 HIS A 306      34.178 -27.839  31.045  1.00 25.88           N
ATOM   2964  N   ASP A 307      29.318 -28.227  29.431  1.00 22.53           N
ATOM   2965  H   ASP A 307      28.784 -28.286  30.287  1.00 22.53           H
ATOM   2966  CA  ASP A 307      28.960 -27.168  28.491  1.00 25.39           C
ATOM   2967  HA  ASP A 307      29.738 -27.085  27.731  1.00 25.39           H
ATOM   2968  C   ASP A 307      28.839 -25.820  29.201  1.00 25.23           C
ATOM   2969  O   ASP A 307      29.286 -25.671  30.337  1.00 24.53           O
ATOM   2970  CB  ASP A 307      27.641 -27.526  27.799  1.00 29.58           C
ATOM   2971 1HB  ASP A 307      27.487 -26.841  26.964  1.00 29.58           H
ATOM   2972 2HB  ASP A 307      27.705 -28.539  27.403  1.00 29.58           H
ATOM   2973  CG  ASP A 307      26.447 -27.430  28.730  1.00 34.07           C
ATOM   2974  OD1 ASP A 307      26.400 -28.146  29.753  1.00 29.66           O
ATOM   2975  OD2 ASP A 307      25.534 -26.633  28.430  1.00 39.29           O
ATOM   2976  N   GLU A 308      28.231 -24.829  28.557  1.00 24.11           N
ATOM   2977  H   GLU A 308      27.818 -24.990  27.650  1.00 24.11           H
ATOM   2978  CA  GLU A 308      28.165 -23.480  29.116  1.00 21.89           C
ATOM   2979  HA  GLU A 308      29.180 -23.179  29.372  1.00 21.89           H
ATOM   2980  C   GLU A 308      27.343 -23.364  30.398  1.00 21.14           C
ATOM   2981  O   GLU A 308      27.489 -22.402  31.152  1.00 22.50           O
ATOM   2982  CB  GLU A 308      27.637 -22.494  28.070  1.00  0.00           C
ATOM   2983 1HB  GLU A 308      27.848 -21.486  28.422  1.00  0.00           H
ATOM   2984 2HB  GLU A 308      28.185 -22.646  27.140  1.00  0.00           H
ATOM   2985  CG  GLU A 308      26.146 -22.593  27.779  1.00  0.00           C
ATOM   2986 1HG  GLU A 308      25.930 -23.568  27.341  1.00  0.00           H
ATOM   2987 2HG  GLU A 308      25.594 -22.500  28.714  1.00  0.00           H
ATOM   2988  CD  GLU A 308      25.680 -21.502  26.834  1.00  0.00           C
ATOM   2989  OE1 GLU A 308      26.297 -21.323  25.762  1.00  0.00           O
ATOM   2990  OE2 GLU A 308      24.697 -20.803  27.160  1.00  0.00           O
ATOM   2991  N   LYS A 309      26.501 -24.360  30.655  1.00 21.47           N
ATOM   2992  H   LYS A 309      26.448 -25.130  30.003  1.00 21.47           H
ATOM   2993  CA  LYS A 309      25.660 -24.392  31.850  1.00 22.50           C
ATOM   2994  HA  LYS A 309      25.110 -23.455  31.909  1.00 22.50           H
ATOM   2995  C   LYS A 309      26.458 -24.512  33.145  1.00 19.55           C
ATOM   2996  O   LYS A 309      25.893 -24.361  34.227  1.00 20.68           O
ATOM   2997  CB  LYS A 309      24.656 -25.545  31.755  1.00 24.28           C
ATOM   2998 1HB  LYS A 309      25.204 -26.460  31.528  1.00 24.28           H
ATOM   2999 2HB  LYS A 309      24.176 -25.673  32.725  1.00 24.28           H
ATOM   3000  CG  LYS A 309      23.565 -25.362  30.705  1.00 26.90           C
ATOM   3001 1HG  LYS A 309      24.014 -25.034  29.767  1.00 26.90           H
ATOM   3002 2HG  LYS A 309      23.077 -26.323  30.540  1.00 26.90           H
ATOM   3003  CD  LYS A 309      22.513 -24.349  31.137  1.00 29.63           C
ATOM   3004 1HD  LYS A 309      22.061 -24.681  32.071  1.00 29.63           H
ATOM   3005 2HD  LYS A 309      22.984 -23.379  31.292  1.00 29.63           H
ATOM   3006  CE  LYS A 309      21.423 -24.204  30.089  1.00 38.05           C
ATOM   3007 1HE  LYS A 309      21.871 -23.891  29.144  1.00 38.05           H
ATOM   3008 2HE  LYS A 309      20.934 -25.170  29.942  1.00 38.05           H
ATOM   3009  NZ  LYS A 309      20.436 -23.186  30.573  1.00 37.69           N
ATOM   3010 1HZ  LYS A 309      19.818 -22.908  29.821  1.00 37.69           H
ATOM   3011 2HZ  LYS A 309      20.905 -22.364  30.928  1.00 37.69           H
ATOM   3012 3HZ  LYS A 309      19.870 -23.572  31.321  1.00 37.69           H
ATOM   3013  N   VAL A 310      27.759 -24.761  33.046  1.00 19.66           N
ATOM   3014  H   VAL A 310      28.176 -24.875  32.133  1.00 19.66           H
ATOM   3015  CA  VAL A 310      28.613 -24.843  34.230  1.00 19.01           C
ATOM   3016  HA  VAL A 310      28.138 -25.519  34.940  1.00 19.01           H
ATOM   3017  C   VAL A 310      28.754 -23.492  34.923  1.00 22.67           C
ATOM   3018  O   VAL A 310      28.978 -23.433  36.130  1.00 21.38           O
ATOM   3019  CB  VAL A 310      30.032 -25.383  33.934  1.00 21.30           C
ATOM   3020  HB  VAL A 310      30.568 -25.451  34.880  1.00 21.30           H
ATOM   3021  CG1 VAL A 310      29.951 -26.782  33.334  1.00 20.42           C
ATOM   3022 1HG1 VAL A 310      30.959 -27.140  33.123  1.00 20.42           H
ATOM   3023 2HG1 VAL A 310      29.375 -26.767  32.410  1.00 20.42           H
ATOM   3024 3HG1 VAL A 310      29.475 -27.460  34.041  1.00 20.42           H
ATOM   3025  CG2 VAL A 310      30.820 -24.455  33.011  1.00 23.37           C
ATOM   3026 1HG2 VAL A 310      31.762 -24.930  32.736  1.00 23.37           H
ATOM   3027 2HG2 VAL A 310      31.035 -23.521  33.528  1.00 23.37           H
ATOM   3028 3HG2 VAL A 310      30.246 -24.246  32.108  1.00 23.37           H
ATOM   3029  N   ASP A 311      28.612 -22.407  34.170  1.00 20.99           N
ATOM   3030  H   ASP A 311      28.421 -22.502  33.182  1.00 20.99           H
ATOM   3031  CA  ASP A 311      28.714 -21.067  34.741  1.00 20.57           C
ATOM   3032  HA  ASP A 311      29.496 -21.062  35.501  1.00 20.57           H
ATOM   3033  C   ASP A 311      27.411 -20.657  35.420  1.00 21.51           C
ATOM   3034  O   ASP A 311      27.411 -19.793  36.296  1.00 21.40           O
ATOM   3035  CB  ASP A 311      29.081 -20.050  33.658  1.00 20.41           C
ATOM   3036 1HB  ASP A 311      28.477 -20.237  32.770  1.00 20.41           H
ATOM   3037 2HB  ASP A 311      28.855 -19.051  34.029  1.00 20.41           H
ATOM   3038  CG  ASP A 311      30.552 -20.098  33.287  1.00 20.43           C
ATOM   3039  OD1 ASP A 311      31.392 -20.468  34.135  1.00 21.53           O
ATOM   3040  OD2 ASP A 311      30.902 -19.746  32.140  1.00 21.15           O
ATOM   3041  N   LEU A 312      26.307 -21.287  35.032  1.00 20.31           N
ATOM   3042  H   LEU A 312      26.366 -21.972  34.293  1.00 20.31           H
ATOM   3043  CA  LEU A 312      25.017 -21.052  35.674  1.00 20.96           C
ATOM   3044  HA  LEU A 312      24.854 -19.978  35.768  1.00 20.96           H
ATOM   3045  C   LEU A 312      25.042 -21.650  37.078  1.00 18.83           C
ATOM   3046  O   LEU A 312      24.497 -21.073  38.017  1.00 20.59           O
ATOM   3047  CB  LEU A 312      23.876 -21.672  34.860  1.00 24.02           C
ATOM   3048 1HB  LEU A 312      24.212 -22.645  34.505  1.00 24.02           H
ATOM   3049 2HB  LEU A 312      23.054 -21.857  35.552  1.00 24.02           H
ATOM   3050  CG  LEU A 312      23.284 -20.920  33.662  1.00 23.03           C
ATOM   3051  HG  LEU A 312      22.562 -21.581  33.184  1.00 23.03           H
ATOM   3052  CD1 LEU A 312      22.540 -19.676  34.129  1.00 27.08           C
ATOM   3053 1HD1 LEU A 312      22.084 -19.184  33.271  1.00 27.08           H
ATOM   3054 2HD1 LEU A 312      23.229 -18.988  34.620  1.00 27.08           H
ATOM   3055 3HD1 LEU A 312      21.752 -19.964  34.824  1.00 27.08           H
ATOM   3056  CD2 LEU A 312      24.319 -20.529  32.612  1.00 26.96           C
ATOM   3057 1HD2 LEU A 312      23.810 -20.154  31.724  1.00 26.96           H
ATOM   3058 2HD2 LEU A 312      24.916 -21.399  32.341  1.00 26.96           H
ATOM   3059 3HD2 LEU A 312      24.974 -19.754  33.009  1.00 26.96           H
ATOM   3060  N   TRP A 313      25.697 -22.797  37.224  1.00 18.80           N
ATOM   3061  H   TRP A 313      26.098 -23.247  36.413  1.00 18.80           H
ATOM   3062  CA  TRP A 313      25.910 -23.398  38.538  1.00 16.95           C
ATOM   3063  HA  TRP A 313      24.952 -23.531  39.040  1.00 16.95           H
ATOM   3064  C   TRP A 313      26.774 -22.479  39.396  1.00 20.72           C
ATOM   3065  O   TRP A 313      26.456 -22.220  40.556  1.00 18.54           O
ATOM   3066  CB  TRP A 313      26.603 -24.755  38.398  1.00 19.55           C
ATOM   3067 1HB  TRP A 313      25.942 -25.437  37.864  1.00 19.55           H
ATOM   3068 2HB  TRP A 313      27.509 -24.623  37.808  1.00 19.55           H
ATOM   3069  CG  TRP A 313      26.990 -25.366  39.713  1.00 18.64           C
ATOM   3070  CD1 TRP A 313      28.108 -25.095  40.444  1.00 17.55           C
ATOM   3071  HD1 TRP A 313      28.856 -24.365  40.168  1.00 17.55           H
ATOM   3072  CD2 TRP A 313      26.302 -26.396  40.439  1.00 20.12           C
ATOM   3073  NE1 TRP A 313      28.169 -25.875  41.568  1.00 17.03           N
ATOM   3074  HE1 TRP A 313      28.922 -25.846  42.241  1.00 17.03           H
ATOM   3075  CE2 TRP A 313      27.075 -26.696  41.586  1.00 18.90           C
ATOM   3076  CE3 TRP A 313      25.130 -27.131  40.212  1.00 21.50           C
ATOM   3077  HE3 TRP A 313      24.523 -26.934  39.341  1.00 21.50           H
ATOM   3078  CZ2 TRP A 313      26.723 -27.716  42.474  1.00 18.55           C
ATOM   3079  HZ2 TRP A 313      27.346 -27.950  43.324  1.00 18.55           H
ATOM   3080  CZ3 TRP A 313      24.760 -28.122  41.122  1.00 19.71           C
ATOM   3081  HZ3 TRP A 313      23.852 -28.684  40.963  1.00 19.71           H
ATOM   3082  CH2 TRP A 313      25.563 -28.410  42.241  1.00 22.73           C
ATOM   3083  HH2 TRP A 313      25.267 -29.193  42.923  1.00 22.73           H
ATOM   3084  N   SER A 314      27.867 -21.986  38.825  1.00 19.91           N
ATOM   3085  H   SER A 314      28.083 -22.221  37.866  1.00 19.91           H
ATOM   3086  CA  SER A 314      28.782 -21.113  39.554  1.00 19.25           C
ATOM   3087  HA  SER A 314      29.101 -21.623  40.462  1.00 19.25           H
ATOM   3088  C   SER A 314      28.085 -19.815  39.949  1.00 19.36           C
ATOM   3089  O   SER A 314      28.353 -19.259  41.013  1.00 19.03           O
ATOM   3090  CB  SER A 314      30.013 -20.806  38.699  1.00 19.32           C
ATOM   3091 1HB  SER A 314      29.700 -20.264  37.808  1.00 19.32           H
ATOM   3092 2HB  SER A 314      30.699 -20.183  39.274  1.00 19.32           H
ATOM   3093  OG  SER A 314      30.676 -21.995  38.305  1.00 21.46           O
ATOM   3094  HG  SER A 314      30.793 -22.557  39.075  1.00 21.46           H
ATOM   3095  N   LEU A 315      27.183 -19.338  39.098  1.00 18.62           N
ATOM   3096  H   LEU A 315      27.043 -19.810  38.215  1.00 18.62           H
ATOM   3097  CA  LEU A 315      26.369 -18.162  39.391  1.00 20.95           C
ATOM   3098  HA  LEU A 315      27.032 -17.329  39.625  1.00 20.95           H
ATOM   3099  C   LEU A 315      25.461 -18.409  40.594  1.00 22.35           C
ATOM   3100  O   LEU A 315      25.217 -17.507  41.395  1.00 20.71           O
ATOM   3101  CB  LEU A 315      25.533 -17.811  38.156  1.00 21.99           C
ATOM   3102 1HB  LEU A 315      26.197 -17.817  37.291  1.00 21.99           H
ATOM   3103 2HB  LEU A 315      24.801 -18.605  38.013  1.00 21.99           H
ATOM   3104  CG  LEU A 315      24.781 -16.477  38.151  1.00 21.72           C
ATOM   3105  HG  LEU A 315      24.139 -16.424  39.030  1.00 21.72           H
ATOM   3106  CD1 LEU A 315      25.749 -15.302  38.172  1.00 27.36           C
ATOM   3107 1HD1 LEU A 315      25.197 -14.371  38.044  1.00 27.36           H
ATOM   3108 2HD1 LEU A 315      26.472 -15.405  37.362  1.00 27.36           H
ATOM   3109 3HD1 LEU A 315      26.273 -15.275  39.127  1.00 27.36           H
ATOM   3110  CD2 LEU A 315      23.909 -16.405  36.904  1.00 25.67           C
ATOM   3111 1HD2 LEU A 315      23.403 -15.440  36.870  1.00 25.67           H
ATOM   3112 2HD2 LEU A 315      23.165 -17.201  36.931  1.00 25.67           H
ATOM   3113 3HD2 LEU A 315      24.528 -16.517  36.013  1.00 25.67           H
ATOM   3114  N   GLY A 316      24.973 -19.638  40.724  1.00 19.38           N
ATOM   3115  H   GLY A 316      25.179 -20.333  40.020  1.00 19.38           H
ATOM   3116  CA  GLY A 316      24.183 -20.029  41.879  1.00 20.46           C
ATOM   3117 1HA  GLY A 316      23.373 -19.313  42.018  1.00 20.46           H
ATOM   3118 2HA  GLY A 316      23.758 -21.018  41.709  1.00 20.46           H
ATOM   3119  C   GLY A 316      25.011 -20.073  43.148  1.00 20.73           C
ATOM   3120  O   GLY A 316      24.561 -19.639  44.208  1.00 20.26           O
ATOM   3121  N   VAL A 317      26.230 -20.590  43.029  1.00 18.69           N
ATOM   3122  H   VAL A 317      26.525 -20.956  42.133  1.00 18.69           H
ATOM   3123  CA  VAL A 317      27.176 -20.618  44.142  1.00 18.19           C
ATOM   3124  HA  VAL A 317      26.722 -21.139  44.984  1.00 18.19           H
ATOM   3125  C   VAL A 317      27.477 -19.190  44.583  1.00 18.92           C
ATOM   3126  O   VAL A 317      27.489 -18.905  45.779  1.00 21.57           O
ATOM   3127  CB  VAL A 317      28.503 -21.320  43.775  1.00 19.20           C
ATOM   3128  HB  VAL A 317      28.882 -20.894  42.846  1.00 19.20           H
ATOM   3129  CG1 VAL A 317      29.559 -21.101  44.856  1.00 18.92           C
ATOM   3130 1HG1 VAL A 317      30.425 -21.733  44.661  1.00 18.92           H
ATOM   3131 2HG1 VAL A 317      29.148 -21.345  45.834  1.00 18.92           H
ATOM   3132 3HG1 VAL A 317      29.876 -20.058  44.851  1.00 18.92           H
ATOM   3133  CG2 VAL A 317      28.270 -22.813  43.562  1.00 19.67           C
ATOM   3134 1HG2 VAL A 317      29.217 -23.305  43.340  1.00 19.67           H
ATOM   3135 2HG2 VAL A 317      27.591 -22.963  42.722  1.00 19.67           H
ATOM   3136 3HG2 VAL A 317      27.838 -23.253  44.461  1.00 19.67           H
ATOM   3137  N   LEU A 318      27.708 -18.298  43.625  1.00 18.24           N
ATOM   3138  H   LEU A 318      27.678 -18.588  42.657  1.00 18.24           H
ATOM   3139  CA  LEU A 318      28.015 -16.904  43.930  1.00 19.13           C
ATOM   3140  HA  LEU A 318      28.842 -16.872  44.639  1.00 19.13           H
ATOM   3141  C   LEU A 318      26.834 -16.187  44.574  1.00 20.68           C
ATOM   3142  O   LEU A 318      27.023 -15.384  45.484  1.00 22.35           O
ATOM   3143  CB  LEU A 318      28.413 -16.151  42.658  1.00 20.75           C
ATOM   3144 1HB  LEU A 318      27.638 -16.326  41.911  1.00 20.75           H
ATOM   3145 2HB  LEU A 318      28.404 -15.087  42.891  1.00 20.75           H
ATOM   3146  CG  LEU A 318      29.768 -16.468  42.018  1.00 21.38           C
ATOM   3147  HG  LEU A 318      29.832 -17.536  41.812  1.00 21.38           H
ATOM   3148  CD1 LEU A 318      29.859 -15.706  40.706  1.00 24.79           C
ATOM   3149 1HD1 LEU A 318      30.792 -15.958  40.204  1.00 24.79           H
ATOM   3150 2HD1 LEU A 318      29.834 -14.634  40.901  1.00 24.79           H
ATOM   3151 3HD1 LEU A 318      29.023 -15.981  40.063  1.00 24.79           H
ATOM   3152  CD2 LEU A 318      30.933 -16.078  42.919  1.00 23.87           C
ATOM   3153 1HD2 LEU A 318      31.871 -16.242  42.388  1.00 23.87           H
ATOM   3154 2HD2 LEU A 318      30.921 -16.689  43.820  1.00 23.87           H
ATOM   3155 3HD2 LEU A 318      30.851 -15.025  43.191  1.00 23.87           H
ATOM   3156  N   CYS A 319      25.622 -16.459  44.103  1.00 19.79           N
ATOM   3157  H   CYS A 319      25.516 -17.126  43.351  1.00 19.79           H
ATOM   3158  CA  CYS A 319      24.432 -15.822  44.658  1.00 21.02           C
ATOM   3159  HA  CYS A 319      24.544 -14.739  44.592  1.00 21.02           H
ATOM   3160  C   CYS A 319      24.273 -16.184  46.132  1.00 22.04           C
ATOM   3161  O   CYS A 319      24.025 -15.321  46.974  1.00 23.14           O
ATOM   3162  CB  CYS A 319      23.204 -16.250  43.850  1.00 20.86           C
ATOM   3163 1HB  CYS A 319      23.443 -16.160  42.790  1.00 20.86           H
ATOM   3164 2HB  CYS A 319      22.997 -17.298  44.066  1.00 20.86           H
ATOM   3165  SG  CYS A 319      21.731 -15.258  44.206  1.00 28.10           S
ATOM   3166  HG  CYS A 319      20.906 -15.863  43.346  1.00 28.10           H
ATOM   3167  N   TYR A 320      24.441 -17.465  46.445  1.00 20.77           N
ATOM   3168  H   TYR A 320      24.627 -18.138  45.715  1.00 20.77           H
ATOM   3169  CA  TYR A 320      24.420 -17.929  47.829  1.00 20.46           C
ATOM   3170  HA  TYR A 320      23.489 -17.615  48.302  1.00 20.46           H
ATOM   3171  C   TYR A 320      25.583 -17.328  48.615  1.00 22.32           C
ATOM   3172  O   TYR A 320      25.403 -16.844  49.731  1.00 21.03           O
ATOM   3173  CB  TYR A 320      24.506 -19.457  47.851  1.00 22.48           C
ATOM   3174 1HB  TYR A 320      23.740 -19.862  47.191  1.00 22.48           H
ATOM   3175 2HB  TYR A 320      25.479 -19.750  47.457  1.00 22.48           H
ATOM   3176  CG  TYR A 320      24.346 -20.073  49.224  1.00 21.93           C
ATOM   3177  CD1 TYR A 320      25.423 -20.116  50.111  1.00 19.97           C
ATOM   3178  HD1 TYR A 320      26.359 -19.654  49.834  1.00 19.97           H
ATOM   3179  CD2 TYR A 320      23.141 -20.654  49.620  1.00 22.09           C
ATOM   3180  HD2 TYR A 320      22.282 -20.607  48.968  1.00 22.09           H
ATOM   3181  CE1 TYR A 320      25.316 -20.761  51.340  1.00 22.73           C
ATOM   3182  HE1 TYR A 320      26.162 -20.792  52.010  1.00 22.73           H
ATOM   3183  CE2 TYR A 320      23.034 -21.317  50.842  1.00 21.28           C
ATOM   3184  HE2 TYR A 320      22.106 -21.792  51.123  1.00 21.28           H
ATOM   3185  CZ  TYR A 320      24.128 -21.378  51.690  1.00 24.44           C
ATOM   3186  OH  TYR A 320      24.055 -22.060  52.882  1.00 23.80           O
ATOM   3187  HH  TYR A 320      23.238 -22.555  52.978  1.00 23.80           H
ATOM   3188  N   GLU A 321      26.780 -17.372  48.039  1.00 19.27           N
ATOM   3189  H   GLU A 321      26.871 -17.753  47.107  1.00 19.27           H
ATOM   3190  CA  GLU A 321      27.990 -16.908  48.713  1.00 19.27           C
ATOM   3191  HA  GLU A 321      28.078 -17.430  49.665  1.00 19.27           H
ATOM   3192  C   GLU A 321      27.972 -15.412  49.011  1.00 19.94           C
ATOM   3193  O   GLU A 321      28.504 -14.977  50.031  1.00 23.06           O
ATOM   3194  CB  GLU A 321      29.216 -17.240  47.860  1.00 20.75           C
ATOM   3195 1HB  GLU A 321      29.181 -18.298  47.599  1.00 20.75           H
ATOM   3196 2HB  GLU A 321      29.172 -16.657  46.941  1.00 20.75           H
ATOM   3197  CG  GLU A 321      30.545 -16.964  48.544  1.00 22.19           C
ATOM   3198 1HG  GLU A 321      30.610 -15.904  48.786  1.00 22.19           H
ATOM   3199 2HG  GLU A 321      30.598 -17.539  49.468  1.00 22.19           H
ATOM   3200  CD  GLU A 321      31.718 -17.336  47.658  1.00 25.23           C
ATOM   3201  OE1 GLU A 321      31.827 -16.790  46.540  1.00 26.17           O
ATOM   3202  OE2 GLU A 321      32.541 -18.185  48.061  1.00 27.93           O
ATOM   3203  N   PHE A 322      27.370 -14.613  48.138  1.00 19.23           N
ATOM   3204  H   PHE A 322      26.964 -14.997  47.295  1.00 19.23           H
ATOM   3205  CA  PHE A 322      27.276 -13.177  48.379  1.00 21.49           C
ATOM   3206  HA  PHE A 322      28.258 -12.805  48.667  1.00 21.49           H
ATOM   3207  C   PHE A 322      26.331 -12.873  49.538  1.00 22.78           C
ATOM   3208  O   PHE A 322      26.593 -11.969  50.329  1.00 24.59           O
ATOM   3209  CB  PHE A 322      26.794 -12.441  47.124  1.00 21.53           C
ATOM   3210 1HB  PHE A 322      25.860 -12.898  46.799  1.00 21.53           H
ATOM   3211 2HB  PHE A 322      26.585 -11.407  47.394  1.00 21.53           H
ATOM   3212  CG  PHE A 322      27.765 -12.451  45.970  1.00 23.80           C
ATOM   3213  CD1 PHE A 322      29.145 -12.409  46.163  1.00 22.09           C
ATOM   3214  HD1 PHE A 322      29.558 -12.377  47.160  1.00 22.09           H
ATOM   3215  CD2 PHE A 322      27.279 -12.463  44.666  1.00 25.26           C
ATOM   3216  HD2 PHE A 322      26.215 -12.511  44.490  1.00 25.26           H
ATOM   3217  CE1 PHE A 322      30.019 -12.398  45.078  1.00 21.84           C
ATOM   3218  HE1 PHE A 322      31.086 -12.387  45.245  1.00 21.84           H
ATOM   3219  CE2 PHE A 322      28.143 -12.416  43.575  1.00 24.14           C
ATOM   3220  HE2 PHE A 322      27.745 -12.410  42.571  1.00 24.14           H
ATOM   3221  CZ  PHE A 322      29.517 -12.389  43.781  1.00 23.10           C
ATOM   3222  HZ  PHE A 322      30.192 -12.366  42.937  1.00 23.10           H
ATOM   3223  N   LEU A 323      25.231 -13.611  49.637  1.00 21.75           N
ATOM   3224  H   LEU A 323      25.079 -14.363  48.979  1.00 21.75           H
ATOM   3225  CA  LEU A 323      24.231 -13.367  50.672  1.00 26.31           C
ATOM   3226  HA  LEU A 323      24.107 -12.290  50.797  1.00 26.31           H
ATOM   3227  C   LEU A 323      24.633 -13.948  52.024  1.00 27.80           C
ATOM   3228  O   LEU A 323      24.296 -13.391  53.067  1.00 27.77           O
ATOM   3229  CB  LEU A 323      22.890 -13.984  50.263  1.00 22.19           C
ATOM   3230 1HB  LEU A 323      23.058 -15.044  50.075  1.00 22.19           H
ATOM   3231 2HB  LEU A 323      22.209 -13.902  51.110  1.00 22.19           H
ATOM   3232  CG  LEU A 323      22.188 -13.391  49.038  1.00 24.28           C
ATOM   3233  HG  LEU A 323      22.900 -13.343  48.215  1.00 24.28           H
ATOM   3234  CD1 LEU A 323      21.037 -14.299  48.627  1.00 24.37           C
ATOM   3235 1HD1 LEU A 323      20.564 -13.900  47.729  1.00 24.37           H
ATOM   3236 2HD1 LEU A 323      20.303 -14.354  49.431  1.00 24.37           H
ATOM   3237 3HD1 LEU A 323      21.420 -15.296  48.412  1.00 24.37           H
ATOM   3238  CD2 LEU A 323      21.654 -11.989  49.310  1.00 27.42           C
ATOM   3239 1HD2 LEU A 323      21.135 -11.620  48.425  1.00 27.42           H
ATOM   3240 2HD2 LEU A 323      22.483 -11.319  49.540  1.00 27.42           H
ATOM   3241 3HD2 LEU A 323      20.963 -12.012  50.153  1.00 27.42           H
ATOM   3242  N   VAL A 324      25.313 -15.090  52.000  1.00 24.23           N
ATOM   3243  H   VAL A 324      25.571 -15.483  51.104  1.00 24.23           H
ATOM   3244  CA  VAL A 324      25.650 -15.840  53.209  1.00 25.03           C
ATOM   3245  HA  VAL A 324      24.990 -15.515  54.013  1.00 25.03           H
ATOM   3246  C   VAL A 324      27.084 -15.591  53.667  1.00 25.38           C
ATOM   3247  O   VAL A 324      27.381 -15.659  54.860  1.00 26.38           O
ATOM   3248  CB  VAL A 324      25.423 -17.355  52.994  1.00 22.03           C
ATOM   3249  HB  VAL A 324      26.050 -17.690  52.168  1.00 22.03           H
ATOM   3250  CG1 VAL A 324      25.795 -18.159  54.238  1.00 26.68           C
ATOM   3251 1HG1 VAL A 324      25.519 -19.204  54.095  1.00 26.68           H
ATOM   3252 2HG1 VAL A 324      25.271 -17.762  55.107  1.00 26.68           H
ATOM   3253 3HG1 VAL A 324      26.870 -18.101  54.404  1.00 26.68           H
ATOM   3254  CG2 VAL A 324      23.959 -17.619  52.642  1.00 22.41           C
ATOM   3255 1HG2 VAL A 324      23.781 -18.693  52.588  1.00 22.41           H
ATOM   3256 2HG2 VAL A 324      23.725 -17.177  51.674  1.00 22.41           H
ATOM   3257 3HG2 VAL A 324      23.310 -17.185  53.402  1.00 22.41           H
ATOM   3258  N   GLY A 325      27.969 -15.286  52.724  1.00 25.78           N
ATOM   3259  H   GLY A 325      27.669 -15.187  51.763  1.00 25.78           H
ATOM   3260  CA  GLY A 325      29.374 -15.067  53.020  1.00 24.72           C
ATOM   3261 1HA  GLY A 325      29.748 -14.284  52.360  1.00 24.72           H
ATOM   3262 2HA  GLY A 325      29.481 -14.721  54.048  1.00 24.72           H
ATOM   3263  C   GLY A 325      30.241 -16.297  52.826  1.00 25.19           C
ATOM   3264  O   GLY A 325      31.465 -16.228  52.938  1.00 27.55           O
ATOM   3265  N   LYS A 326      29.606 -17.431  52.546  1.00 25.20           N
ATOM   3266  H   LYS A 326      28.599 -17.413  52.460  1.00 25.20           H
ATOM   3267  CA  LYS A 326      30.291 -18.706  52.343  1.00 22.51           C
ATOM   3268  HA  LYS A 326      31.333 -18.517  52.085  1.00 22.51           H
ATOM   3269  C   LYS A 326      29.614 -19.469  51.209  1.00 22.18           C
ATOM   3270  O   LYS A 326      28.399 -19.361  51.053  1.00 22.61           O
ATOM   3271  CB  LYS A 326      30.220 -19.553  53.618  1.00  0.00           C
ATOM   3272 1HB  LYS A 326      29.170 -19.690  53.880  1.00  0.00           H
ATOM   3273 2HB  LYS A 326      30.649 -20.533  53.410  1.00  0.00           H
ATOM   3274  CG  LYS A 326      30.944 -18.949  54.814  1.00  0.00           C
ATOM   3275 1HG  LYS A 326      31.997 -18.819  54.564  1.00  0.00           H
ATOM   3276 2HG  LYS A 326      30.510 -17.976  55.043  1.00  0.00           H
ATOM   3277  CD  LYS A 326      30.823 -19.839  56.041  1.00  0.00           C
ATOM   3278 1HD  LYS A 326      29.767 -20.005  56.257  1.00  0.00           H
ATOM   3279 2HD  LYS A 326      31.300 -20.798  55.840  1.00  0.00           H
ATOM   3280  CE  LYS A 326      31.484 -19.188  57.245  1.00  0.00           C
ATOM   3281 1HE  LYS A 326      32.544 -19.036  57.028  1.00  0.00           H
ATOM   3282 2HE  LYS A 326      31.024 -18.211  57.416  1.00  0.00           H
ATOM   3283  NZ  LYS A 326      31.309 -20.071  58.445  1.00  0.00           N
ATOM   3284 1HZ  LYS A 326      31.768 -19.667  59.250  1.00  0.00           H
ATOM   3285 2HZ  LYS A 326      31.713 -20.981  58.268  1.00  0.00           H
ATOM   3286 3HZ  LYS A 326      30.328 -20.191  58.655  1.00  0.00           H
ATOM   3287  N   PRO A 327      30.369 -20.239  50.409  1.00 22.40           N
ATOM   3288  CA  PRO A 327      29.663 -21.002  49.373  1.00 20.55           C
ATOM   3289  HA  PRO A 327      28.972 -20.350  48.839  1.00 20.55           H
ATOM   3290  C   PRO A 327      28.898 -22.189  49.961  1.00 20.66           C
ATOM   3291  O   PRO A 327      29.218 -22.654  51.055  1.00 22.77           O
ATOM   3292  CB  PRO A 327      30.793 -21.433  48.435  1.00 23.82           C
ATOM   3293 1HB  PRO A 327      30.566 -22.389  47.964  1.00 23.82           H
ATOM   3294 2HB  PRO A 327      30.963 -20.665  47.681  1.00 23.82           H
ATOM   3295  CG  PRO A 327      31.984 -21.547  49.316  1.00 25.72           C
ATOM   3296 1HG  PRO A 327      32.014 -22.539  49.764  1.00 25.72           H
ATOM   3297 2HG  PRO A 327      32.895 -21.366  48.746  1.00 25.72           H
ATOM   3298  CD  PRO A 327      31.820 -20.497  50.384  1.00 22.55           C
ATOM   3299 1HD  PRO A 327      32.161 -20.879  51.346  1.00 22.55           H
ATOM   3300 2HD  PRO A 327      32.364 -19.592  50.114  1.00 22.55           H
ATOM   3301  N   PRO A 328      27.860 -22.680  49.264  1.00 19.35           N
ATOM   3302  CA  PRO A 328      26.932 -23.609  49.921  1.00 19.66           C
ATOM   3303  HA  PRO A 328      26.630 -23.200  50.885  1.00 19.66           H
ATOM   3304  C   PRO A 328      27.420 -25.037  50.149  1.00 19.82           C
ATOM   3305  O   PRO A 328      26.828 -25.770  50.939  1.00 23.67           O
ATOM   3306  CB  PRO A 328      25.728 -23.607  48.976  1.00 19.15           C
ATOM   3307 1HB  PRO A 328      25.231 -24.576  48.984  1.00 19.15           H
ATOM   3308 2HB  PRO A 328      25.031 -22.817  49.252  1.00 19.15           H
ATOM   3309  CG  PRO A 328      26.302 -23.328  47.641  1.00 20.92           C
ATOM   3310 1HG  PRO A 328      26.695 -24.246  47.208  1.00 20.92           H
ATOM   3311 2HG  PRO A 328      25.551 -22.885  46.986  1.00 20.92           H
ATOM   3312  CD  PRO A 328      27.420 -22.358  47.895  1.00 21.45           C
ATOM   3313 1HD  PRO A 328      28.228 -22.530  47.185  1.00 21.45           H
ATOM   3314 2HD  PRO A 328      27.059 -21.331  47.840  1.00 21.45           H
ATOM   3315  N   PHE A 329      28.482 -25.441  49.460  1.00 19.00           N
ATOM   3316  H   PHE A 329      28.952 -24.794  48.845  1.00 19.00           H
ATOM   3317  CA  PHE A 329      28.991 -26.806  49.559  1.00 17.47           C
ATOM   3318  HA  PHE A 329      28.253 -27.424  50.072  1.00 17.47           H
ATOM   3319  C   PHE A 329      30.293 -26.882  50.352  1.00 22.14           C
ATOM   3320  O   PHE A 329      30.935 -27.931  50.409  1.00 23.00           O
ATOM   3321  CB  PHE A 329      29.209 -27.381  48.157  1.00 20.02           C
ATOM   3322 1HB  PHE A 329      30.013 -26.828  47.672  1.00 20.02           H
ATOM   3323 2HB  PHE A 329      29.520 -28.421  48.253  1.00 20.02           H
ATOM   3324  CG  PHE A 329      27.983 -27.325  47.289  1.00 19.46           C
ATOM   3325  CD1 PHE A 329      26.882 -28.127  47.569  1.00 20.76           C
ATOM   3326  HD1 PHE A 329      26.917 -28.822  48.394  1.00 20.76           H
ATOM   3327  CD2 PHE A 329      27.920 -26.446  46.213  1.00 20.16           C
ATOM   3328  HD2 PHE A 329      28.775 -25.833  45.967  1.00 20.16           H
ATOM   3329  CE1 PHE A 329      25.722 -28.035  46.806  1.00 20.28           C
ATOM   3330  HE1 PHE A 329      24.872 -28.657  47.041  1.00 20.28           H
ATOM   3331  CE2 PHE A 329      26.757 -26.333  45.456  1.00 19.48           C
ATOM   3332  HE2 PHE A 329      26.713 -25.632  44.636  1.00 19.48           H
ATOM   3333  CZ  PHE A 329      25.656 -27.132  45.750  1.00 20.76           C
ATOM   3334  HZ  PHE A 329      24.757 -27.058  45.156  1.00 20.76           H
ATOM   3335  N   GLU A 330      30.666 -25.767  50.971  1.00 24.11           N
ATOM   3336  H   GLU A 330      30.047 -24.969  50.960  1.00 24.11           H
ATOM   3337  CA  GLU A 330      31.921 -25.658  51.708  1.00 24.98           C
ATOM   3338  HA  GLU A 330      32.748 -25.831  51.019  1.00 24.98           H
ATOM   3339  C   GLU A 330      32.001 -26.687  52.831  1.00 24.79           C
ATOM   3340  O   GLU A 330      31.031 -26.911  53.554  1.00 24.85           O
ATOM   3341  CB  GLU A 330      32.044 -24.252  52.301  1.00 31.05           C
ATOM   3342 1HB  GLU A 330      31.767 -23.530  51.534  1.00 31.05           H
ATOM   3343 2HB  GLU A 330      31.338 -24.156  53.126  1.00 31.05           H
ATOM   3344  CG  GLU A 330      33.435 -23.897  52.803  1.00 34.38           C
ATOM   3345 1HG  GLU A 330      33.716 -24.584  53.601  1.00 34.38           H
ATOM   3346 2HG  GLU A 330      34.143 -24.008  51.980  1.00 34.38           H
ATOM   3347  CD  GLU A 330      33.502 -22.474  53.323  1.00 38.65           C
ATOM   3348  OE1 GLU A 330      32.791 -22.150  54.298  1.00 45.81           O
ATOM   3349  OE2 GLU A 330      34.260 -21.661  52.753  1.00 48.09           O
ATOM   3350  N   ALA A 331      33.166 -27.307  52.984  1.00 24.49           N
ATOM   3351  H   ALA A 331      33.944 -27.087  52.377  1.00 24.49           H
ATOM   3352  CA  ALA A 331      33.386 -28.305  54.025  1.00 24.05           C
ATOM   3353  HA  ALA A 331      32.729 -28.088  54.867  1.00 24.05           H
ATOM   3354  C   ALA A 331      34.834 -28.246  54.503  1.00 21.36           C
ATOM   3355  O   ALA A 331      35.690 -27.653  53.848  1.00 26.00           O
ATOM   3356  CB  ALA A 331      33.063 -29.693  53.493  1.00 26.43           C
ATOM   3357 1HB  ALA A 331      32.066 -29.695  53.053  1.00 26.43           H
ATOM   3358 2HB  ALA A 331      33.096 -30.411  54.312  1.00 26.43           H
ATOM   3359 3HB  ALA A 331      33.795 -29.973  52.736  1.00 26.43           H
ATOM   3360  N   ASN A 332      35.104 -28.858  55.651  1.00 23.32           N
ATOM   3361  H   ASN A 332      34.367 -29.339  56.146  1.00 23.32           H
ATOM   3362  CA  ASN A 332      36.443 -28.851  56.234  1.00 23.52           C
ATOM   3363  HA  ASN A 332      36.768 -27.817  56.357  1.00 23.52           H
ATOM   3364  C   ASN A 332      37.478 -29.556  55.360  1.00 22.43           C
ATOM   3365  O   ASN A 332      38.667 -29.247  55.435  1.00 24.31           O
ATOM   3366  CB  ASN A 332      36.409 -29.527  57.607  1.00 25.15           C
ATOM   3367 1HB  ASN A 332      35.962 -30.515  57.510  1.00 25.15           H
ATOM   3368 2HB  ASN A 332      37.432 -29.641  57.963  1.00 25.15           H
ATOM   3369  CG  ASN A 332      35.639 -28.723  58.631  1.00 27.62           C
ATOM   3370  OD1 ASN A 332      35.898 -27.540  58.835  1.00 29.06           O
ATOM   3371  ND2 ASN A 332      34.684 -29.363  59.287  1.00 30.55           N
ATOM   3372 1HD2 ASN A 332      34.145 -28.864  59.979  1.00 30.55           H
ATOM   3373 2HD2 ASN A 332      34.506 -30.338  59.100  1.00 30.55           H
ATOM   3374  N   THR A 333      37.038 -30.512  54.549  1.00 22.15           N
ATOM   3375  H   THR A 333      36.049 -30.710  54.498  1.00 22.15           H
ATOM   3376  CA  THR A 333      37.939 -31.273  53.687  1.00 19.09           C
ATOM   3377  HA  THR A 333      38.937 -30.840  53.748  1.00 19.09           H
ATOM   3378  C   THR A 333      37.464 -31.202  52.240  1.00 19.89           C
ATOM   3379  O   THR A 333      36.267 -31.098  51.973  1.00 21.79           O
ATOM   3380  CB  THR A 333      38.016 -32.758  54.100  1.00 20.60           C
ATOM   3381  HB  THR A 333      38.710 -33.276  53.438  1.00 20.60           H
ATOM   3382  OG1 THR A 333      36.721 -33.359  53.980  1.00 23.95           O
ATOM   3383  HG1 THR A 333      36.771 -34.254  54.327  1.00 23.95           H
ATOM   3384  CG2 THR A 333      38.490 -32.912  55.540  1.00 24.09           C
ATOM   3385 1HG2 THR A 333      38.610 -33.971  55.770  1.00 24.09           H
ATOM   3386 2HG2 THR A 333      37.756 -32.481  56.221  1.00 24.09           H
ATOM   3387 3HG2 THR A 333      39.447 -32.405  55.669  1.00 24.09           H
ATOM   3388  N   TYR A 334      38.401 -31.270  51.301  1.00 18.02           N
ATOM   3389  H   TYR A 334      39.374 -31.355  51.561  1.00 18.02           H
ATOM   3390  CA  TYR A 334      38.067 -31.223  49.880  1.00 20.05           C
ATOM   3391  HA  TYR A 334      37.442 -30.350  49.692  1.00 20.05           H
ATOM   3392  C   TYR A 334      37.278 -32.462  49.467  1.00 21.79           C
ATOM   3393  O   TYR A 334      36.428 -32.401  48.580  1.00 19.28           O
ATOM   3394  CB  TYR A 334      39.337 -31.112  49.032  1.00 20.48           C
ATOM   3395 1HB  TYR A 334      40.025 -31.908  49.317  1.00 20.48           H
ATOM   3396 2HB  TYR A 334      39.066 -31.253  47.986  1.00 20.48           H
ATOM   3397  CG  TYR A 334      40.045 -29.781  49.164  1.00 22.28           C
ATOM   3398  CD1 TYR A 334      40.954 -29.550  50.198  1.00 22.56           C
ATOM   3399  HD1 TYR A 334      41.177 -30.337  50.904  1.00 22.56           H
ATOM   3400  CD2 TYR A 334      39.809 -28.754  48.249  1.00 19.82           C
ATOM   3401  HD2 TYR A 334      39.122 -28.914  47.431  1.00 19.82           H
ATOM   3402  CE1 TYR A 334      41.584 -28.315  50.335  1.00 23.45           C
ATOM   3403  HE1 TYR A 334      42.278 -28.147  51.145  1.00 23.45           H
ATOM   3404  CE2 TYR A 334      40.445 -27.520  48.376  1.00 25.51           C
ATOM   3405  HE2 TYR A 334      40.247 -26.731  47.666  1.00 25.51           H
ATOM   3406  CZ  TYR A 334      41.325 -27.306  49.424  1.00 24.69           C
ATOM   3407  OH  TYR A 334      41.954 -26.090  49.554  1.00 24.58           O
ATOM   3408  HH  TYR A 334      41.695 -25.463  48.877  1.00 24.58           H
ATOM   3409  N   GLN A 335      37.549 -33.582  50.129  1.00 21.10           N
ATOM   3410  H   GLN A 335      38.271 -33.576  50.835  1.00 21.10           H
ATOM   3411  CA  GLN A 335      36.817 -34.822  49.892  1.00 20.75           C
ATOM   3412  HA  GLN A 335      36.892 -35.086  48.837  1.00 20.75           H
ATOM   3413  C   GLN A 335      35.337 -34.671  50.235  1.00 20.58           C
ATOM   3414  O   GLN A 335      34.479 -35.201  49.531  1.00 21.31           O
ATOM   3415  CB  GLN A 335      37.407 -35.950  50.742  1.00 24.24           C
ATOM   3416 1HB  GLN A 335      37.391 -35.629  51.784  1.00 24.24           H
ATOM   3417 2HB  GLN A 335      36.770 -36.829  50.649  1.00 24.24           H
ATOM   3418  CG  GLN A 335      38.831 -36.348  50.378  1.00 29.49           C
ATOM   3419 1HG  GLN A 335      38.831 -36.825  49.399  1.00 29.49           H
ATOM   3420 2HG  GLN A 335      39.455 -35.457  50.330  1.00 29.49           H
ATOM   3421  CD  GLN A 335      39.434 -37.296  51.396  1.00 32.16           C
ATOM   3422  OE1 GLN A 335      39.063 -37.285  52.568  1.00 38.33           O
ATOM   3423  NE2 GLN A 335      40.378 -38.116  50.962  1.00 39.05           N
ATOM   3424 1HE2 GLN A 335      40.816 -38.751  51.613  1.00 39.05           H
ATOM   3425 2HE2 GLN A 335      40.670 -38.092  49.996  1.00 39.05           H
ATOM   3426  N   GLU A 336      35.028 -33.965  51.317  1.00 19.88           N
ATOM   3427  H   GLU A 336      35.759 -33.545  51.874  1.00 19.88           H
ATOM   3428  CA  GLU A 336      33.640 -33.759  51.720  1.00 22.68           C
ATOM   3429  HA  GLU A 336      33.097 -34.694  51.579  1.00 22.68           H
ATOM   3430  C   GLU A 336      32.969 -32.698  50.852  1.00 23.29           C
ATOM   3431  O   GLU A 336      31.799 -32.837  50.497  1.00 20.23           O
ATOM   3432  CB  GLU A 336      33.566 -33.379  53.202  1.00 22.17           C
ATOM   3433 1HB  GLU A 336      34.071 -34.153  53.779  1.00 22.17           H
ATOM   3434 2HB  GLU A 336      34.106 -32.444  53.350  1.00 22.17           H
ATOM   3435  CG  GLU A 336      32.153 -33.213  53.747  1.00 28.34           C
ATOM   3436 1HG  GLU A 336      32.214 -32.757  54.736  1.00 28.34           H
ATOM   3437 2HG  GLU A 336      31.601 -32.536  53.094  1.00 28.34           H
ATOM   3438  CD  GLU A 336      31.385 -34.518  53.854  1.00 36.35           C
ATOM   3439  OE1 GLU A 336      31.969 -35.603  53.643  1.00 41.37           O
ATOM   3440  OE2 GLU A 336      30.170 -34.469  54.143  1.00 40.91           O
ATOM   3441  N   THR A 337      33.708 -31.657  50.485  1.00 18.85           N
ATOM   3442  H   THR A 337      34.654 -31.570  50.832  1.00 18.85           H
ATOM   3443  CA  THR A 337      33.202 -30.633  49.574  1.00 19.98           C
ATOM   3444  HA  THR A 337      32.329 -30.154  50.018  1.00 19.98           H
ATOM   3445  C   THR A 337      32.785 -31.288  48.260  1.00 19.19           C
ATOM   3446  O   THR A 337      31.733 -30.980  47.701  1.00 19.57           O
ATOM   3447  CB  THR A 337      34.274 -29.559  49.289  1.00 22.92           C
ATOM   3448  HB  THR A 337      35.119 -30.026  48.784  1.00 22.92           H
ATOM   3449  OG1 THR A 337      34.726 -28.996  50.527  1.00 26.59           O
ATOM   3450  HG1 THR A 337      35.411 -28.351  50.336  1.00 26.59           H
ATOM   3451  CG2 THR A 337      33.733 -28.435  48.417  1.00 19.97           C
ATOM   3452 1HG2 THR A 337      34.530 -27.720  48.217  1.00 19.97           H
ATOM   3453 2HG2 THR A 337      32.915 -27.930  48.929  1.00 19.97           H
ATOM   3454 3HG2 THR A 337      33.375 -28.843  47.472  1.00 19.97           H
ATOM   3455  N   TYR A 338      33.608 -32.216  47.784  1.00 18.02           N
ATOM   3456  H   TYR A 338      34.462 -32.421  48.285  1.00 18.02           H
ATOM   3457  CA  TYR A 338      33.324 -32.978  46.572  1.00 18.11           C
ATOM   3458  HA  TYR A 338      33.260 -32.297  45.722  1.00 18.11           H
ATOM   3459  C   TYR A 338      31.997 -33.724  46.695  1.00 19.37           C
ATOM   3460  O   TYR A 338      31.155 -33.674  45.798  1.00 20.37           O
ATOM   3461  CB  TYR A 338      34.466 -33.970  46.339  1.00 20.48           C
ATOM   3462 1HB  TYR A 338      35.414 -33.442  46.447  1.00 20.48           H
ATOM   3463 2HB  TYR A 338      34.422 -34.741  47.107  1.00 20.48           H
ATOM   3464  CG  TYR A 338      34.449 -34.646  44.987  1.00 21.37           C
ATOM   3465  CD1 TYR A 338      33.659 -35.774  44.758  1.00 26.15           C
ATOM   3466  HD1 TYR A 338      33.014 -36.145  45.541  1.00 26.15           H
ATOM   3467  CD2 TYR A 338      35.262 -34.184  43.952  1.00 23.16           C
ATOM   3468  HD2 TYR A 338      35.866 -33.300  44.097  1.00 23.16           H
ATOM   3469  CE1 TYR A 338      33.690 -36.430  43.529  1.00 27.08           C
ATOM   3470  HE1 TYR A 338      33.061 -37.291  43.356  1.00 27.08           H
ATOM   3471  CE2 TYR A 338      35.328 -34.863  42.739  1.00 24.71           C
ATOM   3472  HE2 TYR A 338      35.996 -34.521  41.963  1.00 24.71           H
ATOM   3473  CZ  TYR A 338      34.526 -35.971  42.525  1.00 28.86           C
ATOM   3474  OH  TYR A 338      34.560 -36.611  41.309  1.00 32.90           O
ATOM   3475  HH  TYR A 338      35.113 -36.157  40.669  1.00 32.90           H
ATOM   3476  N   LYS A 339      31.805 -34.409  47.819  1.00 19.11           N
ATOM   3477  H   LYS A 339      32.526 -34.400  48.528  1.00 19.11           H
ATOM   3478  CA  LYS A 339      30.579 -35.162  48.073  1.00 19.08           C
ATOM   3479  HA  LYS A 339      30.421 -35.866  47.256  1.00 19.08           H
ATOM   3480  C   LYS A 339      29.365 -34.241  48.121  1.00 21.00           C
ATOM   3481  O   LYS A 339      28.315 -34.573  47.573  1.00 23.91           O
ATOM   3482  CB  LYS A 339      30.687 -35.941  49.386  1.00 22.01           C
ATOM   3483 1HB  LYS A 339      30.964 -35.247  50.180  1.00 22.01           H
ATOM   3484 2HB  LYS A 339      29.710 -36.361  49.627  1.00 22.01           H
ATOM   3485  CG  LYS A 339      31.704 -37.074  49.347  1.00 25.60           C
ATOM   3486 1HG  LYS A 339      31.383 -37.819  48.618  1.00 25.60           H
ATOM   3487 2HG  LYS A 339      32.670 -36.676  49.038  1.00 25.60           H
ATOM   3488  CD  LYS A 339      31.861 -37.735  50.709  1.00 34.51           C
ATOM   3489 1HD  LYS A 339      32.119 -36.973  51.445  1.00 34.51           H
ATOM   3490 2HD  LYS A 339      30.919 -38.202  50.996  1.00 34.51           H
ATOM   3491  CE  LYS A 339      32.962 -38.783  50.678  1.00 39.30           C
ATOM   3492 1HE  LYS A 339      32.709 -39.545  49.937  1.00 39.30           H
ATOM   3493 2HE  LYS A 339      33.894 -38.303  50.372  1.00 39.30           H
ATOM   3494  NZ  LYS A 339      33.109 -39.394  52.040  1.00 47.35           N
ATOM   3495 1HZ  LYS A 339      33.863 -40.068  52.048  1.00 47.35           H
ATOM   3496 2HZ  LYS A 339      32.255 -39.861  52.313  1.00 47.35           H
ATOM   3497 3HZ  LYS A 339      33.311 -38.677  52.724  1.00 47.35           H
ATOM   3498  N   ARG A 340      29.503 -33.085  48.762  1.00 19.22           N
ATOM   3499  H   ARG A 340      30.393 -32.859  49.186  1.00 19.22           H
ATOM   3500  CA  ARG A 340      28.400 -32.133  48.877  1.00 18.68           C
ATOM   3501  HA  ARG A 340      27.522 -32.663  49.249  1.00 18.68           H
ATOM   3502  C   ARG A 340      28.010 -31.560  47.520  1.00 18.48           C
ATOM   3503  O   ARG A 340      26.824 -31.405  47.240  1.00 20.40           O
ATOM   3504  CB  ARG A 340      28.740 -31.021  49.873  1.00 20.76           C
ATOM   3505 1HB  ARG A 340      29.696 -30.573  49.601  1.00 20.76           H
ATOM   3506 2HB  ARG A 340      27.967 -30.254  49.818  1.00 20.76           H
ATOM   3507  CG  ARG A 340      28.809 -31.529  51.306  1.00 21.34           C
ATOM   3508 1HG  ARG A 340      27.853 -31.989  51.559  1.00 21.34           H
ATOM   3509 2HG  ARG A 340      29.586 -32.289  51.378  1.00 21.34           H
ATOM   3510  CD  ARG A 340      29.104 -30.439  52.325  1.00 30.17           C
ATOM   3511 1HD  ARG A 340      30.048 -29.954  52.075  1.00 30.17           H
ATOM   3512 2HD  ARG A 340      28.303 -29.699  52.306  1.00 30.17           H
ATOM   3513  NE  ARG A 340      29.189 -31.043  53.654  1.00 35.98           N
ATOM   3514  HE  ARG A 340      29.066 -32.043  53.710  1.00 35.98           H
ATOM   3515  CZ  ARG A 340      29.411 -30.392  54.789  1.00 36.91           C
ATOM   3516  NH1 ARG A 340      29.603 -29.091  54.857  1.00 37.56           N
ATOM   3517 1HH1 ARG A 340      29.670 -28.549  54.008  1.00 37.56           H
ATOM   3518 2HH1 ARG A 340      29.695 -28.646  55.756  1.00 37.56           H
ATOM   3519  NH2 ARG A 340      29.447 -31.083  55.910  1.00 35.61           N
ATOM   3520 1HH2 ARG A 340      29.312 -32.081  55.873  1.00 35.61           H
ATOM   3521 2HH2 ARG A 340      29.601 -30.603  56.782  1.00 35.61           H
ATOM   3522  N   ILE A 341      28.988 -31.284  46.666  1.00 17.80           N
ATOM   3523  H   ILE A 341      29.950 -31.400  46.956  1.00 17.80           H
ATOM   3524  CA  ILE A 341      28.710 -30.827  45.305  1.00 16.81           C
ATOM   3525  HA  ILE A 341      28.036 -29.971  45.349  1.00 16.81           H
ATOM   3526  C   ILE A 341      28.021 -31.922  44.497  1.00 19.42           C
ATOM   3527  O   ILE A 341      26.985 -31.680  43.879  1.00 20.70           O
ATOM   3528  CB  ILE A 341      29.999 -30.414  44.560  1.00 16.95           C
ATOM   3529  HB  ILE A 341      30.706 -31.241  44.618  1.00 16.95           H
ATOM   3530  CG1 ILE A 341      30.627 -29.184  45.223  1.00 17.75           C
ATOM   3531 1HG1 ILE A 341      30.085 -28.293  44.906  1.00 17.75           H
ATOM   3532 2HG1 ILE A 341      30.534 -29.273  46.304  1.00 17.75           H
ATOM   3533  CG2 ILE A 341      29.713 -30.127  43.086  1.00 19.50           C
ATOM   3534 1HG2 ILE A 341      30.638 -29.855  42.578  1.00 19.50           H
ATOM   3535 2HG2 ILE A 341      29.001 -29.308  42.996  1.00 19.50           H
ATOM   3536 3HG2 ILE A 341      29.307 -31.015  42.602  1.00 19.50           H
ATOM   3537  CD1 ILE A 341      32.092 -29.007  44.900  1.00 18.12           C
ATOM   3538 1HD1 ILE A 341      32.473 -28.140  45.439  1.00 18.12           H
ATOM   3539 2HD1 ILE A 341      32.221 -28.855  43.829  1.00 18.12           H
ATOM   3540 3HD1 ILE A 341      32.645 -29.894  45.210  1.00 18.12           H
ATOM   3541  N   SER A 342      28.599 -33.118  44.487  1.00 21.59           N
ATOM   3542  H   SER A 342      29.425 -33.280  45.047  1.00 21.59           H
ATOM   3543  CA  SER A 342      28.105 -34.201  43.641  1.00 21.33           C
ATOM   3544  HA  SER A 342      28.103 -33.855  42.608  1.00 21.33           H
ATOM   3545  C   SER A 342      26.679 -34.615  43.993  1.00 24.63           C
ATOM   3546  O   SER A 342      25.910 -35.030  43.126  1.00 25.26           O
ATOM   3547  CB  SER A 342      29.036 -35.412  43.740  1.00 27.18           C
ATOM   3548 1HB  SER A 342      28.681 -36.196  43.072  1.00 27.18           H
ATOM   3549 2HB  SER A 342      30.041 -35.117  43.438  1.00 27.18           H
ATOM   3550  OG  SER A 342      29.079 -35.907  45.068  1.00 31.52           O
ATOM   3551  HG  SER A 342      29.329 -35.185  45.651  1.00 31.52           H
ATOM   3552  N   ARG A 343      26.326 -34.489  45.268  1.00 21.20           N
ATOM   3553  H   ARG A 343      27.005 -34.134  45.928  1.00 21.20           H
ATOM   3554  CA  ARG A 343      25.004 -34.862  45.767  1.00 22.41           C
ATOM   3555  HA  ARG A 343      24.556 -35.592  45.093  1.00 22.41           H
ATOM   3556  C   ARG A 343      24.051 -33.674  45.856  1.00 24.63           C
ATOM   3557  O   ARG A 343      22.863 -33.848  46.119  1.00 27.26           O
ATOM   3558  CB  ARG A 343      25.158 -35.492  47.154  1.00 29.08           C
ATOM   3559 1HB  ARG A 343      25.622 -34.753  47.808  1.00 29.08           H
ATOM   3560 2HB  ARG A 343      24.168 -35.725  47.548  1.00 29.08           H
ATOM   3561  CG  ARG A 343      26.002 -36.760  47.186  1.00 30.16           C
ATOM   3562 1HG  ARG A 343      25.458 -37.571  46.703  1.00 30.16           H
ATOM   3563 2HG  ARG A 343      26.934 -36.590  46.648  1.00 30.16           H
ATOM   3564  CD  ARG A 343      26.340 -37.152  48.617  1.00 33.96           C
ATOM   3565 1HD  ARG A 343      26.810 -36.299  49.108  1.00 33.96           H
ATOM   3566 2HD  ARG A 343      25.420 -37.402  49.148  1.00 33.96           H
ATOM   3567  NE  ARG A 343      27.257 -38.290  48.661  1.00 36.37           N
ATOM   3568  HE  ARG A 343      27.504 -38.717  47.781  1.00 36.37           H
ATOM   3569  CZ  ARG A 343      27.792 -38.795  49.765  1.00 30.35           C
ATOM   3570  NH1 ARG A 343      27.552 -38.303  50.964  1.00 36.68           N
ATOM   3571 1HH1 ARG A 343      26.940 -37.507  51.058  1.00 36.68           H
ATOM   3572 2HH1 ARG A 343      27.976 -38.730  51.772  1.00 36.68           H
ATOM   3573  NH2 ARG A 343      28.614 -39.819  49.664  1.00 41.86           N
ATOM   3574 1HH2 ARG A 343      28.817 -40.197  48.752  1.00 41.86           H
ATOM   3575 2HH2 ARG A 343      29.019 -40.216  50.497  1.00 41.86           H
ATOM   3576  N   VAL A 344      24.586 -32.480  45.621  1.00 21.70           N
ATOM   3577  H   VAL A 344      25.565 -32.430  45.376  1.00 21.70           H
ATOM   3578  CA  VAL A 344      23.849 -31.221  45.729  1.00 22.17           C
ATOM   3579  HA  VAL A 344      24.556 -30.406  45.578  1.00 22.17           H
ATOM   3580  C   VAL A 344      23.277 -31.082  47.138  1.00 23.83           C
ATOM   3581  O   VAL A 344      22.095 -30.806  47.341  1.00 23.78           O
ATOM   3582  CB  VAL A 344      22.729 -31.067  44.671  1.00 25.24           C
ATOM   3583  HB  VAL A 344      21.849 -31.624  44.994  1.00 25.24           H
ATOM   3584  CG1 VAL A 344      22.351 -29.594  44.511  1.00 25.93           C
ATOM   3585 1HG1 VAL A 344      21.548 -29.500  43.780  1.00 25.93           H
ATOM   3586 2HG1 VAL A 344      23.215 -29.023  44.172  1.00 25.93           H
ATOM   3587 3HG1 VAL A 344      22.008 -29.195  45.465  1.00 25.93           H
ATOM   3588  CG2 VAL A 344      23.171 -31.613  43.313  1.00 24.44           C
ATOM   3589 1HG2 VAL A 344      22.433 -31.348  42.556  1.00 24.44           H
ATOM   3590 2HG2 VAL A 344      23.251 -32.699  43.361  1.00 24.44           H
ATOM   3591 3HG2 VAL A 344      24.137 -31.190  43.038  1.00 24.44           H
ATOM   3592  N   GLU A 345      24.141 -31.288  48.125  1.00 20.11           N
ATOM   3593  H   GLU A 345      25.108 -31.482  47.902  1.00 20.11           H
ATOM   3594  CA  GLU A 345      23.755 -31.238  49.533  1.00 18.43           C
ATOM   3595  HA  GLU A 345      22.676 -31.369  49.615  1.00 18.43           H
ATOM   3596  C   GLU A 345      24.130 -29.902  50.166  1.00 22.25           C
ATOM   3597  O   GLU A 345      25.287 -29.668  50.515  1.00 24.23           O
ATOM   3598  CB  GLU A 345      24.445 -32.362  50.309  1.00 21.40           C
ATOM   3599 1HB  GLU A 345      25.498 -32.379  50.027  1.00 21.40           H
ATOM   3600 2HB  GLU A 345      24.377 -32.147  51.376  1.00 21.40           H
ATOM   3601  CG  GLU A 345      23.842 -33.735  50.061  1.00 25.19           C
ATOM   3602 1HG  GLU A 345      22.816 -33.741  50.429  1.00 25.19           H
ATOM   3603 2HG  GLU A 345      23.823 -33.925  48.988  1.00 25.19           H
ATOM   3604  CD  GLU A 345      24.626 -34.843  50.739  1.00 32.61           C
ATOM   3605  OE1 GLU A 345      25.859 -34.713  50.895  1.00 35.82           O
ATOM   3606  OE2 GLU A 345      24.022 -35.874  51.103  1.00 36.92           O
ATOM   3607  N   PHE A 346      23.139 -29.031  50.325  1.00 22.20           N
ATOM   3608  H   PHE A 346      22.213 -29.248  49.984  1.00 22.20           H
ATOM   3609  CA  PHE A 346      23.332 -27.751  50.997  1.00 22.27           C
ATOM   3610  HA  PHE A 346      24.070 -27.886  51.788  1.00 22.27           H
ATOM   3611  C   PHE A 346      22.024 -27.276  51.626  1.00 24.82           C
ATOM   3612  O   PHE A 346      20.950 -27.769  51.284  1.00 22.38           O
ATOM   3613  CB  PHE A 346      23.866 -26.706  50.013  1.00 22.69           C
ATOM   3614 1HB  PHE A 346      24.271 -25.873  50.588  1.00 22.69           H
ATOM   3615 2HB  PHE A 346      24.679 -27.148  49.438  1.00 22.69           H
ATOM   3616  CG  PHE A 346      22.830 -26.164  49.065  1.00 22.00           C
ATOM   3617  CD1 PHE A 346      22.422 -26.892  47.952  1.00 23.75           C
ATOM   3618  HD1 PHE A 346      22.835 -27.874  47.771  1.00 23.75           H
ATOM   3619  CD2 PHE A 346      22.283 -24.903  49.279  1.00 25.21           C
ATOM   3620  HD2 PHE A 346      22.589 -24.324  50.139  1.00 25.21           H
ATOM   3621  CE1 PHE A 346      21.476 -26.375  47.070  1.00 27.88           C
ATOM   3622  HE1 PHE A 346      21.161 -26.954  46.214  1.00 27.88           H
ATOM   3623  CE2 PHE A 346      21.354 -24.369  48.393  1.00 26.28           C
ATOM   3624  HE2 PHE A 346      20.962 -23.377  48.557  1.00 26.28           H
ATOM   3625  CZ  PHE A 346      20.938 -25.112  47.292  1.00 28.70           C
ATOM   3626  HZ  PHE A 346      20.207 -24.706  46.608  1.00 28.70           H
ATOM   3627  N   THR A 347      22.114 -26.330  52.554  1.00 22.95           N
ATOM   3628  H   THR A 347      23.018 -25.957  52.809  1.00 22.95           H
ATOM   3629  CA  THR A 347      20.938 -25.783  53.228  1.00 20.13           C
ATOM   3630  HA  THR A 347      20.038 -26.135  52.725  1.00 20.13           H
ATOM   3631  C   THR A 347      20.961 -24.259  53.178  1.00 24.50           C
ATOM   3632  O   THR A 347      22.005 -23.655  52.929  1.00 23.97           O
ATOM   3633  CB  THR A 347      20.881 -26.209  54.711  1.00 23.42           C
ATOM   3634  HB  THR A 347      20.011 -25.749  55.181  1.00 23.42           H
ATOM   3635  OG1 THR A 347      22.067 -25.768  55.381  1.00 24.08           O
ATOM   3636  HG1 THR A 347      21.999 -26.008  56.309  1.00 24.08           H
ATOM   3637  CG2 THR A 347      20.771 -27.723  54.853  1.00 24.46           C
ATOM   3638 1HG2 THR A 347      20.633 -27.977  55.904  1.00 24.46           H
ATOM   3639 2HG2 THR A 347      21.682 -28.198  54.487  1.00 24.46           H
ATOM   3640 3HG2 THR A 347      19.917 -28.086  54.282  1.00 24.46           H
ATOM   3641  N   PHE A 348      19.817 -23.631  53.430  1.00 23.71           N
ATOM   3642  H   PHE A 348      18.982 -24.160  53.633  1.00 23.71           H
ATOM   3643  CA  PHE A 348      19.733 -22.175  53.481  1.00 22.92           C
ATOM   3644  HA  PHE A 348      20.605 -21.749  52.986  1.00 22.92           H
ATOM   3645  C   PHE A 348      19.704 -21.704  54.933  1.00 27.14           C
ATOM   3646  O   PHE A 348      19.004 -22.288  55.761  1.00 27.78           O
ATOM   3647  CB  PHE A 348      18.472 -21.677  52.772  1.00 24.40           C
ATOM   3648 1HB  PHE A 348      17.601 -22.154  53.221  1.00 24.40           H
ATOM   3649 2HB  PHE A 348      18.390 -20.602  52.934  1.00 24.40           H
ATOM   3650  CG  PHE A 348      18.468 -21.930  51.290  1.00 25.98           C
ATOM   3651  CD1 PHE A 348      19.222 -21.127  50.442  1.00 23.23           C
ATOM   3652  HD1 PHE A 348      19.841 -20.343  50.852  1.00 23.23           H
ATOM   3653  CD2 PHE A 348      17.692 -22.947  50.743  1.00 28.11           C
ATOM   3654  HD2 PHE A 348      17.111 -23.587  51.391  1.00 28.11           H
ATOM   3655  CE1 PHE A 348      19.180 -21.314  49.064  1.00 25.43           C
ATOM   3656  HE1 PHE A 348      19.771 -20.684  48.417  1.00 25.43           H
ATOM   3657  CE2 PHE A 348      17.646 -23.143  49.365  1.00 22.96           C
ATOM   3658  HE2 PHE A 348      17.040 -23.935  48.950  1.00 22.96           H
ATOM   3659  CZ  PHE A 348      18.386 -22.320  48.522  1.00 26.86           C
ATOM   3660  HZ  PHE A 348      18.353 -22.467  47.453  1.00 26.86           H
ATOM   3661  N   PRO A 349      20.452 -20.639  55.264  1.00 25.53           N
ATOM   3662  CA  PRO A 349      20.033 -19.826  56.411  1.00 30.78           C
ATOM   3663  HA  PRO A 349      20.055 -20.429  57.319  1.00 30.78           H
ATOM   3664  C   PRO A 349      18.652 -19.194  56.262  1.00 29.94           C
ATOM   3665  O   PRO A 349      18.155 -18.994  55.154  1.00 29.04           O
ATOM   3666  CB  PRO A 349      21.104 -18.735  56.476  1.00 30.88           C
ATOM   3667 1HB  PRO A 349      20.756 -17.841  55.961  1.00 30.88           H
ATOM   3668 2HB  PRO A 349      21.353 -18.507  57.512  1.00 30.88           H
ATOM   3669  CG  PRO A 349      22.284 -19.309  55.774  1.00 28.88           C
ATOM   3670 1HG  PRO A 349      22.922 -18.517  55.382  1.00 28.88           H
ATOM   3671 2HG  PRO A 349      22.844 -19.956  56.450  1.00 28.88           H
ATOM   3672  CD  PRO A 349      21.690 -20.117  54.659  1.00 28.50           C
ATOM   3673 1HD  PRO A 349      21.463 -19.482  53.802  1.00 28.50           H
ATOM   3674 2HD  PRO A 349      22.359 -20.930  54.379  1.00 28.50           H
ATOM   3675  N   ASP A 350      18.047 -18.866  57.398  1.00 32.99           N
ATOM   3676  H   ASP A 350      18.529 -18.995  58.276  1.00 32.99           H
ATOM   3677  CA  ASP A 350      16.686 -18.337  57.444  1.00 34.02           C
ATOM   3678  HA  ASP A 350      16.064 -18.938  56.780  1.00 34.02           H
ATOM   3679  C   ASP A 350      16.564 -16.885  56.988  1.00 34.55           C
ATOM   3680  O   ASP A 350      15.459 -16.392  56.765  1.00 38.99           O
ATOM   3681  CB  ASP A 350      16.120 -18.463  58.861  1.00 39.39           C
ATOM   3682 1HB  ASP A 350      15.050 -18.258  58.827  1.00 39.39           H
ATOM   3683 2HB  ASP A 350      16.264 -19.485  59.214  1.00 39.39           H
ATOM   3684  CG  ASP A 350      16.766 -17.500  59.840  1.00 46.61           C
ATOM   3685  OD1 ASP A 350      18.011 -17.479  59.948  1.00 42.14           O
ATOM   3686  OD2 ASP A 350      16.027 -16.764  60.528  1.00 52.11           O
ATOM   3687  N   PHE A 351      17.692 -16.200  56.838  1.00 32.76           N
ATOM   3688  H   PHE A 351      18.574 -16.638  57.064  1.00 32.76           H
ATOM   3689  CA  PHE A 351      17.693 -14.835  56.320  1.00 35.03           C
ATOM   3690  HA  PHE A 351      16.771 -14.349  56.640  1.00 35.03           H
ATOM   3691  C   PHE A 351      17.702 -14.783  54.794  1.00 37.36           C
ATOM   3692  O   PHE A 351      17.534 -13.714  54.207  1.00 37.73           O
ATOM   3693  CB  PHE A 351      18.858 -14.027  56.901  1.00 32.22           C
ATOM   3694 1HB  PHE A 351      18.800 -13.010  56.512  1.00 32.22           H
ATOM   3695 2HB  PHE A 351      18.740 -13.981  57.984  1.00 32.22           H
ATOM   3696  CG  PHE A 351      20.222 -14.585  56.596  1.00 33.79           C
ATOM   3697  CD1 PHE A 351      20.799 -14.420  55.340  1.00 35.86           C
ATOM   3698  HD1 PHE A 351      20.250 -13.918  54.557  1.00 35.86           H
ATOM   3699  CD2 PHE A 351      20.954 -15.224  57.591  1.00 31.78           C
ATOM   3700  HD2 PHE A 351      20.516 -15.374  58.567  1.00 31.78           H
ATOM   3701  CE1 PHE A 351      22.084 -14.889  55.080  1.00 31.63           C
ATOM   3702  HE1 PHE A 351      22.510 -14.773  54.094  1.00 31.63           H
ATOM   3703  CE2 PHE A 351      22.255 -15.661  57.352  1.00 32.51           C
ATOM   3704  HE2 PHE A 351      22.819 -16.136  58.141  1.00 32.51           H
ATOM   3705  CZ  PHE A 351      22.820 -15.497  56.092  1.00 29.98           C
ATOM   3706  HZ  PHE A 351      23.824 -15.845  55.900  1.00 29.98           H
ATOM   3707  N   VAL A 352      17.877 -15.928  54.142  1.00 30.81           N
ATOM   3708  H   VAL A 352      17.990 -16.787  54.664  1.00 30.81           H
ATOM   3709  CA  VAL A 352      17.840 -15.989  52.682  1.00 32.99           C
ATOM   3710  HA  VAL A 352      18.313 -15.093  52.281  1.00 32.99           H
ATOM   3711  C   VAL A 352      16.374 -16.008  52.261  1.00 33.04           C
ATOM   3712  O   VAL A 352      15.635 -16.934  52.589  1.00 32.67           O
ATOM   3713  CB  VAL A 352      18.562 -17.230  52.111  1.00 28.98           C
ATOM   3714  HB  VAL A 352      18.056 -18.129  52.461  1.00 28.98           H
ATOM   3715  CG1 VAL A 352      18.536 -17.211  50.585  1.00 27.09           C
ATOM   3716 1HG1 VAL A 352      19.011 -18.113  50.199  1.00 27.09           H
ATOM   3717 2HG1 VAL A 352      19.073 -16.337  50.217  1.00 27.09           H
ATOM   3718 3HG1 VAL A 352      17.506 -17.174  50.233  1.00 27.09           H
ATOM   3719  CG2 VAL A 352      20.013 -17.274  52.586  1.00 29.93           C
ATOM   3720 1HG2 VAL A 352      20.524 -18.115  52.118  1.00 29.93           H
ATOM   3721 2HG2 VAL A 352      20.043 -17.400  53.668  1.00 29.93           H
ATOM   3722 3HG2 VAL A 352      20.521 -16.348  52.315  1.00 29.93           H
ATOM   3723  N   THR A 353      15.941 -14.965  51.560  1.00 33.62           N
ATOM   3724  H   THR A 353      16.589 -14.246  51.272  1.00 33.62           H
ATOM   3725  CA  THR A 353      14.529 -14.801  51.221  1.00 33.99           C
ATOM   3726  HA  THR A 353      13.938 -14.969  52.121  1.00 33.99           H
ATOM   3727  C   THR A 353      14.075 -15.805  50.166  1.00 36.49           C
ATOM   3728  O   THR A 353      14.887 -16.351  49.423  1.00 29.92           O
ATOM   3729  CB  THR A 353      14.235 -13.381  50.694  1.00 32.86           C
ATOM   3730  HB  THR A 353      13.181 -13.311  50.423  1.00 32.86           H
ATOM   3731  OG1 THR A 353      15.037 -13.128  49.533  1.00 32.57           O
ATOM   3732  HG1 THR A 353      15.308 -12.206  49.551  1.00 32.57           H
ATOM   3733  CG2 THR A 353      14.544 -12.325  51.747  1.00 34.01           C
ATOM   3734 1HG2 THR A 353      14.226 -11.348  51.383  1.00 34.01           H
ATOM   3735 2HG2 THR A 353      15.615 -12.301  51.948  1.00 34.01           H
ATOM   3736 3HG2 THR A 353      14.007 -12.555  52.668  1.00 34.01           H
ATOM   3737  N   GLU A 354      12.770 -16.044  50.088  1.00 35.08           N
ATOM   3738  H   GLU A 354      12.128 -15.547  50.688  1.00 35.08           H
ATOM   3739  CA  GLU A 354      12.222 -17.046  49.176  1.00 33.64           C
ATOM   3740  HA  GLU A 354      12.648 -18.017  49.428  1.00 33.64           H
ATOM   3741  C   GLU A 354      12.565 -16.763  47.715  1.00 31.85           C
ATOM   3742  O   GLU A 354      12.784 -17.690  46.936  1.00 34.16           O
ATOM   3743  CB  GLU A 354      10.700 -17.126  49.324  1.00  0.00           C
ATOM   3744 1HB  GLU A 354      10.281 -16.138  49.132  1.00  0.00           H
ATOM   3745 2HB  GLU A 354      10.317 -17.815  48.571  1.00  0.00           H
ATOM   3746  CG  GLU A 354      10.230 -17.598  50.693  1.00  0.00           C
ATOM   3747 1HG  GLU A 354      10.674 -18.573  50.899  1.00  0.00           H
ATOM   3748 2HG  GLU A 354      10.576 -16.892  51.449  1.00  0.00           H
ATOM   3749  CD  GLU A 354       8.718 -17.712  50.786  1.00  0.00           C
ATOM   3750  OE1 GLU A 354       8.015 -17.330  49.826  1.00  0.00           O
ATOM   3751  OE2 GLU A 354       8.222 -18.179  51.832  1.00  0.00           O
ATOM   3752  N   GLY A 355      12.627 -15.489  47.344  1.00 31.17           N
ATOM   3753  H   GLY A 355      12.447 -14.760  48.019  1.00 31.17           H
ATOM   3754  CA  GLY A 355      12.976 -15.127  45.981  1.00 31.26           C
ATOM   3755 1HA  GLY A 355      12.345 -15.692  45.295  1.00 31.26           H
ATOM   3756 2HA  GLY A 355      12.793 -14.063  45.830  1.00 31.26           H
ATOM   3757  C   GLY A 355      14.425 -15.428  45.651  1.00 29.38           C
ATOM   3758  O   GLY A 355      14.761 -15.718  44.503  1.00 31.15           O
ATOM   3759  N   ALA A 356      15.284 -15.371  46.664  1.00 29.82           N
ATOM   3760  H   ALA A 356      14.950 -15.125  47.586  1.00 29.82           H
ATOM   3761  CA  ALA A 356      16.695 -15.707  46.514  1.00 28.70           C
ATOM   3762  HA  ALA A 356      17.052 -15.336  45.553  1.00 28.70           H
ATOM   3763  C   ALA A 356      16.877 -17.222  46.545  1.00 28.45           C
ATOM   3764  O   ALA A 356      17.664 -17.773  45.776  1.00 28.66           O
ATOM   3765  CB  ALA A 356      17.512 -15.062  47.625  1.00 25.22           C
ATOM   3766 1HB  ALA A 356      17.392 -13.980  47.590  1.00 25.22           H
ATOM   3767 2HB  ALA A 356      18.563 -15.315  47.491  1.00 25.22           H
ATOM   3768 3HB  ALA A 356      17.172 -15.429  48.593  1.00 25.22           H
ATOM   3769  N   ARG A 357      16.139 -17.896  47.423  1.00 27.69           N
ATOM   3770  H   ARG A 357      15.495 -17.389  48.017  1.00 27.69           H
ATOM   3771  CA  ARG A 357      16.219 -19.349  47.548  1.00 27.45           C
ATOM   3772  HA  ARG A 357      17.250 -19.630  47.761  1.00 27.45           H
ATOM   3773  C   ARG A 357      15.831 -20.029  46.242  1.00 28.94           C
ATOM   3774  O   ARG A 357      16.475 -20.992  45.830  1.00 28.48           O
ATOM   3775  CB  ARG A 357      15.305 -19.876  48.658  1.00 27.98           C
ATOM   3776 1HB  ARG A 357      14.300 -19.482  48.504  1.00 27.98           H
ATOM   3777 2HB  ARG A 357      15.260 -20.961  48.566  1.00 27.98           H
ATOM   3778  CG  ARG A 357      15.752 -19.545  50.074  1.00 31.13           C
ATOM   3779 1HG  ARG A 357      16.793 -19.841  50.194  1.00 31.13           H
ATOM   3780 2HG  ARG A 357      15.666 -18.474  50.248  1.00 31.13           H
ATOM   3781  CD  ARG A 357      14.907 -20.288  51.097  1.00 33.61           C
ATOM   3782 1HD  ARG A 357      13.875 -19.943  51.027  1.00 33.61           H
ATOM   3783 2HD  ARG A 357      14.942 -21.355  50.875  1.00 33.61           H
ATOM   3784  NE  ARG A 357      15.404 -20.070  52.455  1.00 36.90           N
ATOM   3785  HE  ARG A 357      16.178 -19.432  52.565  1.00 36.90           H
ATOM   3786  CZ  ARG A 357      14.916 -20.632  53.553  1.00 36.41           C
ATOM   3787  NH1 ARG A 357      13.894 -21.464  53.528  1.00 36.24           N
ATOM   3788 1HH1 ARG A 357      13.443 -21.670  52.651  1.00 36.24           H
ATOM   3789 2HH1 ARG A 357      13.573 -21.875  54.391  1.00 36.24           H
ATOM   3790  NH2 ARG A 357      15.489 -20.387  54.711  1.00 40.30           N
ATOM   3791 1HH2 ARG A 357      16.290 -19.773  54.743  1.00 40.30           H
ATOM   3792 2HH2 ARG A 357      15.130 -20.818  55.548  1.00 40.30           H
ATOM   3793  N   ASP A 358      14.776 -19.534  45.606  1.00 31.00           N
ATOM   3794  H   ASP A 358      14.269 -18.755  46.003  1.00 31.00           H
ATOM   3795  CA  ASP A 358      14.320 -20.105  44.344  1.00 29.01           C
ATOM   3796  HA  ASP A 358      14.162 -21.175  44.482  1.00 29.01           H
ATOM   3797  C   ASP A 358      15.360 -19.920  43.243  1.00 29.04           C
ATOM   3798  O   ASP A 358      15.566 -20.815  42.426  1.00 27.66           O
ATOM   3799  CB  ASP A 358      13.003 -19.464  43.900  1.00 32.94           C
ATOM   3800 1HB  ASP A 358      12.289 -19.503  44.723  1.00 32.94           H
ATOM   3801 2HB  ASP A 358      13.189 -18.419  43.649  1.00 32.94           H
ATOM   3802  CG  ASP A 358      12.404 -20.156  42.690  1.00 33.27           C
ATOM   3803  OD1 ASP A 358      12.483 -21.399  42.598  1.00 37.93           O
ATOM   3804  OD2 ASP A 358      11.857 -19.451  41.815  1.00 34.29           O
ATOM   3805  N   LEU A 359      16.015 -18.765  43.206  1.00 26.75           N
ATOM   3806  H   LEU A 359      15.821 -18.055  43.899  1.00 26.75           H
ATOM   3807  CA  LEU A 359      17.030 -18.509  42.190  1.00 25.07           C
ATOM   3808  HA  LEU A 359      16.601 -18.724  41.210  1.00 25.07           H
ATOM   3809  C   LEU A 359      18.239 -19.417  42.388  1.00 25.12           C
ATOM   3810  O   LEU A 359      18.766 -19.984  41.432  1.00 23.38           O
ATOM   3811  CB  LEU A 359      17.482 -17.047  42.237  1.00 26.15           C
ATOM   3812 1HB  LEU A 359      16.608 -16.410  42.116  1.00 26.15           H
ATOM   3813 2HB  LEU A 359      17.902 -16.853  43.224  1.00 26.15           H
ATOM   3814  CG  LEU A 359      18.528 -16.647  41.192  1.00 26.81           C
ATOM   3815  HG  LEU A 359      19.417 -17.260  41.339  1.00 26.81           H
ATOM   3816  CD1 LEU A 359      18.036 -16.841  39.762  1.00 25.82           C
ATOM   3817 1HD1 LEU A 359      18.795 -16.483  39.067  1.00 25.82           H
ATOM   3818 2HD1 LEU A 359      17.112 -16.283  39.608  1.00 25.82           H
ATOM   3819 3HD1 LEU A 359      17.859 -17.899  39.572  1.00 25.82           H
ATOM   3820  CD2 LEU A 359      18.914 -15.192  41.411  1.00 28.43           C
ATOM   3821 1HD2 LEU A 359      19.720 -14.923  40.729  1.00 28.43           H
ATOM   3822 2HD2 LEU A 359      19.250 -15.049  42.438  1.00 28.43           H
ATOM   3823 3HD2 LEU A 359      18.052 -14.552  41.222  1.00 28.43           H
ATOM   3824  N   ILE A 360      18.683 -19.534  43.634  1.00 24.06           N
ATOM   3825  H   ILE A 360      18.206 -19.038  44.376  1.00 24.06           H
ATOM   3826  CA  ILE A 360      19.831 -20.367  43.977  1.00 21.41           C
ATOM   3827  HA  ILE A 360      20.679 -20.077  43.357  1.00 21.41           H
ATOM   3828  C   ILE A 360      19.510 -21.828  43.673  1.00 24.13           C
ATOM   3829  O   ILE A 360      20.357 -22.551  43.150  1.00 23.22           O
ATOM   3830  CB  ILE A 360      20.227 -20.188  45.461  1.00 21.58           C
ATOM   3831  HB  ILE A 360      19.347 -20.375  46.077  1.00 21.58           H
ATOM   3832  CG1 ILE A 360      20.716 -18.756  45.709  1.00 25.20           C
ATOM   3833 1HG1 ILE A 360      21.743 -18.672  45.354  1.00 25.20           H
ATOM   3834 2HG1 ILE A 360      20.105 -18.063  45.130  1.00 25.20           H
ATOM   3835  CG2 ILE A 360      21.319 -21.181  45.853  1.00 22.74           C
ATOM   3836 1HG2 ILE A 360      21.623 -21.014  46.885  1.00 22.74           H
ATOM   3837 2HG2 ILE A 360      22.183 -21.061  45.198  1.00 22.74           H
ATOM   3838 3HG2 ILE A 360      20.937 -22.198  45.764  1.00 22.74           H
ATOM   3839  CD1 ILE A 360      20.667 -18.307  47.157  1.00 24.15           C
ATOM   3840 1HD1 ILE A 360      20.975 -17.264  47.221  1.00 24.15           H
ATOM   3841 2HD1 ILE A 360      21.343 -18.917  47.757  1.00 24.15           H
ATOM   3842 3HD1 ILE A 360      19.652 -18.408  47.540  1.00 24.15           H
ATOM   3843  N   SER A 361      18.292 -22.263  43.976  1.00 24.31           N
ATOM   3844  H   SER A 361      17.618 -21.627  44.381  1.00 24.31           H
ATOM   3845  CA  SER A 361      17.895 -23.650  43.750  1.00 23.97           C
ATOM   3846  HA  SER A 361      18.665 -24.301  44.165  1.00 23.97           H
ATOM   3847  C   SER A 361      17.753 -23.984  42.267  1.00 25.32           C
ATOM   3848  O   SER A 361      18.085 -25.089  41.842  1.00 27.23           O
ATOM   3849  CB  SER A 361      16.572 -23.946  44.461  1.00 27.06           C
ATOM   3850 1HB  SER A 361      15.788 -23.320  44.035  1.00 27.06           H
ATOM   3851 2HB  SER A 361      16.312 -24.994  44.313  1.00 27.06           H
ATOM   3852  OG  SER A 361      16.677 -23.679  45.849  1.00 32.65           O
ATOM   3853  HG  SER A 361      16.726 -22.727  45.970  1.00 32.65           H
ATOM   3854  N   ARG A 362      17.250 -23.040  41.477  1.00 25.68           N
ATOM   3855  H   ARG A 362      16.953 -22.161  41.881  1.00 25.68           H
ATOM   3856  CA  ARG A 362      17.125 -23.233  40.034  1.00 26.85           C
ATOM   3857  HA  ARG A 362      16.635 -24.187  39.843  1.00 26.85           H
ATOM   3858  C   ARG A 362      18.489 -23.287  39.356  1.00 25.73           C
ATOM   3859  O   ARG A 362      18.667 -24.001  38.371  1.00 26.65           O
ATOM   3860  CB  ARG A 362      16.283 -22.116  39.410  1.00 30.67           C
ATOM   3861 1HB  ARG A 362      16.668 -21.156  39.751  1.00 30.67           H
ATOM   3862 2HB  ARG A 362      16.395 -22.164  38.326  1.00 30.67           H
ATOM   3863  CG  ARG A 362      14.796 -22.202  39.735  1.00 35.70           C
ATOM   3864 1HG  ARG A 362      14.381 -23.102  39.281  1.00 35.70           H
ATOM   3865 2HG  ARG A 362      14.664 -22.265  40.814  1.00 35.70           H
ATOM   3866  CD  ARG A 362      14.043 -20.986  39.214  1.00 38.95           C
ATOM   3867 1HD  ARG A 362      13.034 -20.992  39.627  1.00 38.95           H
ATOM   3868 2HD  ARG A 362      14.553 -20.084  39.554  1.00 38.95           H
ATOM   3869  NE  ARG A 362      13.965 -20.987  37.753  1.00 50.38           N
ATOM   3870  HE  ARG A 362      14.259 -21.827  37.277  1.00 50.38           H
ATOM   3871  CZ  ARG A 362      13.530 -19.980  37.007  1.00 53.49           C
ATOM   3872  NH1 ARG A 362      13.140 -18.829  37.517  1.00 46.41           N
ATOM   3873 1HH1 ARG A 362      13.167 -18.683  38.513  1.00 46.41           H
ATOM   3874 2HH1 ARG A 362      12.835 -18.091  36.901  1.00 46.41           H
ATOM   3875  NH2 ARG A 362      13.494 -20.132  35.700  1.00 50.69           N
ATOM   3876 1HH2 ARG A 362      13.757 -21.017  35.297  1.00 50.69           H
ATOM   3877 2HH2 ARG A 362      13.194 -19.364  35.120  1.00 50.69           H
ATOM   3878  N   LEU A 363      19.440 -22.517  39.873  1.00 22.18           N
ATOM   3879  H   LEU A 363      19.227 -21.950  40.681  1.00 22.18           H
ATOM   3880  CA  LEU A 363      20.789 -22.465  39.316  1.00 22.31           C
ATOM   3881  HA  LEU A 363      20.721 -22.496  38.228  1.00 22.31           H
ATOM   3882  C   LEU A 363      21.654 -23.651  39.737  1.00 21.36           C
ATOM   3883  O   LEU A 363      22.562 -24.042  39.005  1.00 23.53           O
ATOM   3884  CB  LEU A 363      21.468 -21.156  39.730  1.00 23.86           C
ATOM   3885 1HB  LEU A 363      21.375 -21.064  40.812  1.00 23.86           H
ATOM   3886 2HB  LEU A 363      22.530 -21.240  39.496  1.00 23.86           H
ATOM   3887  CG  LEU A 363      20.949 -19.864  39.090  1.00 22.65           C
ATOM   3888  HG  LEU A 363      19.863 -19.838  39.175  1.00 22.65           H
ATOM   3889  CD1 LEU A 363      21.517 -18.649  39.812  1.00 22.76           C
ATOM   3890 1HD1 LEU A 363      21.096 -17.740  39.381  1.00 22.76           H
ATOM   3891 2HD1 LEU A 363      22.601 -18.628  39.704  1.00 22.76           H
ATOM   3892 3HD1 LEU A 363      21.255 -18.697  40.869  1.00 22.76           H
ATOM   3893  CD2 LEU A 363      21.319 -19.783  37.616  1.00 25.25           C
ATOM   3894 1HD2 LEU A 363      20.917 -18.863  37.192  1.00 25.25           H
ATOM   3895 2HD2 LEU A 363      20.899 -20.633  37.080  1.00 25.25           H
ATOM   3896 3HD2 LEU A 363      22.403 -19.786  37.506  1.00 25.25           H
ATOM   3897  N   LEU A 364      21.381 -24.223  40.906  1.00 20.14           N
ATOM   3898  H   LEU A 364      20.626 -23.863  41.473  1.00 20.14           H
ATOM   3899  CA  LEU A 364      22.132 -25.373  41.400  1.00 20.11           C
ATOM   3900  HA  LEU A 364      23.072 -25.438  40.852  1.00 20.11           H
ATOM   3901  C   LEU A 364      21.367 -26.672  41.160  1.00 22.85           C
ATOM   3902  O   LEU A 364      20.644 -27.161  42.028  1.00 23.69           O
ATOM   3903  CB  LEU A 364      22.449 -25.212  42.891  1.00 18.99           C
ATOM   3904 1HB  LEU A 364      21.503 -25.148  43.430  1.00 18.99           H
ATOM   3905 2HB  LEU A 364      22.956 -26.118  43.223  1.00 18.99           H
ATOM   3906  CG  LEU A 364      23.310 -24.015  43.305  1.00 21.46           C
ATOM   3907  HG  LEU A 364      22.836 -23.097  42.958  1.00 21.46           H
ATOM   3908  CD1 LEU A 364      23.423 -23.954  44.822  1.00 21.37           C
ATOM   3909 1HD1 LEU A 364      23.992 -23.070  45.109  1.00 21.37           H
ATOM   3910 2HD1 LEU A 364      23.925 -24.847  45.194  1.00 21.37           H
ATOM   3911 3HD1 LEU A 364      22.426 -23.893  45.256  1.00 21.37           H
ATOM   3912  CD2 LEU A 364      24.706 -24.088  42.704  1.00 22.20           C
ATOM   3913 1HD2 LEU A 364      25.309 -23.263  43.084  1.00 22.20           H
ATOM   3914 2HD2 LEU A 364      24.644 -24.009  41.619  1.00 22.20           H
ATOM   3915 3HD2 LEU A 364      25.174 -25.033  42.975  1.00 22.20           H
ATOM   3916  N   LYS A 365      21.544 -27.234  39.968  1.00 23.69           N
ATOM   3917  H   LYS A 365      22.145 -26.778  39.296  1.00 23.69           H
ATOM   3918  CA  LYS A 365      20.915 -28.499  39.591  1.00 25.53           C
ATOM   3919  HA  LYS A 365      20.357 -28.887  40.443  1.00 25.53           H
ATOM   3920  C   LYS A 365      21.981 -29.515  39.201  1.00 21.85           C
ATOM   3921  O   LYS A 365      22.961 -29.167  38.547  1.00 22.44           O
ATOM   3922  CB  LYS A 365      19.970 -28.290  38.404  1.00 26.11           C
ATOM   3923 1HB  LYS A 365      20.550 -27.881  37.577  1.00 26.11           H
ATOM   3924 2HB  LYS A 365      19.580 -29.258  38.089  1.00 26.11           H
ATOM   3925  CG  LYS A 365      18.792 -27.360  38.665  1.00 26.15           C
ATOM   3926 1HG  LYS A 365      19.157 -26.436  39.114  1.00 26.15           H
ATOM   3927 2HG  LYS A 365      18.318 -27.118  37.713  1.00 26.15           H
ATOM   3928  CD  LYS A 365      17.748 -27.985  39.579  1.00 32.43           C
ATOM   3929 1HD  LYS A 365      17.390 -28.913  39.133  1.00 32.43           H
ATOM   3930 2HD  LYS A 365      18.198 -28.198  40.549  1.00 32.43           H
ATOM   3931  CE  LYS A 365      16.579 -27.036  39.777  1.00 38.49           C
ATOM   3932 1HE  LYS A 365      16.964 -26.114  40.220  1.00 38.49           H
ATOM   3933 2HE  LYS A 365      16.146 -26.798  38.803  1.00 38.49           H
ATOM   3934  NZ  LYS A 365      15.553 -27.657  40.678  1.00 48.72           N
ATOM   3935 1HZ  LYS A 365      14.772 -27.027  40.808  1.00 48.72           H
ATOM   3936 2HZ  LYS A 365      15.963 -27.846  41.583  1.00 48.72           H
ATOM   3937 3HZ  LYS A 365      15.213 -28.524  40.286  1.00 48.72           H
ATOM   3938  N   HIS A 366      21.788 -30.773  39.582  1.00 20.93           N
ATOM   3939  H   HIS A 366      20.994 -31.012  40.157  1.00 20.93           H
ATOM   3940  CA  HIS A 366      22.706 -31.829  39.166  1.00 22.37           C
ATOM   3941  HA  HIS A 366      23.719 -31.558  39.466  1.00 22.37           H
ATOM   3942  C   HIS A 366      22.681 -31.972  37.645  1.00 23.69           C
ATOM   3943  O   HIS A 366      23.718 -32.168  37.013  1.00 22.94           O
ATOM   3944  CB  HIS A 366      22.335 -33.163  39.822  1.00 23.42           C
ATOM   3945 1HB  HIS A 366      22.171 -33.000  40.887  1.00 23.42           H
ATOM   3946 2HB  HIS A 366      21.404 -33.521  39.384  1.00 23.42           H
ATOM   3947  CG  HIS A 366      23.380 -34.223  39.658  1.00 23.19           C
ATOM   3948  ND1 HIS A 366      24.231 -34.643  40.656  1.00 26.84           N
ATOM   3949  HD1 HIS A 366      24.256 -34.310  41.609  1.00 26.84           H
ATOM   3950  CD2 HIS A 366      23.716 -34.971  38.575  1.00 24.47           C
ATOM   3951  HD2 HIS A 366      23.236 -34.906  37.609  1.00 24.47           H
ATOM   3952  CE1 HIS A 366      25.026 -35.595  40.146  1.00 26.59           C
ATOM   3953  HE1 HIS A 366      25.796 -36.110  40.703  1.00 26.59           H
ATOM   3954  NE2 HIS A 366      24.757 -35.814  38.874  1.00 28.76           N
ATOM   3955  N   ASN A 367      21.492 -31.861  37.063  1.00 21.25           N
ATOM   3956  H   ASN A 367      20.672 -31.709  37.631  1.00 21.25           H
ATOM   3957  CA  ASN A 367      21.324 -31.899  35.614  1.00 24.07           C
ATOM   3958  HA  ASN A 367      22.036 -32.605  35.187  1.00 24.07           H
ATOM   3959  C   ASN A 367      21.566 -30.503  35.038  1.00 19.03           C
ATOM   3960  O   ASN A 367      20.806 -29.580  35.337  1.00 23.28           O
ATOM   3961  CB  ASN A 367      19.903 -32.361  35.284  1.00 26.45           C
ATOM   3962 1HB  ASN A 367      19.689 -33.279  35.831  1.00 26.45           H
ATOM   3963 2HB  ASN A 367      19.204 -31.590  35.604  1.00 26.45           H
ATOM   3964  CG  ASN A 367      19.697 -32.615  33.806  1.00 29.84           C
ATOM   3965  OD1 ASN A 367      20.420 -32.099  32.957  1.00 28.71           O
ATOM   3966  ND2 ASN A 367      18.690 -33.412  33.488  1.00 29.44           N
ATOM   3967 1HD2 ASN A 367      18.515 -33.623  32.516  1.00 29.44           H
ATOM   3968 2HD2 ASN A 367      18.113 -33.809  34.213  1.00 29.44           H
ATOM   3969  N   PRO A 368      22.618 -30.316  34.223  1.00 20.91           N
ATOM   3970  CA  PRO A 368      22.859 -28.958  33.720  1.00 21.65           C
ATOM   3971  HA  PRO A 368      23.064 -28.293  34.557  1.00 21.65           H
ATOM   3972  C   PRO A 368      21.732 -28.359  32.885  1.00 24.19           C
ATOM   3973  O   PRO A 368      21.584 -27.139  32.823  1.00 21.72           O
ATOM   3974  CB  PRO A 368      24.117 -29.117  32.861  1.00 23.41           C
ATOM   3975 1HB  PRO A 368      23.845 -29.236  31.813  1.00 23.41           H
ATOM   3976 2HB  PRO A 368      24.777 -28.260  32.989  1.00 23.41           H
ATOM   3977  CG  PRO A 368      24.774 -30.349  33.368  1.00 27.84           C
ATOM   3978 1HG  PRO A 368      25.404 -30.797  32.599  1.00 27.84           H
ATOM   3979 2HG  PRO A 368      25.354 -30.119  34.260  1.00 27.84           H
ATOM   3980  CD  PRO A 368      23.635 -31.257  33.721  1.00 23.29           C
ATOM   3981 1HD  PRO A 368      23.270 -31.780  32.836  1.00 23.29           H
ATOM   3982 2HD  PRO A 368      23.943 -31.960  34.495  1.00 23.29           H
ATOM   3983  N   SER A 369      20.941 -29.214  32.245  1.00 24.44           N
ATOM   3984  H   SER A 369      21.092 -30.208  32.354  1.00 24.44           H
ATOM   3985  CA  SER A 369      19.852 -28.774  31.378  1.00 24.92           C
ATOM   3986  HA  SER A 369      20.229 -28.008  30.701  1.00 24.92           H
ATOM   3987  C   SER A 369      18.674 -28.180  32.147  1.00 30.03           C
ATOM   3988  O   SER A 369      17.830 -27.501  31.565  1.00 30.16           O
ATOM   3989  CB  SER A 369      19.353 -29.954  30.542  1.00 24.92           C
ATOM   3990 1HB  SER A 369      18.955 -30.722  31.206  1.00 24.92           H
ATOM   3991 2HB  SER A 369      18.559 -29.612  29.878  1.00 24.92           H
ATOM   3992  OG  SER A 369      20.407 -30.503  29.770  1.00 30.14           O
ATOM   3993  HG  SER A 369      20.064 -31.247  29.268  1.00 30.14           H
ATOM   3994  N   GLN A 370      18.610 -28.439  33.449  1.00 25.20           N
ATOM   3995  H   GLN A 370      19.337 -28.990  33.883  1.00 25.20           H
ATOM   3996  CA  GLN A 370      17.538 -27.908  34.287  1.00 24.95           C
ATOM   3997  HA  GLN A 370      16.642 -27.786  33.679  1.00 24.95           H
ATOM   3998  C   GLN A 370      17.880 -26.539  34.871  1.00 24.50           C
ATOM   3999  O   GLN A 370      17.044 -25.915  35.525  1.00 26.41           O
ATOM   4000  CB  GLN A 370      17.221 -28.883  35.424  1.00 26.39           C
ATOM   4001 1HB  GLN A 370      18.137 -29.083  35.981  1.00 26.39           H
ATOM   4002 2HB  GLN A 370      16.506 -28.410  36.097  1.00 26.39           H
ATOM   4003  CG  GLN A 370      16.630 -30.206  34.956  1.00 28.39           C
ATOM   4004 1HG  GLN A 370      15.742 -30.003  34.358  1.00 28.39           H
ATOM   4005 2HG  GLN A 370      17.358 -30.725  34.334  1.00 28.39           H
ATOM   4006  CD  GLN A 370      16.249 -31.104  36.115  1.00 32.74           C
ATOM   4007  OE1 GLN A 370      17.090 -31.483  36.928  1.00 34.59           O
ATOM   4008  NE2 GLN A 370      14.977 -31.464  36.196  1.00 33.27           N
ATOM   4009 1HE2 GLN A 370      14.679 -32.060  36.953  1.00 33.27           H
ATOM   4010 2HE2 GLN A 370      14.312 -31.135  35.511  1.00 33.27           H
ATOM   4011  N   ARG A 371      19.098 -26.065  34.629  1.00 24.41           N
ATOM   4012  H   ARG A 371      19.747 -26.620  34.087  1.00 24.41           H
ATOM   4013  CA  ARG A 371      19.513 -24.737  35.076  1.00 22.30           C
ATOM   4014  HA  ARG A 371      19.091 -24.555  36.065  1.00 22.30           H
ATOM   4015  C   ARG A 371      18.940 -23.722  34.091  1.00 26.60           C
ATOM   4016  O   ARG A 371      18.936 -23.968  32.885  1.00 29.90           O
ATOM   4017  CB  ARG A 371      21.040 -24.635  35.139  1.00 20.46           C
ATOM   4018 1HB  ARG A 371      21.434 -24.799  34.137  1.00 20.46           H
ATOM   4019 2HB  ARG A 371      21.315 -23.630  35.459  1.00 20.46           H
ATOM   4020  CG  ARG A 371      21.681 -25.646  36.081  1.00 19.52           C
ATOM   4021 1HG  ARG A 371      21.373 -25.436  37.105  1.00 19.52           H
ATOM   4022 2HG  ARG A 371      21.331 -26.642  35.810  1.00 19.52           H
ATOM   4023  CD  ARG A 371      23.201 -25.647  36.000  1.00 19.99           C
ATOM   4024 1HD  ARG A 371      23.495 -25.608  34.951  1.00 19.99           H
ATOM   4025 2HD  ARG A 371      23.598 -24.774  36.519  1.00 19.99           H
ATOM   4026  NE  ARG A 371      23.721 -26.874  36.603  1.00 18.40           N
ATOM   4027  HE  ARG A 371      23.125 -27.348  37.265  1.00 18.40           H
ATOM   4028  CZ  ARG A 371      24.885 -27.446  36.322  1.00 16.91           C
ATOM   4029  NH1 ARG A 371      25.751 -26.941  35.467  1.00 18.77           N
ATOM   4030 1HH1 ARG A 371      25.594 -26.020  35.086  1.00 18.77           H
ATOM   4031 2HH1 ARG A 371      26.562 -27.483  35.211  1.00 18.77           H
ATOM   4032  NH2 ARG A 371      25.168 -28.602  36.882  1.00 18.84           N
ATOM   4033 1HH2 ARG A 371      24.507 -28.997  37.535  1.00 18.84           H
ATOM   4034 2HH2 ARG A 371      26.022 -29.081  36.645  1.00 18.84           H
ATOM   4035  N   PRO A 372      18.430 -22.580  34.579  1.00 30.15           N
ATOM   4036  CA  PRO A 372      17.766 -21.673  33.636  1.00 29.73           C
ATOM   4037  HA  PRO A 372      17.021 -22.218  33.055  1.00 29.73           H
ATOM   4038  C   PRO A 372      18.713 -20.947  32.686  1.00 33.02           C
ATOM   4039  O   PRO A 372      19.902 -20.794  32.961  1.00 29.97           O
ATOM   4040  CB  PRO A 372      17.070 -20.676  34.565  1.00 33.23           C
ATOM   4041 1HB  PRO A 372      16.998 -19.696  34.096  1.00 33.23           H
ATOM   4042 2HB  PRO A 372      16.082 -21.044  34.843  1.00 33.23           H
ATOM   4043  CG  PRO A 372      17.952 -20.623  35.760  1.00 29.79           C
ATOM   4044 1HG  PRO A 372      18.820 -19.995  35.559  1.00 29.79           H
ATOM   4045 2HG  PRO A 372      17.404 -20.259  36.629  1.00 29.79           H
ATOM   4046  CD  PRO A 372      18.370 -22.054  35.954  1.00 26.89           C
ATOM   4047 1HD  PRO A 372      19.347 -22.107  36.435  1.00 26.89           H
ATOM   4048 2HD  PRO A 372      17.620 -22.596  36.530  1.00 26.89           H
ATOM   4049  N   MET A 373      18.167 -20.476  31.570  1.00 30.93           N
ATOM   4050  H   MET A 373      17.196 -20.670  31.366  1.00 30.93           H
ATOM   4051  CA  MET A 373      18.916 -19.632  30.644  1.00 30.25           C
ATOM   4052  HA  MET A 373      19.849 -20.127  30.375  1.00 30.25           H
ATOM   4053  C   MET A 373      19.238 -18.310  31.335  1.00 29.26           C
ATOM   4054  O   MET A 373      18.507 -17.869  32.220  1.00 27.55           O
ATOM   4055  CB  MET A 373      18.097 -19.363  29.378  1.00 35.82           C
ATOM   4056 1HB  MET A 373      17.144 -18.921  29.668  1.00 35.82           H
ATOM   4057 2HB  MET A 373      18.633 -18.639  28.765  1.00 35.82           H
ATOM   4058  CG  MET A 373      17.824 -20.600  28.533  1.00 37.22           C
ATOM   4059 1HG  MET A 373      17.314 -21.341  29.150  1.00 37.22           H
ATOM   4060 2HG  MET A 373      17.164 -20.329  27.709  1.00 37.22           H
ATOM   4061  SD  MET A 373      19.328 -21.341  27.860  1.00 57.50           S
ATOM   4062  CE  MET A 373      19.785 -20.216  26.536  1.00 54.05           C
ATOM   4063 1HE  MET A 373      20.666 -20.601  26.022  1.00 54.05           H
ATOM   4064 2HE  MET A 373      20.011 -19.233  26.951  1.00 54.05           H
ATOM   4065 3HE  MET A 373      18.961 -20.132  25.827  1.00 54.05           H
ATOM   4066  N   LEU A 374      20.322 -17.661  30.925  1.00 27.61           N
ATOM   4067  H   LEU A 374      20.875 -18.033  30.167  1.00 27.61           H
ATOM   4068  CA  LEU A 374      20.748 -16.415  31.558  1.00 29.26           C
ATOM   4069  HA  LEU A 374      20.866 -16.595  32.627  1.00 29.26           H
ATOM   4070  C   LEU A 374      19.727 -15.288  31.412  1.00 29.30           C
ATOM   4071  O   LEU A 374      19.649 -14.411  32.271  1.00 27.60           O
ATOM   4072  CB  LEU A 374      22.096 -15.971  30.983  1.00 27.90           C
ATOM   4073 1HB  LEU A 374      22.014 -15.968  29.896  1.00 27.90           H
ATOM   4074 2HB  LEU A 374      22.286 -14.946  31.302  1.00 27.90           H
ATOM   4075  CG  LEU A 374      23.305 -16.823  31.379  1.00 28.00           C
ATOM   4076  HG  LEU A 374      23.048 -17.876  31.274  1.00 28.00           H
ATOM   4077  CD1 LEU A 374      24.460 -16.518  30.441  1.00 28.69           C
ATOM   4078 1HD1 LEU A 374      25.325 -17.117  30.725  1.00 28.69           H
ATOM   4079 2HD1 LEU A 374      24.715 -15.461  30.513  1.00 28.69           H
ATOM   4080 3HD1 LEU A 374      24.177 -16.757  29.416  1.00 28.69           H
ATOM   4081  CD2 LEU A 374      23.729 -16.556  32.817  1.00 28.88           C
ATOM   4082 1HD2 LEU A 374      24.584 -17.184  33.067  1.00 28.88           H
ATOM   4083 2HD2 LEU A 374      22.908 -16.785  33.495  1.00 28.88           H
ATOM   4084 3HD2 LEU A 374      24.007 -15.508  32.927  1.00 28.88           H
ATOM   4085  N   ARG A 375      18.932 -15.318  30.348  1.00 29.83           N
ATOM   4086  H   ARG A 375      19.064 -16.039  29.653  1.00 29.83           H
ATOM   4087  CA  ARG A 375      17.840 -14.362  30.179  1.00 32.99           C
ATOM   4088  HA  ARG A 375      18.242 -13.349  30.226  1.00 32.99           H
ATOM   4089  C   ARG A 375      16.815 -14.488  31.301  1.00 31.73           C
ATOM   4090  O   ARG A 375      16.224 -13.496  31.719  1.00 34.48           O
ATOM   4091  CB  ARG A 375      17.145 -14.561  28.829  1.00  0.00           C
ATOM   4092 1HB  ARG A 375      17.896 -14.519  28.040  1.00  0.00           H
ATOM   4093 2HB  ARG A 375      16.684 -15.549  28.817  1.00  0.00           H
ATOM   4094  CG  ARG A 375      16.067 -13.521  28.541  1.00  0.00           C
ATOM   4095 1HG  ARG A 375      15.332 -13.545  29.345  1.00  0.00           H
ATOM   4096 2HG  ARG A 375      16.523 -12.531  28.515  1.00  0.00           H
ATOM   4097  CD  ARG A 375      15.343 -13.773  27.224  1.00  0.00           C
ATOM   4098 1HD  ARG A 375      14.912 -14.774  27.248  1.00  0.00           H
ATOM   4099 2HD  ARG A 375      14.526 -13.056  27.132  1.00  0.00           H
ATOM   4100  NE  ARG A 375      16.224 -13.657  26.061  1.00  0.00           N
ATOM   4101  HE  ARG A 375      16.608 -14.512  25.689  1.00  0.00           H
ATOM   4102  CZ  ARG A 375      16.545 -12.524  25.447  1.00  0.00           C
ATOM   4103  NH1 ARG A 375      17.350 -12.574  24.407  1.00  0.00           N
ATOM   4104 1HH1 ARG A 375      17.687 -13.468  24.087  1.00  0.00           H
ATOM   4105 2HH1 ARG A 375      17.609 -11.719  23.939  1.00  0.00           H
ATOM   4106  NH2 ARG A 375      16.101 -11.346  25.839  1.00  0.00           N
ATOM   4107 1HH2 ARG A 375      15.491 -11.285  26.638  1.00  0.00           H
ATOM   4108 2HH2 ARG A 375      16.374 -10.521  25.328  1.00  0.00           H
ATOM   4109  N   GLU A 376      16.601 -15.710  31.774  1.00 30.26           N
ATOM   4110  H   GLU A 376      17.149 -16.484  31.428  1.00 30.26           H
ATOM   4111  CA  GLU A 376      15.612 -15.976  32.816  1.00 32.33           C
ATOM   4112  HA  GLU A 376      14.705 -15.407  32.608  1.00 32.33           H
ATOM   4113  C   GLU A 376      16.130 -15.562  34.189  1.00 33.49           C
ATOM   4114  O   GLU A 376      15.354 -15.404  35.128  1.00 32.56           O
ATOM   4115  CB  GLU A 376      15.268 -17.467  32.860  1.00 32.52           C
ATOM   4116 1HB  GLU A 376      16.177 -18.018  33.097  1.00 32.52           H
ATOM   4117 2HB  GLU A 376      14.549 -17.637  33.661  1.00 32.52           H
ATOM   4118  CG  GLU A 376      14.699 -18.033  31.569  1.00 41.87           C
ATOM   4119 1HG  GLU A 376      13.765 -17.523  31.329  1.00 41.87           H
ATOM   4120 2HG  GLU A 376      15.408 -17.858  30.759  1.00 41.87           H
ATOM   4121  CD  GLU A 376      14.447 -19.524  31.680  1.00 43.34           C
ATOM   4122  OE1 GLU A 376      13.559 -19.933  32.458  1.00 53.92           O
ATOM   4123  OE2 GLU A 376      15.151 -20.296  30.994  1.00 42.37           O
ATOM   4124  N   VAL A 377      17.443 -15.395  34.307  1.00 28.28           N
ATOM   4125  H   VAL A 377      18.036 -15.586  33.511  1.00 28.28           H
ATOM   4126  CA  VAL A 377      18.057 -14.906  35.540  1.00 25.97           C
ATOM   4127  HA  VAL A 377      17.551 -15.356  36.394  1.00 25.97           H
ATOM   4128  C   VAL A 377      17.878 -13.394  35.618  1.00 27.29           C
ATOM   4129  O   VAL A 377      17.586 -12.847  36.680  1.00 29.75           O
ATOM   4130  CB  VAL A 377      19.565 -15.233  35.618  1.00 26.93           C
ATOM   4131  HB  VAL A 377      20.065 -14.794  34.755  1.00 26.93           H
ATOM   4132  CG1 VAL A 377      20.185 -14.645  36.881  1.00 26.37           C
ATOM   4133 1HG1 VAL A 377      21.215 -14.987  36.979  1.00 26.37           H
ATOM   4134 2HG1 VAL A 377      19.616 -14.957  37.756  1.00 26.37           H
ATOM   4135 3HG1 VAL A 377      20.181 -13.557  36.819  1.00 26.37           H
ATOM   4136  CG2 VAL A 377      19.787 -16.743  35.583  1.00 27.86           C
ATOM   4137 1HG2 VAL A 377      20.853 -16.957  35.651  1.00 27.86           H
ATOM   4138 2HG2 VAL A 377      19.405 -17.153  34.648  1.00 27.86           H
ATOM   4139 3HG2 VAL A 377      19.269 -17.212  36.420  1.00 27.86           H
ATOM   4140  N   LEU A 378      18.040 -12.726  34.481  1.00 30.12           N
ATOM   4141  H   LEU A 378      18.246 -13.240  33.635  1.00 30.12           H
ATOM   4142  CA  LEU A 378      17.889 -11.276  34.393  1.00 30.71           C
ATOM   4143  HA  LEU A 378      18.470 -10.801  35.183  1.00 30.71           H
ATOM   4144  C   LEU A 378      16.431 -10.862  34.575  1.00 33.58           C
ATOM   4145  O   LEU A 378      16.142  -9.753  35.021  1.00 38.08           O
ATOM   4146  CB  LEU A 378      18.381 -10.789  33.027  1.00 29.93           C
ATOM   4147 1HB  LEU A 378      17.815 -11.324  32.264  1.00 29.93           H
ATOM   4148 2HB  LEU A 378      18.129  -9.732  32.938  1.00 29.93           H
ATOM   4149  CG  LEU A 378      19.871 -10.945  32.710  1.00 28.01           C
ATOM   4150  HG  LEU A 378      20.178 -11.968  32.924  1.00 28.01           H
ATOM   4151  CD1 LEU A 378      20.121 -10.667  31.233  1.00 32.18           C
ATOM   4152 1HD1 LEU A 378      21.183 -10.783  31.016  1.00 32.18           H
ATOM   4153 2HD1 LEU A 378      19.813  -9.650  30.991  1.00 32.18           H
ATOM   4154 3HD1 LEU A 378      19.554 -11.373  30.628  1.00 32.18           H
ATOM   4155  CD2 LEU A 378      20.707  -9.996  33.558  1.00 29.50           C
ATOM   4156 1HD2 LEU A 378      21.754 -10.075  33.268  1.00 29.50           H
ATOM   4157 2HD2 LEU A 378      20.607 -10.261  34.610  1.00 29.50           H
ATOM   4158 3HD2 LEU A 378      20.368  -8.971  33.405  1.00 29.50           H
ATOM   4159  N   GLU A 379      15.525 -11.762  34.211  1.00 31.00           N
ATOM   4160  H   GLU A 379      15.838 -12.657  33.862  1.00 31.00           H
ATOM   4161  CA  GLU A 379      14.086 -11.519  34.279  1.00 37.70           C
ATOM   4162  HA  GLU A 379      13.907 -10.447  34.357  1.00 37.70           H
ATOM   4163  C   GLU A 379      13.445 -12.187  35.494  1.00 36.68           C
ATOM   4164  O   GLU A 379      12.224 -12.167  35.653  1.00 34.43           O
ATOM   4165  CB  GLU A 379      13.425 -12.029  32.995  1.00 34.13           C
ATOM   4166 1HB  GLU A 379      13.683 -13.081  32.869  1.00 34.13           H
ATOM   4167 2HB  GLU A 379      12.343 -11.948  33.098  1.00 34.13           H
ATOM   4168  CG  GLU A 379      13.845 -11.267  31.743  1.00 41.73           C
ATOM   4169 1HG  GLU A 379      13.528 -10.228  31.839  1.00 41.73           H
ATOM   4170 2HG  GLU A 379      14.932 -11.287  31.658  1.00 41.73           H
ATOM   4171  CD  GLU A 379      13.258 -11.850  30.471  1.00 50.20           C
ATOM   4172  OE1 GLU A 379      12.434 -12.788  30.535  1.00 51.52           O
ATOM   4173  OE2 GLU A 379      13.628 -11.378  29.374  1.00 52.99           O
ATOM   4174  N   HIS A 380      14.267 -12.768  36.362  1.00 30.91           N
ATOM   4175  H   HIS A 380      15.262 -12.753  36.185  1.00 30.91           H
ATOM   4176  CA  HIS A 380      13.778 -13.411  37.579  1.00 32.15           C
ATOM   4177  HA  HIS A 380      12.969 -14.089  37.311  1.00 32.15           H
ATOM   4178  C   HIS A 380      13.257 -12.337  38.532  1.00 30.95           C
ATOM   4179  O   HIS A 380      13.933 -11.329  38.740  1.00 31.53           O
ATOM   4180  CB  HIS A 380      14.900 -14.213  38.243  1.00 30.92           C
ATOM   4181 1HB  HIS A 380      15.277 -14.946  37.530  1.00 30.92           H
ATOM   4182 2HB  HIS A 380      15.712 -13.533  38.499  1.00 30.92           H
ATOM   4183  CG  HIS A 380      14.473 -14.936  39.483  1.00 28.64           C
ATOM   4184  ND1 HIS A 380      13.612 -16.007  39.459  1.00 28.81           N
ATOM   4185  CD2 HIS A 380      14.804 -14.710  40.781  1.00 28.00           C
ATOM   4186  HD2 HIS A 380      15.477 -13.932  41.109  1.00 28.00           H
ATOM   4187  CE1 HIS A 380      13.448 -16.384  40.765  1.00 26.97           C
ATOM   4188  HE1 HIS A 380      12.821 -17.203  41.084  1.00 26.97           H
ATOM   4189  NE2 HIS A 380      14.172 -15.598  41.615  1.00 30.48           N
ATOM   4190  HE2 HIS A 380      14.235 -15.666  42.621  1.00 30.48           H
ATOM   4191  N   PRO A 381      12.058 -12.512  39.115  1.00 34.73           N
ATOM   4192  CA  PRO A 381      11.507 -11.376  39.864  1.00 34.19           C
ATOM   4193  HA  PRO A 381      11.353 -10.543  39.178  1.00 34.19           H
ATOM   4194  C   PRO A 381      12.325 -10.871  41.050  1.00 35.73           C
ATOM   4195  O   PRO A 381      12.205  -9.709  41.434  1.00 35.56           O
ATOM   4196  CB  PRO A 381      10.150 -11.894  40.348  1.00 37.03           C
ATOM   4197 1HB  PRO A 381      10.234 -12.276  41.365  1.00 37.03           H
ATOM   4198 2HB  PRO A 381       9.401 -11.104  40.298  1.00 37.03           H
ATOM   4199  CG  PRO A 381       9.802 -12.993  39.407  1.00 36.68           C
ATOM   4200 1HG  PRO A 381       9.121 -13.703  39.876  1.00 36.68           H
ATOM   4201 2HG  PRO A 381       9.362 -12.580  38.499  1.00 36.68           H
ATOM   4202  CD  PRO A 381      11.115 -13.644  39.090  1.00 36.48           C
ATOM   4203 1HD  PRO A 381      11.375 -14.376  39.854  1.00 36.48           H
ATOM   4204 2HD  PRO A 381      11.075 -14.107  38.104  1.00 36.48           H
ATOM   4205  N   TRP A 382      13.147 -11.726  41.648  1.00 35.50           N
ATOM   4206  H   TRP A 382      13.181 -12.686  41.337  1.00 35.50           H
ATOM   4207  CA  TRP A 382      14.026 -11.291  42.730  1.00 29.34           C
ATOM   4208  HA  TRP A 382      13.440 -10.714  43.446  1.00 29.34           H
ATOM   4209  C   TRP A 382      15.139 -10.384  42.212  1.00 30.70           C
ATOM   4210  O   TRP A 382      15.574  -9.468  42.908  1.00 32.45           O
ATOM   4211  CB  TRP A 382      14.618 -12.503  43.452  1.00 30.62           C
ATOM   4212 1HB  TRP A 382      13.803 -13.160  43.756  1.00 30.62           H
ATOM   4213 2HB  TRP A 382      15.261 -13.046  42.760  1.00 30.62           H
ATOM   4214  CG  TRP A 382      15.429 -12.143  44.659  1.00 33.52           C
ATOM   4215  CD1 TRP A 382      14.972 -11.811  45.899  1.00 32.39           C
ATOM   4216  HD1 TRP A 382      13.928 -11.770  46.176  1.00 32.39           H
ATOM   4217  CD2 TRP A 382      16.860 -12.076  44.750  1.00 29.13           C
ATOM   4218  NE1 TRP A 382      16.008 -11.526  46.749  1.00 34.07           N
ATOM   4219  HE1 TRP A 382      15.898 -11.259  47.717  1.00 34.07           H
ATOM   4220  CE2 TRP A 382      17.186 -11.673  46.066  1.00 30.87           C
ATOM   4221  CE3 TRP A 382      17.904 -12.356  43.858  1.00 31.63           C
ATOM   4222  HE3 TRP A 382      17.687 -12.676  42.850  1.00 31.63           H
ATOM   4223  CZ2 TRP A 382      18.509 -11.551  46.501  1.00 30.39           C
ATOM   4224  HZ2 TRP A 382      18.735 -11.264  47.517  1.00 30.39           H
ATOM   4225  CZ3 TRP A 382      19.223 -12.225  44.290  1.00 31.17           C
ATOM   4226  HZ3 TRP A 382      20.033 -12.442  43.609  1.00 31.17           H
ATOM   4227  CH2 TRP A 382      19.513 -11.824  45.607  1.00 27.70           C
ATOM   4228  HH2 TRP A 382      20.542 -11.739  45.922  1.00 27.70           H
ATOM   4229  N   ILE A 383      15.592 -10.628  40.987  1.00 29.48           N
ATOM   4230  H   ILE A 383      15.168 -11.362  40.436  1.00 29.48           H
ATOM   4231  CA  ILE A 383      16.632  -9.813  40.364  1.00 30.64           C
ATOM   4232  HA  ILE A 383      17.381  -9.558  41.113  1.00 30.64           H
ATOM   4233  C   ILE A 383      16.030  -8.503  39.865  1.00 34.09           C
ATOM   4234  O   ILE A 383      16.611  -7.440  40.078  1.00 36.47           O
ATOM   4235  CB  ILE A 383      17.322 -10.552  39.192  1.00 31.39           C
ATOM   4236  HB  ILE A 383      16.548 -10.890  38.502  1.00 31.39           H
ATOM   4237  CG1 ILE A 383      18.085 -11.784  39.697  1.00 31.38           C
ATOM   4238 1HG1 ILE A 383      17.386 -12.439  40.216  1.00 31.38           H
ATOM   4239 2HG1 ILE A 383      18.465 -12.327  38.832  1.00 31.38           H
ATOM   4240  CG2 ILE A 383      18.256  -9.620  38.421  1.00 32.67           C
ATOM   4241 1HG2 ILE A 383      18.830 -10.194  37.694  1.00 32.67           H
ATOM   4242 2HG2 ILE A 383      18.938  -9.119  39.108  1.00 32.67           H
ATOM   4243 3HG2 ILE A 383      17.668  -8.871  37.889  1.00 32.67           H
ATOM   4244  CD1 ILE A 383      19.263 -11.508  40.618  1.00 29.76           C
ATOM   4245 1HD1 ILE A 383      19.710 -12.454  40.925  1.00 29.76           H
ATOM   4246 2HD1 ILE A 383      18.927 -10.972  41.505  1.00 29.76           H
ATOM   4247 3HD1 ILE A 383      20.014 -10.915  40.098  1.00 29.76           H
ATOM   4248  N   THR A 384      14.869  -8.560  39.222  1.00 36.20           N
ATOM   4249  H   THR A 384      14.399  -9.447  39.100  1.00 36.20           H
ATOM   4250  CA  THR A 384      14.255  -7.354  38.669  1.00 36.71           C
ATOM   4251  HA  THR A 384      15.002  -6.830  38.073  1.00 36.71           H
ATOM   4252  C   THR A 384      13.788  -6.393  39.758  1.00 35.17           C
ATOM   4253  O   THR A 384      13.687  -5.190  39.522  1.00 40.47           O
ATOM   4254  CB  THR A 384      13.047  -7.669  37.763  1.00 36.11           C
ATOM   4255  HB  THR A 384      12.619  -6.732  37.407  1.00 36.11           H
ATOM   4256  OG1 THR A 384      12.054  -8.382  38.511  1.00 38.77           O
ATOM   4257  HG1 THR A 384      11.372  -8.674  37.902  1.00 38.77           H
ATOM   4258  CG2 THR A 384      13.454  -8.510  36.560  1.00 38.98           C
ATOM   4259 1HG2 THR A 384      12.589  -8.660  35.915  1.00 38.98           H
ATOM   4260 2HG2 THR A 384      13.825  -9.480  36.892  1.00 38.98           H
ATOM   4261 3HG2 THR A 384      14.235  -7.996  36.000  1.00 38.98           H
ATOM   4262  N   ALA A 385      13.505  -6.915  40.947  1.00 35.40           N
ATOM   4263  H   ALA A 385      13.564  -7.915  41.078  1.00 35.40           H
ATOM   4264  CA  ALA A 385      13.091  -6.085  42.074  1.00 35.52           C
ATOM   4265  HA  ALA A 385      12.463  -5.278  41.695  1.00 35.52           H
ATOM   4266  C   ALA A 385      14.265  -5.448  42.814  1.00 40.80           C
ATOM   4267  O   ALA A 385      14.147  -4.335  43.325  1.00 40.55           O
ATOM   4268  CB  ALA A 385      12.263  -6.915  43.047  1.00 35.79           C
ATOM   4269 1HB  ALA A 385      11.382  -7.306  42.538  1.00 35.79           H
ATOM   4270 2HB  ALA A 385      11.948  -6.289  43.882  1.00 35.79           H
ATOM   4271 3HB  ALA A 385      12.862  -7.744  43.424  1.00 35.79           H
ATOM   4272  N   ASN A 386      15.380  -6.166  42.912  1.00 34.25           N
ATOM   4273  H   ASN A 386      15.444  -7.052  42.432  1.00 34.25           H
ATOM   4274  CA  ASN A 386      16.500  -5.738  43.745  1.00 33.12           C
ATOM   4275  HA  ASN A 386      16.146  -4.960  44.424  1.00 33.12           H
ATOM   4276  C   ASN A 386      17.702  -5.159  42.999  1.00 33.14           C
ATOM   4277  O   ASN A 386      18.507  -4.449  43.598  1.00 34.19           O
ATOM   4278  CB  ASN A 386      16.969  -6.923  44.594  1.00 33.27           C
ATOM   4279 1HB  ASN A 386      17.111  -7.790  43.950  1.00 33.27           H
ATOM   4280 2HB  ASN A 386      17.922  -6.674  45.058  1.00 33.27           H
ATOM   4281  CG  ASN A 386      15.993  -7.274  45.696  1.00 34.28           C
ATOM   4282  OD1 ASN A 386      15.929  -6.605  46.724  1.00 35.41           O
ATOM   4283  ND2 ASN A 386      15.231  -8.336  45.494  1.00 34.75           N
ATOM   4284 1HD2 ASN A 386      14.568  -8.611  46.202  1.00 34.75           H
ATOM   4285 2HD2 ASN A 386      15.314  -8.849  44.627  1.00 34.75           H
ATOM   4286  N   SER A 387      17.868  -5.467  41.717  1.00 32.68           N
ATOM   4287  H   SER A 387      17.176  -6.022  41.231  1.00 32.68           H
ATOM   4288  CA  SER A 387      19.053  -5.023  40.988  1.00 33.41           C
ATOM   4289  HA  SER A 387      19.932  -5.290  41.575  1.00 33.41           H
ATOM   4290  C   SER A 387      19.071  -3.514  40.764  1.00 41.58           C
ATOM   4291  O   SER A 387      18.097  -2.931  40.290  1.00 46.20           O
ATOM   4292  CB  SER A 387      19.144  -5.722  39.630  1.00 35.50           C
ATOM   4293 1HB  SER A 387      19.184  -6.800  39.784  1.00 35.50           H
ATOM   4294 2HB  SER A 387      18.259  -5.478  39.041  1.00 35.50           H
ATOM   4295  OG  SER A 387      20.303  -5.303  38.929  1.00 40.19           O
ATOM   4296  HG  SER A 387      20.025  -4.797  38.161  1.00 40.19           H
ATOM   4297  N   SER A 388      20.198  -2.885  41.082  1.00 41.55           N
ATOM   4298  H   SER A 388      20.947  -3.392  41.531  1.00 41.55           H
ATOM   4299  CA  SER A 388      20.394  -1.467  40.791  1.00 46.13           C
ATOM   4300  HA  SER A 388      19.431  -0.960  40.859  1.00 46.13           H
ATOM   4301  C   SER A 388      20.938  -1.234  39.383  1.00 47.77           C
ATOM   4302  O   SER A 388      21.026  -0.094  38.928  1.00 55.67           O
ATOM   4303  CB  SER A 388      21.335  -0.837  41.820  1.00 45.53           C
ATOM   4304 1HB  SER A 388      21.394   0.236  41.637  1.00 45.53           H
ATOM   4305 2HB  SER A 388      20.932  -1.003  42.819  1.00 45.53           H
ATOM   4306  OG  SER A 388      22.636  -1.392  41.743  1.00 48.50           O
ATOM   4307  HG  SER A 388      22.584  -2.327  41.956  1.00 48.50           H
ATOM   4308  N   LYS A 389      21.288  -2.315  38.690  1.00 50.05           N
ATOM   4309  H   LYS A 389      21.198  -3.221  39.128  1.00 50.05           H
ATOM   4310  CA  LYS A 389      21.711  -2.254  37.293  1.00 49.81           C
ATOM   4311  HA  LYS A 389      21.966  -1.224  37.040  1.00 49.81           H
ATOM   4312  C   LYS A 389      20.559  -2.671  36.383  1.00 52.14           C
ATOM   4313  O   LYS A 389      19.905  -3.684  36.707  1.00 51.29           O
ATOM   4314  OXT LYS A 389      20.351  -1.982  35.363  1.00 51.29           O
ATOM   4315  CB  LYS A 389      22.920  -3.161  37.035  1.00  0.00           C
ATOM   4316 1HB  LYS A 389      23.145  -3.731  37.936  1.00  0.00           H
ATOM   4317 2HB  LYS A 389      22.649  -3.871  36.253  1.00  0.00           H
ATOM   4318  CG  LYS A 389      24.176  -2.425  36.584  1.00  0.00           C
ATOM   4319 1HG  LYS A 389      24.861  -3.147  36.140  1.00  0.00           H
ATOM   4320 2HG  LYS A 389      23.906  -1.691  35.824  1.00  0.00           H
ATOM   4321  CD  LYS A 389      24.888  -1.722  37.733  1.00  0.00           C
ATOM   4322 1HD  LYS A 389      24.200  -1.026  38.213  1.00  0.00           H
ATOM   4323 2HD  LYS A 389      25.203  -2.469  38.460  1.00  0.00           H
ATOM   4324  CE  LYS A 389      26.113  -0.965  37.244  1.00  0.00           C
ATOM   4325 1HE  LYS A 389      26.763  -1.655  36.700  1.00  0.00           H
ATOM   4326 2HE  LYS A 389      25.794  -0.179  36.556  1.00  0.00           H
ATOM   4327  NZ  LYS A 389      26.843  -0.376  38.414  1.00  0.00           N
ATOM   4328 1HZ  LYS A 389      27.659   0.136  38.105  1.00  0.00           H
ATOM   4329 2HZ  LYS A 389      27.148  -1.103  39.048  1.00  0.00           H
ATOM   4330 3HZ  LYS A 389      26.243   0.260  38.922  1.00  0.00           H
TER    4331      LYS A 389 
HETATM 4332  CH3 ACE B  72      51.475 -30.805  33.793  1.00 31.90           C
HETATM 4333 1HH3 ACE B  72      51.714 -31.812  33.454  1.00 31.90           H
HETATM 4334 2HH3 ACE B  72      52.375 -30.191  33.799  1.00 31.90           H
HETATM 4335 3HH3 ACE B  72      50.729 -30.358  33.136  1.00 31.90           H
HETATM 4336  C   ACE B  72      50.915 -30.877  35.199  1.00 31.90           C
HETATM 4337  O   ACE B  72      50.798 -31.962  35.767  1.00 31.90           O
ATOM   4338  N   GLU B  73      50.586 -29.715  35.749  1.00 31.90           N
ATOM   4339  H   GLU B  73      50.719 -28.863  35.223  1.00 31.90           H
ATOM   4340  CA  GLU B  73      50.022 -29.614  37.092  1.00 37.59           C
ATOM   4341  HA  GLU B  73      50.376 -30.469  37.667  1.00 37.59           H
ATOM   4342  C   GLU B  73      48.494 -29.623  37.055  1.00 35.67           C
ATOM   4343  O   GLU B  73      47.888 -28.811  36.354  1.00 37.83           O
ATOM   4344  CB  GLU B  73      50.518 -28.338  37.778  1.00 38.07           C
ATOM   4345 1HB  GLU B  73      51.592 -28.250  37.614  1.00 38.07           H
ATOM   4346 2HB  GLU B  73      50.029 -27.477  37.320  1.00 38.07           H
ATOM   4347  CG  GLU B  73      50.259 -28.315  39.277  1.00 43.67           C
ATOM   4348 1HG  GLU B  73      49.199 -28.490  39.458  1.00 43.67           H
ATOM   4349 2HG  GLU B  73      50.826 -29.121  39.744  1.00 43.67           H
ATOM   4350  CD  GLU B  73      50.652 -26.998  39.918  1.00 49.46           C
ATOM   4351  OE1 GLU B  73      51.770 -26.501  39.662  1.00 52.41           O
ATOM   4352  OE2 GLU B  73      49.846 -26.451  40.699  1.00 53.33           O
ATOM   4353  N   PRO B  74      47.842 -30.526  37.806  1.00 34.12           N
ATOM   4354  CA  PRO B  74      46.375 -30.495  37.789  1.00 31.27           C
ATOM   4355  HA  PRO B  74      46.011 -30.453  36.762  1.00 31.27           H
ATOM   4356  C   PRO B  74      45.798 -29.330  38.592  1.00 30.10           C
ATOM   4357  O   PRO B  74      46.524 -28.673  39.340  1.00 30.52           O
ATOM   4358  CB  PRO B  74      46.009 -31.837  38.427  1.00 34.46           C
ATOM   4359 1HB  PRO B  74      45.046 -31.778  38.933  1.00 34.46           H
ATOM   4360 2HB  PRO B  74      46.003 -32.625  37.674  1.00 34.46           H
ATOM   4361  CG  PRO B  74      47.102 -32.065  39.407  1.00 30.95           C
ATOM   4362 1HG  PRO B  74      46.928 -31.472  40.305  1.00 30.95           H
ATOM   4363 2HG  PRO B  74      47.185 -33.123  39.654  1.00 30.95           H
ATOM   4364  CD  PRO B  74      48.341 -31.587  38.700  1.00 31.30           C
ATOM   4365 1HD  PRO B  74      49.056 -31.185  39.420  1.00 31.30           H
ATOM   4366 2HD  PRO B  74      48.786 -32.394  38.118  1.00 31.30           H
ATOM   4367  N   PRO B  75      44.485 -29.069  38.476  1.00 30.98           N
ATOM   4368  CA  PRO B  75      43.958 -28.031  39.369  1.00 28.20           C
ATOM   4369  HA  PRO B  75      44.372 -27.061  39.093  1.00 28.20           H
ATOM   4370  C   PRO B  75      44.270 -28.327  40.833  1.00 28.49           C
ATOM   4371  O   PRO B  75      44.325 -29.485  41.248  1.00 27.44           O
ATOM   4372  CB  PRO B  75      42.450 -28.073  39.111  1.00 29.80           C
ATOM   4373 1HB  PRO B  75      41.967 -28.720  39.843  1.00 29.80           H
ATOM   4374 2HB  PRO B  75      42.025 -27.070  39.146  1.00 29.80           H
ATOM   4375  CG  PRO B  75      42.314 -28.652  37.748  1.00 31.07           C
ATOM   4376 1HG  PRO B  75      41.344 -29.135  37.633  1.00 31.07           H
ATOM   4377 2HG  PRO B  75      42.446 -27.874  36.997  1.00 31.07           H
ATOM   4378  CD  PRO B  75      43.423 -29.659  37.643  1.00 28.42           C
ATOM   4379 1HD  PRO B  75      43.107 -30.620  38.048  1.00 28.42           H
ATOM   4380 2HD  PRO B  75      43.748 -29.759  36.607  1.00 28.42           H
ATOM   4381  N   SER B  76      44.491 -27.276  41.616  1.00 28.34           N
ATOM   4382  H   SER B  76      44.352 -26.343  41.257  1.00 28.34           H
ATOM   4383  CA  SER B  76      44.998 -27.430  42.976  1.00 27.80           C
ATOM   4384  HA  SER B  76      45.952 -27.955  42.923  1.00 27.80           H
ATOM   4385  C   SER B  76      44.090 -28.249  43.887  1.00 27.02           C
ATOM   4386  O   SER B  76      44.573 -28.919  44.798  1.00 27.01           O
ATOM   4387  CB  SER B  76      45.244 -26.055  43.603  1.00 37.11           C
ATOM   4388 1HB  SER B  76      45.656 -26.187  44.603  1.00 37.11           H
ATOM   4389 2HB  SER B  76      45.961 -25.507  42.992  1.00 37.11           H
ATOM   4390  OG  SER B  76      44.040 -25.311  43.683  1.00 42.12           O
ATOM   4391  HG  SER B  76      44.215 -24.499  44.167  1.00 42.12           H
ATOM   4392  N   TRP B  77      42.783 -28.216  43.647  1.00 26.49           N
ATOM   4393  H   TRP B  77      42.428 -27.668  42.877  1.00 26.49           H
ATOM   4394  CA  TRP B  77      41.847 -28.982  44.463  1.00 25.25           C
ATOM   4395  HA  TRP B  77      42.088 -28.811  45.513  1.00 25.25           H
ATOM   4396  C   TRP B  77      41.967 -30.485  44.224  1.00 26.98           C
ATOM   4397  O   TRP B  77      41.639 -31.281  45.103  1.00 25.01           O
ATOM   4398  CB  TRP B  77      40.410 -28.512  44.224  1.00 23.97           C
ATOM   4399 1HB  TRP B  77      39.760 -29.056  44.910  1.00 23.97           H
ATOM   4400 2HB  TRP B  77      40.348 -27.452  44.468  1.00 23.97           H
ATOM   4401  CG  TRP B  77      39.895 -28.709  42.825  1.00 25.07           C
ATOM   4402  CD1 TRP B  77      39.886 -27.798  41.810  1.00 25.14           C
ATOM   4403  HD1 TRP B  77      40.303 -26.804  41.875  1.00 25.14           H
ATOM   4404  CD2 TRP B  77      39.246 -29.875  42.292  1.00 26.73           C
ATOM   4405  NE1 TRP B  77      39.269 -28.301  40.695  1.00 26.16           N
ATOM   4406  HE1 TRP B  77      39.139 -27.788  39.835  1.00 26.16           H
ATOM   4407  CE2 TRP B  77      38.866 -29.582  40.961  1.00 26.38           C
ATOM   4408  CE3 TRP B  77      38.947 -31.142  42.810  1.00 30.57           C
ATOM   4409  HE3 TRP B  77      39.222 -31.399  43.822  1.00 30.57           H
ATOM   4410  CZ2 TRP B  77      38.211 -30.515  40.150  1.00 29.43           C
ATOM   4411  HZ2 TRP B  77      37.923 -30.268  39.139  1.00 29.43           H
ATOM   4412  CZ3 TRP B  77      38.296 -32.072  42.002  1.00 32.24           C
ATOM   4413  HZ3 TRP B  77      38.070 -33.054  42.393  1.00 32.24           H
ATOM   4414  CH2 TRP B  77      37.939 -31.753  40.678  1.00 31.21           C
ATOM   4415  HH2 TRP B  77      37.450 -32.498  40.068  1.00 31.21           H
ATOM   4416  N   VAL B  78      42.454 -30.874  43.050  1.00 24.90           N
ATOM   4417  H   VAL B  78      42.714 -30.178  42.364  1.00 24.90           H
ATOM   4418  CA  VAL B  78      42.679 -32.283  42.734  1.00 22.60           C
ATOM   4419  HA  VAL B  78      41.809 -32.863  43.041  1.00 22.60           H
ATOM   4420  C   VAL B  78      43.892 -32.759  43.526  1.00 25.78           C
ATOM   4421  O   VAL B  78      43.896 -33.857  44.082  1.00 25.34           O
ATOM   4422  CB  VAL B  78      42.941 -32.519  41.229  1.00 26.23           C
ATOM   4423  HB  VAL B  78      43.821 -31.950  40.933  1.00 26.23           H
ATOM   4424  CG1 VAL B  78      43.207 -33.996  40.946  1.00 29.66           C
ATOM   4425 1HG1 VAL B  78      43.342 -34.145  39.875  1.00 29.66           H
ATOM   4426 2HG1 VAL B  78      42.364 -34.596  41.290  1.00 29.66           H
ATOM   4427 3HG1 VAL B  78      44.112 -34.313  41.463  1.00 29.66           H
ATOM   4428  CG2 VAL B  78      41.757 -32.044  40.391  1.00 26.76           C
ATOM   4429 1HG2 VAL B  78      41.953 -32.241  39.337  1.00 26.76           H
ATOM   4430 2HG2 VAL B  78      41.613 -30.973  40.529  1.00 26.76           H
ATOM   4431 3HG2 VAL B  78      40.854 -32.574  40.694  1.00 26.76           H
ATOM   4432  N   THR B  79      44.919 -31.917  43.583  1.00 25.72           N
ATOM   4433  H   THR B  79      44.857 -31.028  43.107  1.00 25.72           H
ATOM   4434  CA  THR B  79      46.135 -32.220  44.331  1.00 25.16           C
ATOM   4435  HA  THR B  79      46.551 -33.158  43.965  1.00 25.16           H
ATOM   4436  C   THR B  79      45.834 -32.380  45.818  1.00 26.55           C
ATOM   4437  O   THR B  79      46.354 -33.284  46.470  1.00 24.55           O
ATOM   4438  CB  THR B  79      47.190 -31.109  44.152  1.00 28.92           C
ATOM   4439  HB  THR B  79      46.825 -30.188  44.606  1.00 28.92           H
ATOM   4440  OG1 THR B  79      47.404 -30.888  42.753  1.00 32.35           O
ATOM   4441  HG1 THR B  79      47.985 -30.129  42.650  1.00 32.35           H
ATOM   4442  CG2 THR B  79      48.519 -31.491  44.790  1.00 30.81           C
ATOM   4443 1HG2 THR B  79      49.257 -30.717  44.579  1.00 30.81           H
ATOM   4444 2HG2 THR B  79      48.866 -32.440  44.379  1.00 30.81           H
ATOM   4445 3HG2 THR B  79      48.398 -31.585  45.869  1.00 30.81           H
ATOM   4446  N   GLU B  80      44.984 -31.511  46.354  1.00 24.13           N
ATOM   4447  H   GLU B  80      44.588 -30.777  45.782  1.00 24.13           H
ATOM   4448  CA  GLU B  80      44.600 -31.587  47.761  1.00 24.70           C
ATOM   4449  HA  GLU B  80      45.504 -31.646  48.367  1.00 24.70           H
ATOM   4450  C   GLU B  80      43.777 -32.836  48.062  1.00 26.77           C
ATOM   4451  O   GLU B  80      43.939 -33.437  49.123  1.00 24.38           O
ATOM   4452  CB  GLU B  80      43.812 -30.343  48.178  1.00 25.17           C
ATOM   4453 1HB  GLU B  80      42.977 -30.209  47.490  1.00 25.17           H
ATOM   4454 2HB  GLU B  80      43.410 -30.514  49.176  1.00 25.17           H
ATOM   4455  CG  GLU B  80      44.633 -29.061  48.209  1.00 26.70           C
ATOM   4456 1HG  GLU B  80      45.009 -28.851  47.208  1.00 26.70           H
ATOM   4457 2HG  GLU B  80      43.989 -28.236  48.514  1.00 26.70           H
ATOM   4458  CD  GLU B  80      45.807 -29.150  49.167  1.00 34.24           C
ATOM   4459  OE1 GLU B  80      45.597 -29.509  50.345  1.00 30.08           O
ATOM   4460  OE2 GLU B  80      46.949 -28.871  48.744  1.00 35.70           O
ATOM   4461  N   MET B  81      42.908 -33.250  47.147  1.00 22.67           N
ATOM   4462  H   MET B  81      42.791 -32.729  46.289  1.00 22.67           H
ATOM   4463  CA  MET B  81      42.141 -34.477  47.347  1.00 26.39           C
ATOM   4464  HA  MET B  81      41.678 -34.443  48.333  1.00 26.39           H
ATOM   4465  C   MET B  81      43.027 -35.718  47.306  1.00 25.49           C
ATOM   4466  O   MET B  81      42.741 -36.705  47.983  1.00 24.04           O
ATOM   4467  CB  MET B  81      41.044 -34.628  46.291  1.00 23.28           C
ATOM   4468 1HB  MET B  81      41.465 -34.427  45.306  1.00 23.28           H
ATOM   4469 2HB  MET B  81      40.704 -35.663  46.311  1.00 23.28           H
ATOM   4470  CG  MET B  81      39.841 -33.728  46.521  1.00 36.70           C
ATOM   4471 1HG  MET B  81      39.439 -33.918  47.516  1.00 36.70           H
ATOM   4472 2HG  MET B  81      40.159 -32.687  46.463  1.00 36.70           H
ATOM   4473  SD  MET B  81      38.545 -34.016  45.301  1.00 42.21           S
ATOM   4474  CE  MET B  81      37.914 -35.636  45.765  1.00 32.40           C
ATOM   4475 1HE  MET B  81      37.115 -35.924  45.082  1.00 32.40           H
ATOM   4476 2HE  MET B  81      37.524 -35.599  46.782  1.00 32.40           H
ATOM   4477 3HE  MET B  81      38.714 -36.374  45.707  1.00 32.40           H
ATOM   4478  N   LEU B  82      44.089 -35.673  46.509  1.00 24.41           N
ATOM   4479  H   LEU B  82      44.249 -34.851  45.942  1.00 24.41           H
ATOM   4480  CA  LEU B  82      45.060 -36.761  46.457  1.00 24.01           C
ATOM   4481  HA  LEU B  82      44.532 -37.711  46.375  1.00 24.01           H
ATOM   4482  C   LEU B  82      45.880 -36.793  47.744  1.00 24.02           C
ATOM   4483  O   LEU B  82      46.181 -37.864  48.268  1.00 25.12           O
ATOM   4484  CB  LEU B  82      45.993 -36.591  45.254  1.00 29.30           C
ATOM   4485 1HB  LEU B  82      46.400 -35.581  45.290  1.00 29.30           H
ATOM   4486 2HB  LEU B  82      46.826 -37.284  45.375  1.00 29.30           H
ATOM   4487  CG  LEU B  82      45.395 -36.814  43.861  1.00 29.98           C
ATOM   4488  HG  LEU B  82      44.479 -36.232  43.768  1.00 29.98           H
ATOM   4489  CD1 LEU B  82      46.381 -36.338  42.802  1.00 35.01           C
ATOM   4490 1HD1 LEU B  82      45.952 -36.490  41.811  1.00 35.01           H
ATOM   4491 2HD1 LEU B  82      47.312 -36.899  42.884  1.00 35.01           H
ATOM   4492 3HD1 LEU B  82      46.582 -35.276  42.942  1.00 35.01           H
ATOM   4493  CD2 LEU B  82      45.060 -38.283  43.626  1.00 33.27           C
ATOM   4494 1HD2 LEU B  82      44.687 -38.413  42.611  1.00 33.27           H
ATOM   4495 2HD2 LEU B  82      44.290 -38.601  44.329  1.00 33.27           H
ATOM   4496 3HD2 LEU B  82      45.953 -38.893  43.764  1.00 33.27           H
ATOM   4497  N   LEU B  83      46.229 -35.615  48.252  1.00 25.06           N
ATOM   4498  H   LEU B  83      45.963 -34.769  47.766  1.00 25.06           H
ATOM   4499  CA  LEU B  83      46.976 -35.496  49.499  1.00 25.68           C
ATOM   4500  HA  LEU B  83      47.881 -36.100  49.425  1.00 25.68           H
ATOM   4501  C   LEU B  83      46.165 -36.002  50.687  1.00 24.17           C
ATOM   4502  O   LEU B  83      46.693 -36.692  51.556  1.00 24.48           O
ATOM   4503  CB  LEU B  83      47.359 -34.031  49.731  1.00 23.76           C
ATOM   4504 1HB  LEU B  83      47.905 -33.676  48.857  1.00 23.76           H
ATOM   4505 2HB  LEU B  83      46.437 -33.455  49.805  1.00 23.76           H
ATOM   4506  CG  LEU B  83      48.194 -33.729  50.980  1.00 28.68           C
ATOM   4507  HG  LEU B  83      47.671 -34.111  51.856  1.00 28.68           H
ATOM   4508  CD1 LEU B  83      49.575 -34.371  50.915  1.00 27.05           C
ATOM   4509 1HD1 LEU B  83      50.158 -34.069  51.785  1.00 27.05           H
ATOM   4510 2HD1 LEU B  83      50.088 -34.056  50.007  1.00 27.05           H
ATOM   4511 3HD1 LEU B  83      49.474 -35.456  50.919  1.00 27.05           H
ATOM   4512  CD2 LEU B  83      48.337 -32.219  51.128  1.00 25.59           C
ATOM   4513 1HD2 LEU B  83      48.908 -31.994  52.028  1.00 25.59           H
ATOM   4514 2HD2 LEU B  83      47.349 -31.765  51.211  1.00 25.59           H
ATOM   4515 3HD2 LEU B  83      48.852 -31.808  50.259  1.00 25.59           H
ATOM   4516  N   GLU B  84      44.885 -35.650  50.731  1.00 21.34           N
ATOM   4517  H   GLU B  84      44.512 -35.051  50.006  1.00 21.34           H
ATOM   4518  CA  GLU B  84      43.992 -36.093  51.799  1.00 20.34           C
ATOM   4519  HA  GLU B  84      44.452 -35.880  52.764  1.00 20.34           H
ATOM   4520  C   GLU B  84      43.739 -37.597  51.728  1.00 25.67           C
ATOM   4521  O   GLU B  84      43.521 -38.248  52.749  1.00 24.17           O
ATOM   4522  CB  GLU B  84      42.663 -35.338  51.716  1.00 21.14           C
ATOM   4523 1HB  GLU B  84      42.288 -35.397  50.694  1.00 21.14           H
ATOM   4524 2HB  GLU B  84      41.944 -35.827  52.373  1.00 21.14           H
ATOM   4525  CG  GLU B  84      42.763 -33.873  52.125  1.00 21.66           C
ATOM   4526 1HG  GLU B  84      43.177 -33.819  53.131  1.00 21.66           H
ATOM   4527 2HG  GLU B  84      43.442 -33.353  51.451  1.00 21.66           H
ATOM   4528  CD  GLU B  84      41.419 -33.168  52.106  1.00 24.33           C
ATOM   4529  OE1 GLU B  84      40.503 -33.591  51.369  1.00 25.07           O
ATOM   4530  OE2 GLU B  84      41.239 -32.173  52.840  1.00 19.72           O
ATOM   4531  N   ASN B  85      43.781 -38.153  50.521  1.00 23.12           N
ATOM   4532  H   ASN B  85      43.965 -37.570  49.717  1.00 23.12           H
ATOM   4533  CA  ASN B  85      43.609 -39.588  50.320  1.00 24.62           C
ATOM   4534  HA  ASN B  85      42.731 -39.925  50.871  1.00 24.62           H
ATOM   4535  C   ASN B  85      44.815 -40.376  50.826  1.00 25.10           C
ATOM   4536  O   ASN B  85      44.670 -41.438  51.430  1.00 27.65           O
ATOM   4537  CB  ASN B  85      43.412 -39.873  48.830  1.00 26.90           C
ATOM   4538 1HB  ASN B  85      42.644 -39.208  48.435  1.00 26.90           H
ATOM   4539 2HB  ASN B  85      44.348 -39.677  48.307  1.00 26.90           H
ATOM   4540  CG  ASN B  85      42.995 -41.302  48.569  1.00 43.35           C
ATOM   4541  OD1 ASN B  85      41.868 -41.693  48.864  1.00 46.88           O
ATOM   4542  ND2 ASN B  85      43.896 -42.090  48.007  1.00 44.97           N
ATOM   4543 1HD2 ASN B  85      43.657 -43.049  47.805  1.00 44.97           H
ATOM   4544 2HD2 ASN B  85      44.816 -41.732  47.797  1.00 44.97           H
ATOM   4545  N   GLU B  86      46.011 -39.861  50.569  1.00 25.58           N
ATOM   4546  H   GLU B  86      46.082 -38.996  50.049  1.00 25.58           H
ATOM   4547  CA  GLU B  86      47.240 -40.499  51.031  1.00 23.86           C
ATOM   4548  HA  GLU B  86      47.181 -41.571  50.842  1.00 23.86           H
ATOM   4549  C   GLU B  86      47.444 -40.303  52.532  1.00 29.19           C
ATOM   4550  O   GLU B  86      48.021 -41.158  53.203  1.00 28.18           O
ATOM   4551  CB  GLU B  86      48.440 -39.931  50.269  1.00  0.00           C
ATOM   4552 1HB  GLU B  86      48.417 -38.844  50.345  1.00  0.00           H
ATOM   4553 2HB  GLU B  86      49.355 -40.292  50.738  1.00  0.00           H
ATOM   4554  CG  GLU B  86      48.465 -40.323  48.797  1.00  0.00           C
ATOM   4555 1HG  GLU B  86      48.529 -41.409  48.725  1.00  0.00           H
ATOM   4556 2HG  GLU B  86      47.536 -40.004  48.325  1.00  0.00           H
ATOM   4557  CD  GLU B  86      49.629 -39.707  48.043  1.00  0.00           C
ATOM   4558  OE1 GLU B  86      50.461 -39.001  48.652  1.00  0.00           O
ATOM   4559  OE2 GLU B  86      49.726 -39.937  46.818  1.00  0.00           O
ATOM   4560  N   LEU B  87      46.979 -39.171  53.051  1.00 24.27           N
ATOM   4561  H   LEU B  87      46.505 -38.512  52.448  1.00 24.27           H
ATOM   4562  CA  LEU B  87      47.171 -38.816  54.453  1.00 25.07           C
ATOM   4563  HA  LEU B  87      48.195 -39.071  54.726  1.00 25.07           H
ATOM   4564  C   LEU B  87      46.244 -39.560  55.411  1.00 26.82           C
ATOM   4565  O   LEU B  87      46.685 -40.011  56.468  1.00 25.45           O
ATOM   4566  CB  LEU B  87      46.980 -37.305  54.617  1.00 23.82           C
ATOM   4567 1HB  LEU B  87      47.621 -36.808  53.889  1.00 23.82           H
ATOM   4568 2HB  LEU B  87      45.947 -37.071  54.358  1.00 23.82           H
ATOM   4569  CG  LEU B  87      47.263 -36.687  55.990  1.00 23.47           C
ATOM   4570  HG  LEU B  87      46.592 -37.134  56.723  1.00 23.47           H
ATOM   4571  CD1 LEU B  87      48.701 -36.914  56.442  1.00 23.39           C
ATOM   4572 1HD1 LEU B  87      48.878 -36.381  57.376  1.00 23.39           H
ATOM   4573 2HD1 LEU B  87      49.390 -36.550  55.680  1.00 23.39           H
ATOM   4574 3HD1 LEU B  87      48.869 -37.979  56.607  1.00 23.39           H
ATOM   4575  CD2 LEU B  87      46.984 -35.191  55.922  1.00 25.28           C
ATOM   4576 1HD2 LEU B  87      47.108 -34.752  56.912  1.00 25.28           H
ATOM   4577 2HD2 LEU B  87      45.962 -35.024  55.582  1.00 25.28           H
ATOM   4578 3HD2 LEU B  87      47.677 -34.717  55.226  1.00 25.28           H
ATOM   4579  N   TRP B  88      44.965 -39.676  55.068  1.00 24.49           N
ATOM   4580  H   TRP B  88      44.638 -39.279  54.198  1.00 24.49           H
ATOM   4581  CA  TRP B  88      44.005 -40.347  55.942  1.00 29.06           C
ATOM   4582  HA  TRP B  88      44.564 -41.020  56.592  1.00 29.06           H
ATOM   4583  C   TRP B  88      42.960 -41.192  55.217  1.00 29.12           C
ATOM   4584  O   TRP B  88      41.962 -41.594  55.815  1.00 29.81           O
ATOM   4585  CB  TRP B  88      43.303 -39.322  56.837  1.00 27.76           C
ATOM   4586 1HB  TRP B  88      42.655 -39.856  57.532  1.00 27.76           H
ATOM   4587 2HB  TRP B  88      44.057 -38.791  57.418  1.00 27.76           H
ATOM   4588  CG  TRP B  88      42.471 -38.319  56.091  1.00 27.14           C
ATOM   4589  CD1 TRP B  88      41.410 -38.573  55.275  1.00 27.41           C
ATOM   4590  HD1 TRP B  88      41.045 -39.564  55.045  1.00 27.41           H
ATOM   4591  CD2 TRP B  88      42.600 -36.890  56.114  1.00 24.39           C
ATOM   4592  NE1 TRP B  88      40.875 -37.414  54.779  1.00 26.84           N
ATOM   4593  HE1 TRP B  88      40.091 -37.375  54.141  1.00 26.84           H
ATOM   4594  CE2 TRP B  88      41.579 -36.358  55.292  1.00 24.66           C
ATOM   4595  CE3 TRP B  88      43.451 -36.000  56.784  1.00 27.26           C
ATOM   4596  HE3 TRP B  88      44.234 -36.374  57.427  1.00 27.26           H
ATOM   4597  CZ2 TRP B  88      41.391 -34.982  55.134  1.00 23.02           C
ATOM   4598  HZ2 TRP B  88      40.608 -34.601  54.495  1.00 23.02           H
ATOM   4599  CZ3 TRP B  88      43.267 -34.628  56.621  1.00 25.06           C
ATOM   4600  HZ3 TRP B  88      43.920 -33.937  57.133  1.00 25.06           H
ATOM   4601  CH2 TRP B  88      42.236 -34.131  55.801  1.00 21.88           C
ATOM   4602  HH2 TRP B  88      42.115 -33.063  55.689  1.00 21.88           H
ATOM   4603  N   GLY B  89      43.180 -41.478  53.938  1.00 24.49           N
ATOM   4604  H   GLY B  89      44.009 -41.134  53.473  1.00 24.49           H
ATOM   4605  CA  GLY B  89      42.237 -42.286  53.185  1.00 29.06           C
ATOM   4606 1HA  GLY B  89      41.233 -41.894  53.340  1.00 29.06           H
ATOM   4607 2HA  GLY B  89      42.472 -42.220  52.122  1.00 29.06           H
ATOM   4608  C   GLY B  89      42.234 -43.749  53.584  1.00 24.49           C
ATOM   4609  O   GLY B  89      41.190 -44.397  53.546  1.00 24.49           O
ATOM   4610  N   SER B  90      43.391 -44.278  53.968  1.00 24.49           N
ATOM   4611  H   SER B  90      44.223 -43.706  53.974  1.00 24.49           H
ATOM   4612  CA  SER B  90      43.484 -45.673  54.393  1.00 29.06           C
ATOM   4613  HA  SER B  90      42.914 -46.268  53.679  1.00 29.06           H
ATOM   4614  C   SER B  90      42.868 -45.944  55.766  1.00 24.49           C
ATOM   4615  O   SER B  90      42.074 -46.876  55.887  1.00 24.49           O
ATOM   4616  CB  SER B  90      44.934 -46.163  54.339  1.00  0.00           C
ATOM   4617 1HB  SER B  90      45.333 -45.984  53.341  1.00  0.00           H
ATOM   4618 2HB  SER B  90      45.535 -45.616  55.064  1.00  0.00           H
ATOM   4619  OG  SER B  90      45.008 -47.549  54.625  1.00  0.00           O
ATOM   4620  HG  SER B  90      45.932 -47.809  54.654  1.00  0.00           H
ATOM   4621  N   PRO B  91      43.191 -45.160  56.810  1.00 24.49           N
ATOM   4622  CA  PRO B  91      42.478 -45.449  58.061  1.00 29.06           C
ATOM   4623  HA  PRO B  91      42.659 -46.481  58.360  1.00 29.06           H
ATOM   4624  C   PRO B  91      40.971 -45.200  58.036  1.00 24.49           C
ATOM   4625  O   PRO B  91      40.260 -45.619  58.947  1.00 24.49           O
ATOM   4626  CB  PRO B  91      43.131 -44.499  59.070  1.00  0.00           C
ATOM   4627 1HB  PRO B  91      42.509 -43.614  59.205  1.00  0.00           H
ATOM   4628 2HB  PRO B  91      43.284 -45.005  60.023  1.00  0.00           H
ATOM   4629  CG  PRO B  91      44.437 -44.123  58.464  1.00  0.00           C
ATOM   4630 1HG  PRO B  91      44.780 -43.162  58.846  1.00  0.00           H
ATOM   4631 2HG  PRO B  91      45.176 -44.903  58.649  1.00  0.00           H
ATOM   4632  CD  PRO B  91      44.126 -44.037  57.001  1.00  0.00           C
ATOM   4633 1HD  PRO B  91      43.633 -43.093  56.772  1.00  0.00           H
ATOM   4634 2HD  PRO B  91      45.033 -44.160  56.410  1.00  0.00           H
ATOM   4635  N   ALA B  92      40.485 -44.508  57.011  1.00 24.49           N
ATOM   4636  H   ALA B  92      41.112 -44.161  56.300  1.00 24.49           H
ATOM   4637  CA  ALA B  92      39.054 -44.261  56.851  1.00 29.06           C
ATOM   4638  HA  ALA B  92      38.644 -43.952  57.813  1.00 29.06           H
ATOM   4639  C   ALA B  92      38.295 -45.510  56.405  1.00 24.49           C
ATOM   4640  O   ALA B  92      37.069 -45.561  56.499  1.00 24.49           O
ATOM   4641  CB  ALA B  92      38.834 -43.134  55.850  1.00  0.00           C
ATOM   4642 1HB  ALA B  92      39.356 -42.238  56.186  1.00  0.00           H
ATOM   4643 2HB  ALA B  92      37.768 -42.921  55.773  1.00  0.00           H
ATOM   4644 3HB  ALA B  92      39.213 -43.432  54.873  1.00  0.00           H
ATOM   4645  N   GLU B  93      39.021 -46.507  55.911  1.00 24.49           N
ATOM   4646  H   GLU B  93      40.025 -46.409  55.853  1.00 24.49           H
ATOM   4647  CA  GLU B  93      38.432 -47.766  55.459  1.00 29.06           C
ATOM   4648  HA  GLU B  93      37.377 -47.612  55.234  1.00 29.06           H
ATOM   4649  C   GLU B  93      38.528 -48.864  56.516  1.00 24.49           C
ATOM   4650  O   GLU B  93      37.904 -49.918  56.387  1.00 24.49           O
ATOM   4651  CB  GLU B  93      39.139 -48.241  54.185  1.00  0.00           C
ATOM   4652 1HB  GLU B  93      40.199 -48.369  54.403  1.00  0.00           H
ATOM   4653 2HB  GLU B  93      38.727 -49.209  53.900  1.00  0.00           H
ATOM   4654  CG  GLU B  93      38.991 -47.294  53.003  1.00  0.00           C
ATOM   4655 1HG  GLU B  93      37.930 -47.126  52.817  1.00  0.00           H
ATOM   4656 2HG  GLU B  93      39.456 -46.338  53.246  1.00  0.00           H
ATOM   4657  CD  GLU B  93      39.632 -47.836  51.738  1.00  0.00           C
ATOM   4658  OE1 GLU B  93      40.655 -48.550  51.820  1.00  0.00           O
ATOM   4659  OE2 GLU B  93      39.119 -47.542  50.637  1.00  0.00           O
ATOM   4660  N   GLU B  94      39.320 -48.618  57.554  1.00 24.49           N
ATOM   4661  H   GLU B  94      39.777 -47.718  57.611  1.00 24.49           H
ATOM   4662  CA  GLU B  94      39.553 -49.585  58.625  1.00 29.06           C
ATOM   4663  HA  GLU B  94      39.604 -50.582  58.189  1.00 29.06           H
ATOM   4664  C   GLU B  94      38.429 -49.593  59.659  1.00 24.49           C
ATOM   4665  O   GLU B  94      38.177 -50.682  60.218  1.00 24.49           O
ATOM   4666  OXT GLU B  94      37.820 -48.533  59.914  1.00 24.49           O
ATOM   4667  CB  GLU B  94      40.882 -49.280  59.322  1.00  0.00           C
ATOM   4668 1HB  GLU B  94      40.863 -48.244  59.663  1.00  0.00           H
ATOM   4669 2HB  GLU B  94      40.972 -49.928  60.194  1.00  0.00           H
ATOM   4670  CG  GLU B  94      42.110 -49.486  58.444  1.00  0.00           C
ATOM   4671 1HG  GLU B  94      42.137 -50.527  58.119  1.00  0.00           H
ATOM   4672 2HG  GLU B  94      42.031 -48.851  57.561  1.00  0.00           H
ATOM   4673  CD  GLU B  94      43.411 -49.159  59.155  1.00  0.00           C
ATOM   4674  OE1 GLU B  94      43.393 -48.633  60.289  1.00  0.00           O
ATOM   4675  OE2 GLU B  94      44.489 -49.417  58.577  1.00  0.00           O
TER    4676      GLU B  94 
CONECT 2657 2655 2658 2667                                   
CONECT 2667 2657 2668 2669                                   
CONECT 2668 2667                                             
CONECT 2669 2667 2670 2671 2673                              
CONECT 2670 2669                                             
CONECT 2671 2669 2672 2684                                   
CONECT 2672 2671                                             
CONECT 2673 2669 2674 2675 2679                              
CONECT 2674 2673                                             
CONECT 2675 2673 2676 2677 2678                              
CONECT 2676 2675                                             
CONECT 2677 2675                                             
CONECT 2678 2675                                             
CONECT 2679 2673 2680                                        
CONECT 2680 2679 2681 2682 2683                              
CONECT 2681 2680                                             
CONECT 2682 2680                                             
CONECT 2683 2680                                             
CONECT 2684 2671 2685 2686                                   
CONECT 4332 4333 4334 4335 4336                              
CONECT 4333 4332                                             
CONECT 4334 4332                                             
CONECT 4335 4332                                             
CONECT 4336 4332 4337 4338                                   
CONECT 4337 4336                                             
CONECT 4338 4336 4339 4340                                   
END
